# Supplementary material for: Divergent cytokine and transcriptional signatures control functional T follicular helper cell heterogeneity
Source: Nat Immunol. 2025 Sep 9;26(10):1821–35. doi: 10.1038/s41590-025-02258-9 (PMC12479364; doi:10.1038/s41590-025-02258-9)
Supplement: Supplementary file 2 — Supplementary Tables 1–3. [file 41590_2025_2258_MOESM2_ESM.xlsx]

## Sheet: 1.1 Core TFH
Core TFH signature	Core TFH (up)	Core TFH (down)		Core TFH signature refined for cytokine, chemokine, cell surface receptors and transcription factors	Refined core TFH (up)	Refined core TFH (down)		Core TFH signature refined for cytokine, chemokine and cell surface receptor genes	Group 1	Group 2	Group 3	Group 4		Core TFH signature refined for transcription factors	Group 1	Group 2	Group 3	Group 4
	Sostdc1	Siglech			Il4	Siglech			Il4	Tigit	S1pr4	Il18bp			Ascl2	Asf1b	Sp100	Stat1
	Ascl2	Klk1			Tgfb3	Ly6c1			Tgfb3	Cxcr5	Cd47	Cd93			Cebpa	Tox2	Rpl23	Irf9
	Sbk2	Aqp9			Tnfsf8	Cd209a			Tnfsf8	Pdcd1	Nrros	Il2rg			Padi4	Plagl1	Trib2	Mcl1
	Crppa	Dntt			S1pr2	Slamf9			S1pr2	Il1r2	Ldlr	Ltb			Vdr	Ikzf2	Chd7	Smad4
	Rapgef5	Tbc1d16			Tnfsf14	Cd209d			Tnfsf14	Tnfrsf8	Flt3l	Il21r			Jdp2	Gas2l1	Lef1	Foxp1
	Ptpn5	Ampd1			Cxcr3	Cd93			Cxcr3	Lag3	Ramp1	Tnfrsf1a			Mef2b	Ikzf3	Klf2	Irf1
	Ica1l	Pdlim4			Slamf6	Acvrl1			Slamf6	Alcam	App	Itgb7			Grhl1	Jazf1	Satb1	Foxo1
	Popdc2	Smim5			Btla	Tyrobp			Btla	Tnfsf11	Rtn4rl1	Adgre5			Ncapg2	Maf	Plac8	Smad1
	Sccpdh	Qpct			Cd44	Lbp			Cd44	Cd200	L1cam	Gpr65			Cxxc5	Gabarapl1	Tsc22d3	Klf7
	Tox2	Cox6a2			Cd28	Csf2rb2			Cd28	Cd83	S1pr1	Bst2			Bcl6	Hif1a	Hoxa7	Myc
	Angptl2	Ly6c1			Sostdc1	Cd300a			Sostdc1	P2rx7	Ccl6	Ifngr1			Zfp821	Plscr1	Nacc2	Klf13
	Gm31814	Cd177			Tnfsf9	Klrd1			Tnfsf9	Tnfrsf4	Sema4a	Sdc3			Pou2af1	Nr2f6		Bcl2
	6430562O15Rik	Klra17			Tigit	Il7r				Ctla4	Mmp25	Selplg			Hmgb3	Nfatc1		Oasl1
	Cebpa	Gm21762			Cxcr5	Sell				Icos	Aqp11	Itga6			Carhsp1	Zfp41		Thra
	Ces2c	Btc			Pdcd1	Ncr1				Pdcd1lg2	Ccl9	Gprc5b			Mafg	Litaf		Zfp652
	Pipox	Cd300c			Il1r2	Cd200r3				Nt5e	Rgmb	Ly6k			Trerf1	Mdfic		Taf4b
	Lpar3	Tspan9			Tnfrsf8	B430306N03Rik				Il2rb	Fcer1g	Fgl2			Nsd2	Egr2		Bach2
	Spp1	Amigo2			Lag3	Itgb3				Il3ra	B430306N03Rik	Ly6d			Gmnn	Tox		Rara
	Spock2	Gata1			Alcam	Ccr9				Il12rb1	Cd200r3	Cd55			Hmgb2	Pou2f2		Padi2
	Tigit	Pid1			Tnfsf11	Fcer1g				Tnfrsf9	Ncr1	Il4ra			Tfdp1	Hmgn3		Tle1
	Gna14	Cd209a			Cd200	Treml2				Cd82	Cd300a	Ifngr2			Ezh2	Batf		Smad7
	Padi4	G0s2			Cd83	Ccr7				Itgal	Csf2rb2	Ccr7			Atf6	Id3		Gata1
	Fam43a	Slamf9			P2rx7	Rgmb				Ccr4	Lbp	Treml2			Rbbp8	Hivep3
	Plagl1	Nacc2			Tnfrsf4	Ifngr2				Tnfrsf13b	Tyrobp	Ccr9			Nfkb1	Mxd4
	Cxcr5	A530021J07Rik			Ctla4	Il4ra				Cd6	Acvrl1	Itgb3			Wdhd1	Elk3
	Vdr	Cyp2d22			Icos	Cd55				Cd22	Cd209d	Sell			Rb1	Smarcb1
	Esm1	Adgrg3			Pdcd1lg2	Ccl9				Cemip2	Slamf9	Il7r			Lmo4
	Pdcd1	Paqr5			Nt5e	Aqp11				Ly6m	Cd209a				Hmgb1
	Smtn	Alox5ap			Il2rb	Mmp25				Fcrl1	Ly6c1				Zbtb1
	Slc7a10	Cd209d			Il3ra	Ly6d				Prnp	Siglech				Ybx1
	8030451A03Rik	Gm33994			Il12rb1	Sema4a				Klrb1c	Klrd1
	Krt17	Art4			Tnfrsf9	Fgl2				Anxa2
	Atp6v1g3	Dapk1			Cd82	Ly6k				Izumo1r
	Tmem121	Gpr34			Itgal	Il18bp				Adam19
	Clip3	Cd93			Ccr4	Ccl6				Cd38
	Chrna1os	Dapl1			Tnfrsf13b	Gprc5b				Neu3
	Il1r2	Acvrl1			Cd6	S1pr1				Clstn1
	Scn8a	D13Ertd608e			Cd22	L1cam				Timp2
	Gm9885	Tyrobp			Cemip2	Rtn4rl1				Ctsb
	Sapcd2	Hotairm1			Ly6m	App				Tfrc
	Ryr1	Lrrc75b			Fcrl1	Ramp1				Ece1
	Tnfrsf8	Ggt5			Prnp	Itga6				Atpif1
	Fam20a	St8sia6			Klrb1c	Flt3l				Ide
	Akr1b8	Gm34006			Anxa2	Selplg				Psen2
	6330403K07Rik	Tifab			Izumo1r	Sdc3				Hmgb1
	Jdp2	Tmem108			Adam19	Ifngr1				Trpv2
	H2-Q2	Ccnd1			Cd38	Bst2				Crlf2
	Gm13528	Gm9889			Neu3	Gpr65				Adam10
	Gpm6b	Gm15050			Clstn1	Adgre5				Cd5
	Cfap157	Lbp			Timp2	Itgb7
	Gm11454	Fam240a			Ctsb	Ldlr
	Naprt	Lypd6b			Tfrc	Nrros
	Eea1	Amz1			Ece1	Cd47
	Rad54l	Gm15708			Atpif1	S1pr4
	Chn1os3	Elovl7			Ide	Tnfrsf1a
	Cd22	Gm568			Psen2	Il21r
	Gstt3	Csf2rb2			Hmgb1	Ltb
	Ikzf2	Gm5086			Trpv2	Il2rg
	Gng3	2900005J15Rik			Crlf2	Gata1
	Cemip2	Tlr7			Adam10	Nacc2
	Kif11	Gm12253			Cd5	Smad7
	Ccnb1-ps	Hs3st1			Ascl2	Hoxa7
	Smim10l2a	Smad7			Cebpa	Tsc22d3
	Osbpl3	Gpr141			Padi4	Tle1
	Mt3	Vwce			Vdr	Padi2
	Ly6m	Prf1			Jdp2	Rara
	Mef2b	Atg4c			Mef2b	Plac8
	Zfand4	Cd300a			Grhl1	Satb1
	Slc22a15	Acoxl			Ncapg2	Klf2
	Hmmr	Klrd1			Cxxc5	Bach2
	Ica1	Gm16083			Bcl6	Taf4b
	Synpo	Vipr1			Zfp821	Zfp652
	Melk	Hoxa7			Pou2af1	Thra
	Pdzk1ip1	Bach2it1			Hmgb3	Oasl1
	Gzmk	Adcy6			Carhsp1	Bcl2
	Fcrl1	Fam186b			Mafg	Lef1
	Grhl1	Arl4c			Trerf1	Klf13
	Stx11	Gm33104			Nsd2	Myc
	Esco2	Kcnk1			Gmnn	Klf7
	Gas2l1	Gm12592			Hmgb2	Chd7
	Egln3	Grk3			Tfdp1	Smad1
	Fam71b	Il7r			Ezh2	Foxo1
	Morn2	Tbc1d9			Atf6	Trib2
	Mir146	Sell			Rbbp8	Irf1
	Ccnb1	Ncr1			Nfkb1	Foxp1
	Ptrh1	Cd200r3			Wdhd1	Rpl23
	Ckap2	Ust			Rb1	Smad4
	S100a3	Auts2			Lmo4	Mcl1
	Rad51ap1	Ifitm6			Hmgb1	Irf9
	Il4	Adh1			Zbtb1	Sp100
	B4galnt4	B430306N03Rik			Ybx1	Stat1
	Ncapg2	Itgb3			Asf1b
	Ptpn13	Srms			Tox2
	Kif15	Myl10			Plagl1
	Dnase1l3	Ccr9			Ikzf2
	Zfp870	Gm4951			Gas2l1
	Tgfb3	Tbc1d8			Ikzf3
	Shcbp1	Fcer1g			Jazf1
	Exo1	Treml2			Maf
	Gm38979	Iftap			Gabarapl1
	Rnf128	Spef2			Hif1a
	Dusp14	Scml4			Plscr1
	Gm34093	Ccr7			Nr2f6
	Galr3	Tdrp			Nfatc1
	Ryk	Jaml			Zfp41
	Ttc39c	P4ha2			Litaf
	Bmp7	Epb41l1			Mdfic
	Wee1	Rasl11b			Egr2
	Tbc1d4	Actn2			Tox
	Ifi204	Wfdc17			Pou2f2
	Lag3	Tent5a			Hmgn3
	Cdk5r1	Hp			Batf
	C1qtnf6	Tsc22d3			Id3
	Rrm2	D930028M14Rik			Hivep3
	Endod1	Pifo			Mxd4
	Cdca5	E430014B02Rik			Elk3
	Cdk1	C230096K16Rik			Smarcb1
	Gm37004	Gm6934
	Pcyox1l	Khdrbs3
	Art2a	Tgtp1
	Fam241b	Gm8812
	Ect2	Clec4a3
	Wnt10a	Tet1
	Dnph1	Adam23
	Aldoc	Tle1
	Flywch2	Lair1
	Nusap1	G430095P16Rik
	Sytl3	Slpi
	Gm8416	Gm15441
	Ncapg	Tafa3
	Atp1a3	Chil5
	Slc16a3	Znrf3
	Abhd4	Padi2
	Sgo1	Rgmb
	Bag2	Gm2682
	Cenph	Ifngr2
	Cep55	Il4ra
	Gm6091	Cd55
	Nrgn	Ccl9
	Baiap3	Aqp11
	Pxmp2	Hid1
	Ikzf3	F730311O21Rik
	Pbk	Mgst3
	Jazf1	Gbp11
	Ptger2	A630081D01Rik
	Csf1	Rara
	Tpx2	Gm10640
	Maf	Scg5
	Cd160	Gm45552
	Prnp	Gm11346
	Oip5	E030030I06Rik
	Marcksl1	Mmp25
	Tk1	C230085N15Rik
	Nav2	Enpp4
	Hmox1	Ly6d
	Pclaf	5830468F06Rik
	Cxxc5	Sema4a
	Arl6	Arhgap29
	Zfp839	Fgl2
	Phactr2	Gbp10
	Alcam	Rnf130
	Casp4	Als2cl
	Gm15428	Cd7
	Tiam1	Pik3r5
	Asb2	Nedd4
	Klrb1c	Lyz2
	Cdc45	Gm34086
	Spc24	Adrb2
	Ly96	Ly6k
	Gabarapl1	Myo6
	Pdlim7	Cnn3
	Rapsn	Plac8
	Tnfsf11	Gm32633
	Chst2	Ifit1bl2
	Ube2c	Satb1
	Prelid2	Sgk3
	Ccdc28b	Il18bp
	Tnfsf8	Ifit1bl1
	Dhrs3	Ccl6
	Bcl6	Klf2
	Prc1	Galnt10
	Sh3rf1	5830444F18Rik
	Ccnb2	Pltp
	Gm17745	Prkd3
	Top2a	Acss2
	Gm39556	Gpr18
	Zfp821	Tmie
	Aurkb	Bach2
	Aurka	Pik3ip1
	Rad51	Emp3
	Fignl1	Gm19261
	Zdhhc2	Taf4b
	Smpdl3b	Gprc5b
	2310001H17Rik	S1pr1
	Rnf157	Gm14861
	Pear1	Zfp652
	Gm29240	1810041H14Rik
	Cdkn2c	Txk
	Tbc1d31	Mob3b
	Ptprs	Nedd4l
	Ccna2	Rasgrp2
	BC064078	L1cam
	Gins2	Gm4258
	Cd200	Gvin-ps6
	Cd83	Slc49a4
	Pou2af1	Rtn4rl1
	Atp9a	App
	P2rx7	Gm20559
	Mmd	Thra
	Tnfrsf4	Gm17936
	Spc25	Gm10125
	Birc5	Gm4815
	Ctla4	Abcg3
	Zfp52	Mir1904
	Matk	BC043934
	Gm14718	Vps37b
	Slc46a1	Oasl1
	Abcb10	9430081H08Rik
	Adap1	Slc16a5
	Tpi-rs10	Slc17a9
	Ccne1	Gm13546
	Hip1r	Pag1
	Cdca3	Rab3ip
	S1pr2	Crim1
	Rnase4	Atp1b1
	Plekho1	Mgat4a
	Aplp1	Tbxa2r
	Lig1	Slc28a2b
	Casp1	Rcn3
	Lgalsl	Rras2
	Hif1a	Ubxn11
	H1f0	Cd8b1
	Wdfy2	D830025C05Rik
	1500004A13Rik	Pdlim1
	Hells	Trat1
	Ptpn11	Ramp1
	Kif22	Itga6
	Tnfsf14	Flt3l
	Bcl2a1d	Npc2
	Ikbip	Slfn8
	Icos	Rnf122
	Pdcd1lg2	Gm5864
	Gm7665	Actn1
	Susd2	Gm4510
	Plscr1	A930005H10Rik
	Slc26a11	Letm2
	Ctnnbip1	Rps19-ps8
	Gemin8	H2aw
	St14	Selplg
	Nt5e	Esyt1
	Slc25a13	Sdc3
	S100a11	Tmem64
	Ccdc34	Txnip
	Syt11	Gm10130
	Nsmf	Ifi208
	Tpi1	Pdk1
	Anxa2	Ssbp2
	Fbxw8	Smpd5
	Dhfr	Rps19-ps2
	Slc43a3	Ppp3ca
	Aldh7a1	Cmah
	Gm12854	Gbp8
	Cyfip1	Laptm4b
	Gm6104	Gvin3
	Tacc3	Usp18
	Tspan5	Gm29736
	Nr2f6	Tec
	H2ac23	Bcl2
	Gm5530	Ifngr1
	Decr1	4930523C07Rik
	Stard10	Grap2
	Gm15452	D730003I15Rik
	Sh2d1a	Gm29243
	Izumo1r	Rps19-ps4
	Tmem38b	Rps19-ps5
	Bcl2a1b	Rps19-ps12
	Serinc5	Gm12250
	Cks2	Arhgef18
	Tyms	Prkce
	Bspry	Ifi213
	Stk39	Ppp1r13b
	Casp3	Rps19-ps11
	Bcl2a1a	Oasl2
	Dus2	Bst2
	Nfatc1	Fndc10
	Ccdc50-ps	Slc25a23
	Mfsd13a	Ddr1
	Hmgb3	Tgtp2
	Cdc20	Rps19-ps10
	Abi2	Tut4
	A430093F15Rik	Iigp1
	Racgap1	Rps19-ps1
	Tmem29	Lef1
	Ahi1	Ppm1j
	Gpr155	Gm11956
	Slc39a4	Klf13
	Incenp	Lfng
	Carhsp1	Rasa3
	Slc9a7	Cacna2d4
	Ybx3	Rps19-ps7
	Zfp41	Rps19-ps3
	Plxnc1	Rps19-ps6
	Galnt9	Ttc28
	Cxcr3	Ifi206
	Slc9a9	Rabac1
	Slc45a4	Gm5735
	Adam19	Rps19
	Litaf	1700025G04Rik
	Mdfic	Gm5654
	Mafg	Gbp6
	Cks1b	Plcxd2
	Rilpl2	Sidt1
	Rnf216	Fam78a
	Trerf1	Gm12058
	Egr2	Gm4997
	Ccdc50	Nckap5l
	Asf1b	Gm8662
	Tmem191c	Ecm1
	Acot7	Gm13842
	Mapre2	Myc
	Cd38	Tuba4a
	Gstt2	Macf1
	Neu3	Gm6134
	Mcm6	Gm19243
	Gm9791	Gpr65
	Kpna2	A930006K02Rik
	Synj2	Eif4e3
	Ncapd2	Gucd1
	Il2rb	Klhdc1
	Rnf19a	Irgm2
	Lnx2	Rapgef6
	Gcat	Rps29-ps
	Nsd2	Klf7
	Akap12	Blvrb
	Gm9115	Gm10689
	Gmnn	Plec
	Smox	Gm7043
	Ms4a6d	Adgre5
	Cibar1	Rrad
	Cdh23	Otulinl
	Tox	Impdh1
	Dck	Ptov1
	Scd2	Chd7
	Cep43	Tmem71
	Lax1	Ppm1h
	Pou2f2	Itgb7
	Dynlt3	Aqp3
	Pglyrp1	Dipk1a
	Nmral1	Gramd3
	Ephx1	Ifit1
	Cenpv	Gm7618
	Cdca7	Gm6218
	Myo1f	Ifit2
	Dtl	Gm7117
	Mms22l	Gm13935
	Cst7	Gm9701
	Rrm1	Ldlr
	Gm13232	Gm8292
	Clstn1	Dph5
	Asap1	Gm11285
	Odc1	Gm7079
	Maged2	Macrod1
	Kctd17	Cytip
	Mcm5	Ifi47
	Ttf2	Gm38247
	Hmgb2	Gm13321
	Gramd1b	Relt
	Slamf6	Plekha1
	Serpinb6b	Gm28530
	Dennd2d	Gm15793
	Tm7sf2	Gm6440
	Ext1	Vmn2r97
	Rnf135	Gm6450
	Htatip2	Kcnmb4
	Tstd3	Rpl12-ps1
	Unc119	Calcrl
	Slc29a1	Ankrd50
	Casp7	Ripor2
	Hpcal1	Gm14251
	Akr1e1	Sgms1
	Usp6nl	Gm6030
	Dlgap5	Gm10059
	Magee1	Smad1
	Dcxr	Me2
	Gm10184	Gm7424
	Podnl1	Gm3511
	Tfdp1	Rps20
	Sdcbp2	Rpl30-ps1
	Timp2	Gm2581
	Mrps6	H2-T24
	Gng2	Mgst2
	Hmgn3	Apol7e
	St3gal2	Gm10443
	Gm4739	Particl
	Fuca2	Rps24-ps2
	Ppil1	Rps29
	Tmem140	Samd8
	Dstn	Rpl12
	Alad	Add3
	Gm7390	Rps23
	Fkbp5	Foxo1
	Acsf3	Siah1a
	Nsmaf	Rab20
	Tnfsf9	Khk
	Prr13	Gm9493
	Plk3	Mylip
	Ezh2	Rpl32-ps
	Snx2	Gm4859
	Il3ra	Rpl30-ps3
	Uap1l1	Gpr146
	Lxn	Gm14303
	Evi2a	Gm1848
	Smc2	Gm4332
	Atf6	Gm10275
	Il12rb1	Card6
	Tnfrsf9	Atp1b3
	Pgam1	Rps7-ps3
	Fut8	Slfn1
	Mid1ip1	Rps13
	Batf	Gm4883
	Pgam1-ps2	Rps11-ps4
	Btla	Ugcg
	Rdh12	Gm13623
	Malt1	Gm9396
	Tnfaip8	Gm6252
	Cisd1	Rps18-ps3
	Gm13464	Rps4x
	AU020206	Gm8697
	Lpxn	Gm5614
	Ptms	Gm20568
	Ctsb	Gm13215
	Cep250	Sh3bp5
	Ehd4	Rpl14-ps1
	Twsg1	Stk38
	Rnaset2a	Rps14
	Setd4	Gm5321
	Tipin	Gm13192
	Rbbp8	Gm5805
	Cdc25b	1600014C10Rik
	Id3	Nrros
	Sypl	Rpl13-ps6
	Rasa1	Gm7285
	Prkca	Rcn1
	Galm	Gm13680
	Nfkb1	Slc44a1
	Nelfe	Rps4x-ps
	Chaf1b	Gm8934
	Jak2	Gm4833
	Matn2	Gm6204
	Gm12033	Rpl5-ps1
	Wdhd1	Acss1
	Larp1b	Pja1
	Psat1	Gm6794
	Rab8b	Rps5
	Tfrc	Rpl30
	Rb1	Snhg8
	Rfc5	Rpl5-ps2
	Plgrkt	Rpl18a-ps1
	Ece1	Trib2
	Comt	Gm9616
	Niban1	Rpl36
	Rsph3b	Rpl30-ps10
	Ddx28	Gm7429
	Cd82	Rpl18a
	Pdk3	Peli1
	Gm9826	Btg1
	Sh3bgrl	Rpl14
	Metrnl	Gm17541
	Ptpn22	Gm6109
	Samsn1	Gm14513
	Rgs3	Fnip1
	Raf1	Rps7
	Itgal	Gm8959
	Spata13	Gm8599
	Srgn	Gm20324
	Kcna3	Gm5239
	Pmvk	Phf11c
	Pgk1	Slc25a30
	Gapdh	Rpl13-ps3
	Dut	Rpl5
	Atpif1	Gm15427
	Rbms2	Gm5075
	Eif4enif1	Gm9294
	B9d2	Gm12191
	Fyn	Rpl10a
	A630001G21Rik	Tnfrsf25
	Pfkp	Rpl19-ps12
	Cers4	Rplp1
	Ehd1	Gm10073
	Blmh	Rpl8
	Impa2	Ifi203
	Ccr4	Rpl18-ps1
	Slc43a2	Gm15710
	Dap	Gm15500
	Snx25	Saraf
	Sgsh	Gm5586
	Pold3	Gm6969
	Smap1	Rpl13
	Gm12870	Gm13142
	Scly	Map3k3
	Dbi	Cd47
	Hnrnpll	Gm12918
	Ide	Rps16
	Gm3219	Idh2
	Gna12	Rpl32l
	Slc39a6	Dgkd
	Ptpn7	Fam169b
	Slbp	Cox7a2l
	Hivep3	S1pr4
	Zwint	Gm5100
	Hmces	Gm8960
	Rtl8c	Rpl36a-ps2
	Tor3a	Cnp
	Unc119b	Wdr89
	Stx6	Sit1
	Samd10	Adpgk
	Apobec3	Pitpnc1
	Nek7	Rpl36a
	Cmss1	Rnf167
	Bcl7c	Rpl10a-ps1
	Pon2	Gm12816
	Cmc2	Stt3b
	Metap2	Rpl3-ps2
	Dera	Gm7600
	Dhrs1	Rpl10a-ps4
	Map2k3	Gm5905
	Gm5881	Rps9
	Pnp	Irf1
	Tspan3	Foxp1
	Adprm	Rtp4
	Ntrk3	Tnfrsf1a
	Tmem39b	Rpl3
	Map4k1	Rps3a2
	Lmo4	Ppp2r5a
	Ankrd46	Chd2
	Cd44	Rpl36a-ps1
	Camk2d	Rps3a1
	Rpa1	Gm12466
	Gstp3	Gm5879
	Pkp3	Gpr180
	Zap70	Jmy
	Desi2	Parp12
	Tceal9	Rps11-ps1
	Psen2	Asb13
	Gdi2	Rpl19
	Mxd4	Gm8172
	Dapp1	Rps11
	Etfb	Ptp4a3
	Hmgb1	Gm20900
	Nagk	Mrpl30
	Rnh1	Gm13408
	Adprh	Tecpr1
	Dtx3	Dyrk2
	Azin1	Mettl9
	Rap1a	Rps3a3
	Hacd3	Mppe1
	Zbtb1	Acaa2
	Cyb5r3	Rpl23
	Elk3	Gm10132
	Rnf149	Slc12a7
	Gpr107	Rpl3-ps1
	Plekhb2	Rplp2
	Gch1	Rpl23a-ps3
	Lrp10	Rpl7-ps8
	Glrx	Rbms1
	Tpm1	Gm3362
	Pqlc3	Gnb4
	Meaf6	Rps6
	Rnf41	Gm9794
	Scpep1	4930453N24Rik
	Leprot	Gm10335
	Timm17b	Acp5
	Efhd2	Rps15-ps2
	Tubg1	Gm10288
	Sptlc1	Tet3
	3830406C13Rik	Klk8
	Ttc39b	Prdx6
	Slc25a19	Mrm1
	Dynll2	Rrp9
	Lamtor4	Gm11808
	Trpv2	Tes
	Npepl1	Gm8451
	Mif4gd	Smad4
	Ppt1	Rps15-ps3
	Rpn1	Il21r
	Frrs1	Rpl7
	Prelid3b	Rpl11
	Rtn3	Mcl1
	Oaz2	Rps15
	Crlf2	Eef1b2
	Adam10	Gngt2
	Tmem120a	Irgm1
	Cd28	Gm7331
	Ap1s1	Arhgef1
	Slc1a5	Rpl18
	Nucb1	Psmb10
	Calm3	Gm6170
	Tnfrsf13b	Ltb
	Txn1	Irf9
	Smarcb1	Rbfa
	Ak2	Rpl18-ps2
	Cd5	Tmem9b
	Cd6	Fam3c
	Usp1	Gm8692
	Prkar1a	Tbc1d15
	Ctsa	Gm9625
	Ptp4a2	Rgs19
	Ybx1	Gm11539
		Rplp0
		Gm8730
		Gm5424
		Rnasel
		B2m
		Crlf3
		Il2rg
		Klhl6
		Gm15484
		Cflar
		Ifi35
		Sp100
		Zbp1
		Mrm3
		Smim14
		Fxyd5
		Stat1
		Fam189b
		Ctss
		Rpl4
		Znrf1
		Sec11a
		Gm5835
		Emb
		H2-K1
		Fth1
		H2-D1

## Sheet: 1.2 Core TFH DE
Core TFH genes (p and logFC values from TFH vs. TEFF contrast using samples from the 5 infections combined)
genename	logFC	AveExpr	adj.P.Val
Sostdc1	12.1835	4.90057	1.51e-07
Ascl2	8.51664	1.9328	5.73e-07
Sbk2	7.68002	0.777891	6.37e-10
Crppa	7.67931	2.39345	3.19e-07
Rapgef5	7.40664	2.44691	2.39e-09
Ptpn5	7.22108	1.49939	2.04e-10
Ica1l	7.17109	2.11986	1.54e-07
Popdc2	6.95239	1.93586	2.21e-09
Sccpdh	6.92138	4.85923	1.05e-06
Tox2	6.81953	6.93699	7.59e-11
Angptl2	6.59648	6.03467	2.77e-10
Gm31814	6.50839	1.33134	1.15e-08
6430562O15Rik	6.38987	0.806342	4.21e-09
Cebpa	6.37975	3.37846	4.22e-08
Ces2c	6.33525	2.19776	2.04e-08
Pipox	6.19192	-0.412851	7.2e-08
Lpar3	6.08828	-0.528768	2.9e-08
Spp1	5.9557	0.804051	9.69e-06
Spock2	5.91854	2.16304	4.07e-10
Tigit	5.83279	6.5436	1.22e-11
Gna14	5.78501	2.08601	1.31e-05
Padi4	5.77273	3.63923	8.46e-08
Fam43a	5.72017	4.06153	9.14e-08
Plagl1	5.61595	1.3128	6.47e-07
Cxcr5	5.54339	7.63318	9.82e-14
Vdr	5.53439	2.673	3.61e-06
Esm1	5.51818	0.324943	8.75e-10
Pdcd1	5.51511	8.21787	3.39e-14
Smtn	5.40571	3.55402	5.72e-07
Slc7a10	5.33565	0.392636	2.41e-05
8030451A03Rik	5.31079	-0.156899	7.36e-07
Krt17	5.30341	-0.138513	3.57e-07
Atp6v1g3	5.15974	1.93475	2.67e-07
Tmem121	5.1231	0.956484	6.62e-08
Clip3	5.09198	1.16625	1.35e-07
Chrna1os	5.02522	-0.599673	9.32e-08
Il1r2	5.00803	5.63836	3.41e-07
Scn8a	5.00273	-0.378258	1.17e-07
Gm9885	4.98326	-0.127365	2e-07
Sapcd2	4.9518	1.72753	5.37e-06
Ryr1	4.92109	2.12743	5.94e-09
Tnfrsf8	4.89378	2.31089	2.08e-07
Fam20a	4.88828	2.72492	5.32e-07
Akr1b8	4.87575	-0.778066	8.41e-08
6330403K07Rik	4.87318	3.32006	2.65e-07
Jdp2	4.87302	3.10604	6.37e-09
H2-Q2	4.85664	5.03635	1.04e-08
Gm13528	4.79086	-0.969478	8.27e-08
Gpm6b	4.73286	5.5891	2.89e-09
Cfap157	4.703	-0.0170446	6.38e-08
Gm11454	4.69353	3.0071	3.01e-09
Naprt	4.67905	2.68789	2.52e-08
Eea1	4.62507	4.69108	1.71e-08
Rad54l	4.62155	3.33472	9.83e-07
Chn1os3	4.60009	-1.76765	7.75e-08
Cd22	4.59347	4.38132	1.51e-08
Gstt3	4.52888	3.01076	9.95e-09
Ikzf2	4.4342	6.42334	2.24e-13
Gng3	4.39685	-0.617087	5.98e-07
Cemip2	4.34913	3.95571	2.84e-09
Kif11	4.32298	4.39604	1.07e-05
Ccnb1-ps	4.32009	2.54144	9.63e-07
Smim10l2a	4.30952	1.50903	8.69e-06
Osbpl3	4.30428	4.73276	1.8e-10
Mt3	4.24276	-0.613103	1.83e-05
Ly6m	4.22155	0.526503	7.32e-07
Mef2b	4.13558	1.59272	5.98e-06
Zfand4	4.1185	1.46578	1.13e-05
Slc22a15	4.11724	3.58122	1.84e-09
Hmmr	4.10307	3.84263	0.000136057
Ica1	4.10198	0.615118	1.87e-07
Synpo	4.07072	3.88138	3.28e-09
Melk	4.05328	3.26416	4.19e-06
Pdzk1ip1	4.02811	2.05627	8.57e-06
Gzmk	4.0254	2.93442	5.6e-06
Fcrl1	3.97272	3.87832	2.46e-06
Grhl1	3.95262	2.62221	9.03e-08
Stx11	3.95245	6.84255	5.87e-14
Esco2	3.94556	3.14866	6.7e-05
Gas2l1	3.9339	1.89764	6.68e-07
Egln3	3.92791	4.7131	2.03e-10
Fam71b	3.90818	1.33019	4.04e-05
Morn2	3.89572	1.21892	8.17e-08
Mir146	3.84564	-1.23079	6.18e-06
Ccnb1	3.84009	4.13039	5.34e-06
Ptrh1	3.83456	3.1837	6.85e-09
Ckap2	3.83417	3.09157	3.15e-05
S100a3	3.82391	-0.396292	8.32e-06
Rad51ap1	3.81604	2.78072	1.83e-05
Il4	3.81593	4.61664	3.01e-07
B4galnt4	3.79945	3.8372	1.84e-07
Ncapg2	3.78855	3.88438	1.32e-05
Ptpn13	3.76897	4.15373	1.32e-05
Kif15	3.76428	3.8312	1.15e-06
Dnase1l3	3.7491	2.90201	5.2e-06
Zfp870	3.74095	2.91064	9.51e-07
Tgfb3	3.72178	1.76203	1.58e-05
Shcbp1	3.71615	3.854	0.000113173
Exo1	3.70307	2.63679	1.33e-05
Gm38979	3.69839	-0.259893	1.1e-06
Rnf128	3.69315	3.80013	2.65e-06
Dusp14	3.67188	2.96574	1.35e-05
Gm34093	3.64975	1.47007	5.82e-06
Galr3	3.63283	-0.862325	5.71e-07
Ryk	3.62565	3.51882	1.24e-07
Ttc39c	3.59503	5.34048	6.72e-10
Bmp7	3.54956	4.58446	4.36e-07
Wee1	3.51291	3.52056	4.9e-07
Tbc1d4	3.47527	8.18032	2.16e-15
Ifi204	3.45884	2.13931	1.37e-05
Lag3	3.45256	3.70577	2.75e-05
Cdk5r1	3.4313	2.38799	3.95e-08
C1qtnf6	3.40814	0.74184	1.99e-06
Rrm2	3.39597	6.58159	8.41e-08
Endod1	3.36253	6.68237	6.4e-13
Cdca5	3.3613	3.43198	0.00026252
Cdk1	3.35621	5.2555	2.83e-08
Gm37004	3.34324	3.2851	6.2e-09
Pcyox1l	3.28946	3.55719	1.53e-07
Art2a	3.26592	5.26263	0.000211183
Fam241b	3.26507	2.31984	5.04e-06
Ect2	3.25921	3.88655	1.5e-05
Wnt10a	3.25134	1.43737	1.21e-06
Dnph1	3.23564	3.20377	3.51e-07
Aldoc	3.22464	3.99463	4.11e-07
Flywch2	3.21953	0.230381	4.11e-06
Nusap1	3.21415	4.738	1.88e-05
Sytl3	3.19348	2.4455	1.94e-06
Gm8416	3.19251	0.529236	3.72e-06
Ncapg	3.18242	4.65234	5.48e-06
Atp1a3	3.17427	4.55388	2.16e-05
Slc16a3	3.16241	4.45735	4.18e-06
Abhd4	3.13894	5.15279	5.24e-10
Sgo1	3.13104	2.66815	0.00215403
Bag2	3.12854	1.90239	0.000326746
Cenph	3.12584	3.18777	1.49e-05
Cep55	3.11413	3.53265	0.000274946
Gm6091	3.10063	1.78789	1.01e-07
Nrgn	3.07807	3.17584	3.18e-07
Baiap3	3.07063	2.95721	0.00011529
Pxmp2	3.0688	2.17643	1.24e-06
Ikzf3	3.06453	6.8654	3.55e-12
Pbk	3.0645	3.73627	1.15e-05
Jazf1	3.05954	2.5877	6.16e-05
Ptger2	3.03543	4.94	1.51e-09
Csf1	3.03385	4.07075	7.08e-06
Tpx2	3.02773	4.50956	5.18e-05
Maf	3.02201	7.28788	1.36e-10
Cd160	2.99813	5.67989	1.65e-11
Prnp	2.98017	4.45387	1.17e-07
Oip5	2.97915	2.71729	1.53e-06
Marcksl1	2.96843	6.42256	2.13e-12
Tk1	2.96551	4.70392	5.06e-08
Nav2	2.96293	3.83582	1.33e-05
Hmox1	2.95899	3.37513	0.000803972
Pclaf	2.9552	6.56469	7.61e-07
Cxxc5	2.94404	3.54092	0.000486946
Arl6	2.9403	2.53327	0.0001102
Zfp839	2.9286	2.90165	1.15e-06
Phactr2	2.92696	4.47695	1.28e-07
Alcam	2.92522	3.65537	5.4e-05
Casp4	2.9151	5.36787	6.81e-10
Gm15428	2.9112	4.52231	6.53e-06
Tiam1	2.91066	4.57314	1.91e-08
Asb2	2.90178	6.41308	4.58e-10
Klrb1c	2.89857	4.37742	1.05e-08
Cdc45	2.87391	4.27482	6.59e-05
Spc24	2.86972	4.41546	1.61e-06
Ly96	2.86229	4.12214	2.28e-06
Gabarapl1	2.84279	4.14536	5.83e-08
Pdlim7	2.84242	3.63058	2.53e-07
Rapsn	2.8405	2.53797	3.31e-06
Tnfsf11	2.81439	6.54739	3.65e-11
Chst2	2.80607	5.17017	8.71e-07
Ube2c	2.80515	5.1091	8.01e-06
Prelid2	2.80343	4.42898	3.06e-09
Ccdc28b	2.7874	4.81513	2.61e-13
Tnfsf8	2.78011	7.54243	7.36e-13
Dhrs3	2.76926	4.10737	1.47e-06
Bcl6	2.76523	5.95157	2.68e-10
Prc1	2.76175	4.00001	0.000655317
Sh3rf1	2.75883	3.65695	6.47e-07
Ccnb2	2.75369	5.54478	1.4e-05
Gm17745	2.72669	1.49828	0.000104967
Top2a	2.72481	6.4437	1.52e-07
Gm39556	2.71718	3.01262	6.14e-08
Zfp821	2.70955	3.19216	5.46e-07
Aurkb	2.70927	4.41261	1.89e-05
Aurka	2.69901	4.43695	1.56e-06
Rad51	2.6831	4.31989	0.00108986
Fignl1	2.66637	5.3788	2.18e-07
Zdhhc2	2.66539	5.9933	2.44e-08
Smpdl3b	2.66501	2.95788	3.89e-05
2310001H17Rik	2.66291	7.47746	3.42e-12
Rnf157	2.6472	4.53741	1.09e-06
Pear1	2.64078	5.91382	8.34e-11
Gm29240	2.64014	1.3546	1.46e-08
Cdkn2c	2.6358	5.40643	4.6e-10
Tbc1d31	2.63278	2.88153	7.36e-05
Ptprs	2.6273	4.48545	4.79e-05
Ccna2	2.6146	5.53303	9.98e-06
BC064078	2.61408	2.30242	0.000102153
Gins2	2.60025	4.14401	1.61e-07
Cd200	2.59797	6.41671	8.6e-12
Cd83	2.59009	6.73746	1.34e-07
Pou2af1	2.58928	5.91175	2.68e-09
Atp9a	2.58691	5.14772	4.14e-07
P2rx7	2.58183	6.95664	5.67e-10
Mmd	2.56942	5.88483	3.72e-14
Tnfrsf4	2.55592	7.86397	3.06e-09
Spc25	2.55205	4.32525	2.49e-06
Birc5	2.54888	5.86393	3.49e-06
Ctla4	2.53618	7.05296	7.33e-08
Zfp52	2.53137	4.67861	1.97e-05
Matk	2.52917	5.6138	1.49e-08
Gm14718	2.49768	4.44414	2.42e-06
Slc46a1	2.49643	1.66362	0.000443979
Abcb10	2.49323	2.55562	0.000186079
Adap1	2.48806	5.20182	2.16e-08
Tpi-rs10	2.48614	1.02513	1.2e-07
Ccne1	2.47707	4.28774	3.65e-08
Hip1r	2.46178	5.05617	3.06e-09
Cdca3	2.45955	4.7866	8.01e-06
S1pr2	2.45766	5.57519	1.43e-08
Rnase4	2.45719	3.72691	7.49e-06
Plekho1	2.45019	4.90277	1.37e-07
Aplp1	2.44392	4.34281	4.29e-08
Lig1	2.42047	6.0098	1.04e-08
Casp1	2.41192	6.73736	3.65e-11
Lgalsl	2.41132	4.01693	2.33e-07
Hif1a	2.40916	9.20585	1.21e-10
H1f0	2.40233	6.69813	5.62e-12
Wdfy2	2.40077	4.31816	0.000207957
1500004A13Rik	2.39275	2.49178	1.18e-08
Hells	2.38561	5.13316	3.7e-05
Ptpn11	2.38169	7.02839	7.97e-09
Kif22	2.37868	4.87887	1.11e-05
Tnfsf14	2.37033	3.89487	4.83e-08
Bcl2a1d	2.35646	6.75931	7.62e-11
Ikbip	2.32887	2.32297	0.000498509
Icos	2.31694	9.19829	2.3e-14
Pdcd1lg2	2.31503	4.54245	5.26e-08
Gm7665	2.30585	5.69707	2.24e-13
Susd2	2.30067	4.12823	0.000185142
Plscr1	2.29414	4.32972	4.14e-06
Slc26a11	2.28822	4.44202	4.8e-06
Ctnnbip1	2.28093	2.74547	2.63e-07
Gemin8	2.27618	3.59448	2.28e-10
St14	2.27581	3.27643	0.000209188
Nt5e	2.27462	7.18205	1.77e-07
Slc25a13	2.26062	4.42019	6.14e-08
S100a11	2.25019	8.219	2.49e-15
Ccdc34	2.24713	3.27845	6.27e-05
Syt11	2.24624	6.95894	3.72e-11
Nsmf	2.23781	3.93533	5.37e-07
Tpi1	2.23561	8.06822	8.57e-11
Anxa2	2.21328	7.40614	1.68e-10
Fbxw8	2.21028	5.70276	3.03e-10
Dhfr	2.20998	4.8653	3.99e-06
Slc43a3	2.20501	4.11319	2.42e-05
Aldh7a1	2.20284	4.24123	1.38e-07
Gm12854	2.19045	7.09762	1.24e-14
Cyfip1	2.18799	6.56134	2.5e-07
Gm6104	2.17962	3.04809	1.31e-08
Tacc3	2.17614	5.38069	6.93e-06
Tspan5	2.16756	6.28533	8.68e-10
Nr2f6	2.15783	2.96792	2.43e-06
H2ac23	2.15438	5.12604	8.55e-06
Gm5530	2.14957	2.00714	7.87e-05
Decr1	2.13033	5.61558	2.41e-13
Stard10	2.11873	4.43224	5.47e-08
Gm15452	2.11131	4.92113	3.77e-08
Sh2d1a	2.11054	8.73361	1.35e-09
Izumo1r	2.10634	8.92949	8.61e-12
Tmem38b	2.09081	4.67503	3.2e-08
Bcl2a1b	2.08031	6.38186	1.24e-10
Serinc5	2.07647	5.30098	2.22e-05
Cks2	2.06866	4.56185	3.57e-08
Tyms	2.06711	5.80922	1.21e-08
Bspry	2.0652	2.71498	4.05e-06
Stk39	2.06386	6.61603	7.03e-15
Casp3	2.05962	6.64853	4.64e-09
Bcl2a1a	2.05256	3.62069	1.26e-08
Dus2	2.04953	5.2326	6.38e-09
Nfatc1	2.03187	8.8718	1.82e-08
Ccdc50-ps	2.02041	1.57994	7.02e-09
Mfsd13a	2.02002	2.93421	0.00185528
Hmgb3	2.01896	3.63326	2.62e-08
Cdc20	2.01607	5.1429	4.53e-05
Abi2	2.01099	5.71854	8.75e-11
A430093F15Rik	2.0004	5.93875	4.6e-11
Racgap1	1.99644	5.86075	2.27e-06
Tmem29	1.97832	4.91712	2.64e-07
Ahi1	1.97526	3.8515	0.000308104
Gpr155	1.96521	5.12999	5.8e-06
Slc39a4	1.95881	5.18183	1.5e-08
Incenp	1.95662	5.13617	5.24e-07
Carhsp1	1.94978	4.91452	2.07e-08
Slc9a7	1.92761	4.57189	5.29e-09
Ybx3	1.9231	7.24523	1.77e-09
Zfp41	1.92227	3.93356	3.73e-08
Plxnc1	1.91912	5.15854	1.21e-08
Galnt9	1.91898	4.17466	6.14e-08
Cxcr3	1.90913	7.26964	1.55e-05
Slc9a9	1.90904	7.07185	5.37e-10
Slc45a4	1.9068	5.22457	1.7e-06
Adam19	1.90298	5.23981	1.86e-05
Litaf	1.90266	5.98299	7.91e-09
Mdfic	1.87938	4.98822	2.28e-06
Mafg	1.87437	4.89754	2.62e-07
Cks1b	1.87396	5.8683	1.22e-05
Rilpl2	1.87298	7.03361	1.13e-13
Rnf216	1.87128	4.64342	2.13e-05
Trerf1	1.86879	4.94872	4.3e-06
Egr2	1.86386	6.18749	1.07e-09
Ccdc50	1.86102	5.51382	1.75e-08
Asf1b	1.85848	5.99576	2.04e-07
Tmem191c	1.85733	2.90115	0.00224207
Acot7	1.84791	7.05646	1.46e-09
Mapre2	1.84619	7.04008	1.9e-10
Cd38	1.84389	5.24701	0.000205704
Gstt2	1.83954	6.01004	5.78e-10
Neu3	1.83901	4.91102	7.45e-06
Mcm6	1.83561	8.6425	1.1e-09
Gm9791	1.82381	1.85896	5.33e-08
Kpna2	1.81771	3.2527	4.83e-07
Synj2	1.80351	4.86236	4.34e-05
Ncapd2	1.79346	5.71428	7.75e-05
Il2rb	1.79032	8.95963	6.14e-08
Rnf19a	1.78373	7.74061	1.04e-13
Lnx2	1.78176	6.18314	1.49e-08
Gcat	1.78076	3.04342	2.74e-08
Nsd2	1.77851	5.35559	2.18e-05
Akap12	1.77603	4.68787	1.02e-06
Gm9115	1.75938	3.06242	2.98e-07
Gmnn	1.74913	5.80619	5.57e-06
Smox	1.74847	5.19288	2.92e-06
Ms4a6d	1.73905	4.63076	0.000311505
Cibar1	1.72323	5.58195	4.22e-08
Cdh23	1.72138	4.61838	3.67e-06
Tox	1.71512	7.60117	7.54e-10
Dck	1.71217	7.91057	2.82e-14
Scd2	1.71062	7.19043	1.66e-08
Cep43	1.7098	5.09314	1.15e-06
Lax1	1.70973	7.30051	4.45e-12
Pou2f2	1.70926	4.63223	0.000122119
Dynlt3	1.70096	6.27336	2.11e-06
Pglyrp1	1.6962	6.19479	1.68e-11
Nmral1	1.69505	4.14065	3.94e-07
Ephx1	1.68948	8.11566	2e-13
Cenpv	1.68895	3.01827	4.9e-07
Cdca7	1.68737	5.98697	2.9e-06
Myo1f	1.68075	6.2737	1.18e-05
Dtl	1.67269	5.36281	1.71e-05
Mms22l	1.67141	4.33103	4.43e-05
Cst7	1.66765	7.11684	7.03e-09
Rrm1	1.66625	7.37779	3.29e-08
Gm13232	1.66483	5.11794	3.33e-06
Clstn1	1.66161	4.87315	7.28e-07
Asap1	1.65722	6.8808	4.79e-08
Odc1	1.65542	6.50337	1.58e-08
Maged2	1.6424	4.18893	8.24e-05
Kctd17	1.63756	3.93	9.51e-05
Mcm5	1.63171	7.28609	3.01e-06
Ttf2	1.61382	4.17573	0.00115065
Hmgb2	1.61343	8.1257	2.76e-07
Gramd1b	1.61204	4.95808	1.53e-07
Slamf6	1.60909	8.86403	1.01e-13
Serpinb6b	1.60871	5.22032	2.81e-06
Dennd2d	1.59369	7.7152	4.38e-10
Tm7sf2	1.59291	3.46716	0.000404635
Ext1	1.59197	5.77669	5.74e-08
Rnf135	1.58137	3.9936	1.24e-06
Htatip2	1.57997	5.37629	0.00924317
Tstd3	1.57951	4.58912	6.8e-08
Unc119	1.56196	5.37162	1.68e-11
Slc29a1	1.56176	6.89884	2.53e-11
Casp7	1.56171	5.50178	2.79e-09
Hpcal1	1.56095	7.0725	6.24e-10
Akr1e1	1.55835	4.51551	3.5e-06
Usp6nl	1.55654	4.90942	1.21e-05
Dlgap5	1.55402	4.45463	1.77e-05
Magee1	1.55089	3.98643	1.78e-05
Dcxr	1.54831	3.65345	6.56e-07
Gm10184	1.54662	3.57266	4.54e-06
Podnl1	1.54131	4.91958	1.4e-05
Tfdp1	1.53995	6.48018	2.38e-08
Sdcbp2	1.53108	5.38657	3.06e-07
Timp2	1.5255	7.7716	7.39e-10
Mrps6	1.52231	6.91626	8.75e-10
Gng2	1.51998	6.84172	1.75e-14
Hmgn3	1.51902	3.65631	0.000153894
St3gal2	1.51791	5.32996	2.29e-06
Gm4739	1.5153	8.00909	9.83e-07
Fuca2	1.50969	6.11625	3.06e-08
Ppil1	1.50879	6.82438	2.47e-09
Tmem140	1.50408	2.17152	3.29e-05
Dstn	1.50184	5.22147	1.81e-08
Alad	1.4973	5.98335	4.15e-10
Gm7390	1.49472	4.10805	2.89e-06
Fkbp5	1.49174	6.96175	1.21e-05
Acsf3	1.48692	3.09841	1.87e-05
Nsmaf	1.48282	7.09241	1.75e-10
Tnfsf9	1.47865	2.66927	7.18e-05
Prr13	1.47594	8.58185	5.62e-12
Plk3	1.4753	5.45148	1.64e-06
Ezh2	1.47147	5.88039	1.52e-07
Snx2	1.47079	7.62175	5.31e-09
Il3ra	1.46667	3.05707	5.48e-05
Uap1l1	1.46444	5.31131	2.39e-07
Lxn	1.46423	5.65385	3.22e-07
Evi2a	1.45829	6.2029	2.18e-07
Smc2	1.45703	6.00568	9.23e-06
Atf6	1.45698	4.99551	0.000163074
Il12rb1	1.4456	4.78148	7.36e-05
Tnfrsf9	1.44308	7.45858	7.85e-06
Pgam1	1.43792	5.06155	1.49e-09
Fut8	1.43636	5.84962	1.16e-06
Mid1ip1	1.43061	4.30746	7.61e-07
Batf	1.43003	7.66182	1.24e-09
Pgam1-ps2	1.42531	5.17356	5.95e-09
Btla	1.42191	7.10908	1.54e-07
Rdh12	1.42033	4.13521	1.71e-05
Malt1	1.41449	6.407	3.05e-05
Tnfaip8	1.41246	8.26977	1.62e-08
Cisd1	1.4102	6.39994	3.24e-09
Gm13464	1.3977	2.4933	1.43e-06
AU020206	1.38531	5.4173	5.51e-05
Lpxn	1.38493	8.20887	2.41e-13
Ptms	1.37916	4.59192	0.000107202
Ctsb	1.37591	9.93366	5.45e-09
Cep250	1.37459	4.50584	0.000813604
Ehd4	1.36892	4.59054	0.000258109
Twsg1	1.3635	6.69178	7.67e-07
Rnaset2a	1.35839	2.93874	4.3e-06
Setd4	1.35595	4.86143	0.000179034
Tipin	1.34581	6.29023	6.55e-05
Rbbp8	1.33939	4.30953	8.45e-05
Cdc25b	1.3377	6.64567	8.03e-06
Id3	1.33619	7.64952	3.09e-06
Sypl	1.33573	7.1249	3.82e-12
Rasa1	1.33381	6.51795	8.78e-05
Prkca	1.32893	6.13039	2.6e-05
Galm	1.32832	5.86	2.2e-07
Nfkb1	1.32047	6.90035	2.01e-06
Nelfe	1.30271	5.48175	2.91e-08
Chaf1b	1.30245	4.99547	0.000277967
Jak2	1.30229	7.1976	2.84e-05
Matn2	1.29653	2.81004	0.0283528
Gm12033	1.29116	3.0938	4.31e-06
Wdhd1	1.27849	4.13699	0.00207282
Larp1b	1.27817	4.52543	0.000197423
Psat1	1.27278	6.59667	6.98e-07
Rab8b	1.27277	8.12761	7.97e-09
Tfrc	1.26907	4.96075	0.00109603
Rb1	1.26009	5.74464	0.000808797
Rfc5	1.25734	5.79275	4.97e-06
Plgrkt	1.25728	7.08958	5.52e-08
Ece1	1.25697	5.29691	0.000313643
Comt	1.25616	5.89729	2.68e-10
Niban1	1.253	6.20576	0.000105311
Rsph3b	1.25116	3.48826	2.82e-07
Ddx28	1.25072	5.33476	1.07e-05
Cd82	1.23999	9.80464	2.26e-12
Pdk3	1.23823	6.37115	9.27e-10
Gm9826	1.23393	2.73573	1.63e-05
Sh3bgrl	1.22807	7.41726	1.12e-06
Metrnl	1.2242	2.79403	0.00221225
Ptpn22	1.21596	8.5421	5.28e-10
Samsn1	1.21367	6.80526	2.45e-06
Rgs3	1.21063	6.15013	2.03e-06
Raf1	1.20634	6.74259	5.09e-06
Itgal	1.20448	9.53632	1.53e-07
Spata13	1.20326	8.04409	4.78e-05
Srgn	1.1959	10.6949	1.63e-08
Kcna3	1.19522	6.07772	1.81e-05
Pmvk	1.19281	4.73906	9.01e-07
Pgk1	1.19153	5.43088	1.63e-08
Gapdh	1.17941	4.14064	7.19e-07
Dut	1.17678	7.22879	4.48e-05
Atpif1	1.16891	6.88017	5.25e-06
Rbms2	1.16538	5.34266	2.1e-05
Eif4enif1	1.14896	5.46726	1.41e-05
B9d2	1.14885	5.3838	5.07e-07
Fyn	1.14333	9.36366	1.09e-08
A630001G21Rik	1.14134	4.72793	2.31e-06
Pfkp	1.14091	8.079	3.57e-07
Cers4	1.14054	6.04077	2.03e-06
Ehd1	1.13904	5.98041	1.6e-05
Blmh	1.13298	7.39254	4.38e-11
Impa2	1.13031	5.09903	5.98e-07
Ccr4	1.1299	5.26186	0.00050843
Slc43a2	1.11654	5.72597	0.000110462
Dap	1.11403	6.8975	1.09e-08
Snx25	1.11394	4.89157	0.000239139
Sgsh	1.10666	5.19404	2.55e-06
Pold3	1.09638	5.69666	4.05e-05
Smap1	1.09167	6.65235	3.86e-07
Gm12870	1.08813	2.43719	0.000567559
Scly	1.08593	4.66348	5.97e-06
Dbi	1.08238	7.83451	3.75e-05
Hnrnpll	1.07534	6.59423	8.15e-08
Ide	1.07423	7.14415	5.95e-07
Gm3219	1.07356	3.60811	6.47e-07
Gna12	1.06674	5.35633	8.45e-05
Slc39a6	1.06515	6.02053	3.15e-05
Ptpn7	1.06493	7.83389	4.62e-05
Slbp	1.05926	7.49779	5.11e-07
Hivep3	1.05544	5.02659	0.00176542
Zwint	1.04801	7.00027	3.35e-10
Hmces	1.04247	5.87298	4.29e-08
Rtl8c	1.03572	3.17902	0.000885023
Tor3a	1.03569	5.6152	8.49e-08
Unc119b	1.03569	6.98148	1.86e-06
Stx6	1.0309	7.61043	1.45e-10
Samd10	1.02798	4.91051	7.75e-05
Apobec3	1.02447	8.37942	7.93e-09
Nek7	1.01979	8.52191	2.21e-06
Cmss1	1.01552	4.4051	0.000480177
Bcl7c	1.01531	4.635	6.62e-08
Pon2	1.00638	6.78707	6.53e-08
Cmc2	1.00381	5.67818	8.12e-08
Metap2	0.993396	6.6981	9.95e-08
Dera	0.99114	7.33597	1.5e-07
Dhrs1	0.989658	5.4559	3.54e-05
Map2k3	0.984769	6.90866	1.58e-07
Gm5881	0.980947	3.76939	2.12e-06
Pnp	0.980708	5.35478	4.11e-07
Tspan3	0.977197	6.32961	0.00024756
Adprm	0.97285	5.78086	7.3e-05
Ntrk3	0.972789	4.67061	0.000225894
Tmem39b	0.97243	4.87828	5.62e-05
Map4k1	0.970298	7.43489	2.08e-06
Lmo4	0.969032	4.73714	0.0158736
Ankrd46	0.957728	6.5975	1.51e-05
Cd44	0.955877	8.04318	1.8e-05
Camk2d	0.952652	7.02377	9.6e-08
Rpa1	0.948182	8.26687	6.76e-10
Gstp3	0.947959	6.07821	2.16e-06
Pkp3	0.935749	8.08859	1.49e-09
Zap70	0.933677	8.2915	1.63e-06
Desi2	0.931939	6.41907	3.09e-07
Tceal9	0.931591	6.45147	8.09e-06
Psen2	0.925433	6.98243	2.28e-06
Gdi2	0.912055	9.20202	3.91e-10
Mxd4	0.908489	6.21428	4.42e-05
Dapp1	0.90218	6.71184	3.55e-06
Etfb	0.900471	5.30281	7.01e-05
Hmgb1	0.89931	7.34911	7.6e-07
Nagk	0.889783	4.2962	0.000143399
Rnh1	0.888983	7.58777	5.21e-08
Adprh	0.884997	7.64732	1.43e-11
Dtx3	0.88357	3.83921	0.00069829
Azin1	0.880412	7.59056	4.07e-06
Rap1a	0.872295	8.11551	1.17e-05
Hacd3	0.870179	7.52015	0.000463981
Zbtb1	0.869741	7.05494	1.32e-05
Cyb5r3	0.861432	5.9433	6.32e-06
Elk3	0.853735	6.08235	0.000170707
Rnf149	0.852317	5.84803	4.72e-05
Gpr107	0.849464	6.07788	9.35e-06
Plekhb2	0.847965	7.6334	8.94e-05
Gch1	0.846132	4.60689	0.000902659
Lrp10	0.845979	8.96909	6.72e-05
Glrx	0.845644	7.07754	0.00102378
Tpm1	0.838207	4.38158	0.000496225
Pqlc3	0.835089	5.43938	0.000483477
Meaf6	0.827008	5.57849	2.47e-06
Rnf41	0.823066	5.46684	0.0016104
Scpep1	0.819845	5.18867	0.0162137
Leprot	0.817576	6.16731	5.43e-05
Timm17b	0.809774	6.81497	4.58e-06
Efhd2	0.803413	7.79448	5.19e-05
Tubg1	0.784904	5.49745	0.000852309
Sptlc1	0.780769	6.56328	7.36e-05
3830406C13Rik	0.780319	6.07297	3.76e-06
Ttc39b	0.777722	6.38403	8.66e-05
Slc25a19	0.772626	5.51138	2.45e-05
Dynll2	0.766946	5.44062	1.94e-05
Lamtor4	0.76148	6.08588	4.65e-05
Trpv2	0.759207	7.0037	0.00189069
Npepl1	0.748212	6.41247	8.14e-06
Mif4gd	0.74819	6.86981	2.45e-05
Ppt1	0.743013	7.24185	0.000938447
Rpn1	0.741834	7.81995	9.81e-07
Frrs1	0.721394	4.3156	0.00136746
Prelid3b	0.712197	6.63869	0.000341735
Rtn3	0.712121	7.5701	3.88e-05
Oaz2	0.711237	5.82249	0.00014152
Crlf2	0.704505	5.83849	2.4e-05
Adam10	0.694749	7.21623	0.000348372
Tmem120a	0.690333	5.53885	0.000355725
Cd28	0.679805	9.41352	5.12e-07
Ap1s1	0.675548	6.64873	2.85e-06
Slc1a5	0.654799	6.78777	0.000112853
Nucb1	0.64748	7.9431	2.43e-05
Calm3	0.635071	8.27834	0.000354488
Tnfrsf13b	0.634537	6.21424	5.06e-05
Txn1	0.626236	8.31745	0.00186364
Smarcb1	0.62445	7.03112	3.34e-05
Ak2	0.620174	7.43405	0.00182264
Cd5	0.608712	8.68469	4.56e-06
Cd6	0.595355	9.24322	2.43e-05
Usp1	0.592078	6.07263	0.00935894
Prkar1a	0.564871	10.0986	1.09e-06
Ctsa	0.551062	8.09701	0.00021012
Ptp4a2	0.492981	9.35569	2.32e-05
Ybx1	0.483045	8.73575	0.000466061
H2-D1	-0.398601	12.0711	0.00161313
Fth1	-0.43597	10.8401	0.000408253
H2-K1	-0.449458	12.0778	0.00061116
Emb	-0.485797	8.37494	0.00574276
Gm5835	-0.524564	6.79071	0.00020695
Sec11a	-0.529841	8.11179	0.00217439
Znrf1	-0.532639	6.80582	0.0227405
Rpl4	-0.534129	10.1201	4.97e-05
Ctss	-0.54536	8.46342	0.00284514
Fam189b	-0.545477	7.29625	0.000563823
Stat1	-0.548804	7.79826	0.00181386
Fxyd5	-0.551441	9.93757	2.4e-06
Smim14	-0.557921	6.92323	0.000431924
Mrm3	-0.558676	3.59075	0.0238166
Zbp1	-0.559324	7.08786	5.08e-05
Sp100	-0.574741	9.01443	1.42e-06
Ifi35	-0.613278	6.65793	1.56e-05
Cflar	-0.619317	6.28885	0.000376557
Gm15484	-0.621395	4.31194	0.000564263
Klhl6	-0.634773	7.60133	1.24e-05
Il2rg	-0.636535	9.50269	1.78e-06
Crlf3	-0.63737	8.37956	6.79e-07
B2m	-0.638804	13.0888	3.45e-06
Rnasel	-0.649937	4.22522	0.00879997
Gm5424	-0.660642	5.91524	0.00052084
Gm8730	-0.665692	8.20143	0.000162497
Rplp0	-0.666776	10.2045	0.000187787
Gm11539	-0.667504	6.21525	0.000147732
Rgs19	-0.667591	6.74775	3.18e-08
Gm9625	-0.680273	7.86725	8.61e-05
Tbc1d15	-0.680494	6.43051	0.000252663
Gm8692	-0.685898	3.58419	0.00451759
Fam3c	-0.688655	7.25363	0.000850831
Tmem9b	-0.689169	7.43641	7.63e-08
Rpl18-ps2	-0.692769	7.343	4.68e-05
Rbfa	-0.695362	4.94747	1.37e-05
Irf9	-0.706747	7.40681	8.27e-08
Ltb	-0.711943	9.7128	1.18e-06
Gm6170	-0.712258	5.92367	0.000274579
Psmb10	-0.712508	8.06074	4.46e-06
Rpl18	-0.719736	7.48304	2.03e-05
Arhgef1	-0.729752	9.10791	0.00329573
Gm7331	-0.733662	5.52358	1.71e-05
Irgm1	-0.734358	7.30978	0.000177841
Gngt2	-0.735092	4.5204	0.00178111
Eef1b2	-0.737408	8.5546	0.000258628
Rps15	-0.741021	7.95176	0.000121076
Mcl1	-0.745099	8.74118	4.04e-07
Rpl11	-0.748678	4.83849	0.00043395
Rpl7	-0.749214	8.95922	5.3e-05
Il21r	-0.752404	7.85316	3.34e-06
Rps15-ps3	-0.755231	4.56312	0.000141273
Smad4	-0.764557	7.08124	1.36e-05
Gm8451	-0.769565	4.89905	0.000186079
Tes	-0.776229	7.88033	0.000101382
Gm11808	-0.782879	8.16949	1.6e-06
Rrp9	-0.784058	5.47147	0.000112371
Mrm1	-0.78469	4.23139	0.0003937
Prdx6	-0.786823	8.2444	2.95e-09
Klk8	-0.7875	6.13663	0.000241553
Tet3	-0.789398	5.09817	0.0137679
Gm10288	-0.795806	8.58976	6.43e-05
Rps15-ps2	-0.801466	4.67542	2.03e-05
Acp5	-0.80354	7.31389	5.13e-06
Gm10335	-0.809234	5.18258	2.34e-05
4930453N24Rik	-0.809428	6.32385	7.12e-06
Gm9794	-0.810763	9.18524	1.53e-07
Rps6	-0.813551	5.08268	0.000389242
Gnb4	-0.81411	3.40658	0.00935576
Gm3362	-0.817366	5.29366	6.9e-06
Rbms1	-0.818083	6.41763	0.000460233
Rpl7-ps8	-0.825931	4.643	4.53e-05
Rpl23a-ps3	-0.827005	6.64177	3.74e-06
Rplp2	-0.828082	7.81582	2.51e-06
Rpl3-ps1	-0.830502	9.61124	2.83e-05
Slc12a7	-0.831339	6.02587	0.00182604
Gm10132	-0.833858	5.4612	4.33e-06
Rpl23	-0.834161	7.40151	1.04e-07
Acaa2	-0.835095	6.86348	2.82e-07
Mppe1	-0.835491	5.76541	2.68e-06
Rps3a3	-0.838824	6.64359	1.5e-05
Mettl9	-0.839231	5.54529	5.05e-08
Dyrk2	-0.839484	4.75995	0.00367909
Tecpr1	-0.839704	6.74486	0.000414556
Gm13408	-0.844498	5.68951	7.3e-06
Mrpl30	-0.844506	6.49084	1.37e-06
Gm20900	-0.845681	4.18241	6.12e-05
Ptp4a3	-0.846329	6.93292	9.12e-06
Rps11	-0.849836	9.95294	2.94e-05
Gm8172	-0.850362	3.78612	0.000672922
Rpl19	-0.850471	6.35921	2.7e-05
Asb13	-0.851119	3.8291	0.000513411
Rps11-ps1	-0.853912	6.36239	6.97e-05
Parp12	-0.861324	3.74297	0.0155377
Jmy	-0.864605	3.8679	0.000919372
Gpr180	-0.868443	4.94166	1.23e-06
Gm5879	-0.870824	5.46573	3.04e-05
Gm12466	-0.871458	2.22722	0.000361478
Rps3a1	-0.877689	8.64593	7.83e-06
Rpl36a-ps1	-0.878615	6.00909	2.56e-05
Chd2	-0.879493	5.73446	0.000493568
Ppp2r5a	-0.880627	7.37428	6.47e-07
Rps3a2	-0.880631	8.66679	6.82e-06
Rpl3	-0.880803	6.55049	1.78e-05
Tnfrsf1a	-0.880957	5.08979	0.000101366
Rtp4	-0.882895	6.39745	2.19e-05
Foxp1	-0.883236	7.40693	0.000541468
Irf1	-0.886425	7.56703	5.31e-09
Rps9	-0.890108	9.68826	1.25e-05
Gm5905	-0.892644	8.45609	1.46e-05
Rpl10a-ps4	-0.893595	2.73887	0.000190098
Gm7600	-0.894174	6.93415	3.97e-06
Rpl3-ps2	-0.896215	5.39726	2.73e-05
Stt3b	-0.902634	7.17313	1.18e-07
Gm12816	-0.903575	3.59035	0.000106881
Rpl10a-ps1	-0.904583	8.73975	2.12e-06
Rnf167	-0.904946	7.25822	3.06e-09
Rpl36a	-0.90783	4.07913	1.37e-05
Pitpnc1	-0.908112	5.81629	0.000188331
Adpgk	-0.910326	3.98697	0.00502654
Sit1	-0.910712	6.60344	5.48e-06
Wdr89	-0.912278	4.55595	1.94e-06
Cnp	-0.913361	8.58835	4.93e-06
Rpl36a-ps2	-0.917249	7.77225	4.23e-06
Gm8960	-0.918648	5.84092	1.16e-05
Gm5100	-0.9209	3.31678	2.6e-05
S1pr4	-0.921085	5.71445	5.13e-05
Cox7a2l	-0.924229	6.83839	5.27e-05
Fam169b	-0.930439	6.47712	1.18e-07
Dgkd	-0.930488	6.28036	0.00162827
Rpl32l	-0.930653	5.94713	0.000249615
Idh2	-0.930808	5.98108	2.26e-08
Rps16	-0.932015	6.39666	1.36e-05
Gm12918	-0.934558	8.10182	1.99e-07
Cd47	-0.934785	8.95478	5.11e-10
Map3k3	-0.937294	6.48567	5.2e-08
Gm13142	-0.940955	2.85149	1.25e-05
Rpl13	-0.942349	8.13444	4.41e-07
Gm6969	-0.943061	4.30229	3.95e-05
Gm5586	-0.944723	5.71683	2.47e-06
Saraf	-0.946835	9.12185	1.38e-09
Gm15500	-0.949711	9.25562	2.44e-05
Gm15710	-0.950988	7.26063	2.31e-07
Rpl18-ps1	-0.955554	7.06541	6.21e-10
Ifi203	-0.956123	6.61939	5.17e-06
Rpl8	-0.957537	9.8483	2.07e-08
Gm10073	-0.957593	7.60435	2.74e-07
Rplp1	-0.960744	8.52939	3.39e-07
Rpl19-ps12	-0.961034	2.01263	0.000480019
Tnfrsf25	-0.963178	5.09201	0.00282303
Rpl10a	-0.966539	5.42195	1.17e-06
Gm12191	-0.966652	6.20128	4.29e-07
Gm9294	-0.967548	5.42349	6.76e-08
Gm5075	-0.970212	4.93791	3.93e-06
Gm15427	-0.974192	10.1284	8.79e-11
Rpl5	-0.976656	4.82883	4.13e-05
Rpl13-ps3	-0.978954	7.00053	3.29e-07
Slc25a30	-0.978998	4.12869	0.000213567
Phf11c	-0.979414	5.10011	0.00046791
Gm5239	-0.979535	3.24771	2.57e-05
Gm20324	-0.981013	3.83126	2.36e-06
Gm8599	-0.981702	3.5506	0.000223617
Gm8959	-0.982201	1.47379	0.00114022
Rps7	-0.982805	5.85925	0.000127575
Fnip1	-0.984329	3.94563	2.4e-05
Gm14513	-0.984585	4.36194	4.51e-05
Gm6109	-0.984837	2.09747	3.42e-05
Gm17541	-0.986203	3.24454	3.99e-06
Rpl14	-0.98883	8.41243	1.02e-06
Btg1	-0.992479	9.23181	1.86e-06
Peli1	-0.993301	8.45613	3.55e-12
Rpl18a	-0.993406	9.22525	1.08e-10
Gm7429	-0.993673	3.39892	3.99e-06
Rpl30-ps10	-0.995529	3.59653	2.47e-06
Rpl36	-0.9963	6.16896	1.21e-05
Gm9616	-0.997051	7.78656	8.85e-09
Trib2	-1.00232	7.62355	1.03e-05
Rpl18a-ps1	-1.00318	5.64038	1.19e-08
Rpl5-ps2	-1.00461	4.22579	2.71e-05
Snhg8	-1.00606	4.25743	5.5e-05
Rpl30	-1.00675	6.04925	3.09e-07
Rps5	-1.01124	9.89578	1.41e-06
Gm6794	-1.01697	3.43969	9.14e-05
Pja1	-1.01747	6.40491	1.42e-06
Acss1	-1.01835	4.95629	0.032466
Rpl5-ps1	-1.0189	3.80413	5.18e-05
Gm6204	-1.01924	8.47779	1.61e-05
Gm4833	-1.02065	5.12934	3.89e-08
Gm8934	-1.02627	2.56011	0.000144161
Rps4x-ps	-1.02676	4.47122	2.64e-08
Slc44a1	-1.02696	4.4766	0.000640058
Gm13680	-1.02984	6.20764	2.46e-08
Rcn1	-1.03258	4.29835	0.00523981
Gm7285	-1.03343	4.22487	5.33e-05
Rpl13-ps6	-1.03513	4.70696	8.5e-07
Nrros	-1.03575	6.55264	4.58e-08
1600014C10Rik	-1.03584	6.72148	5.45e-09
Gm5805	-1.03864	7.77945	1.41e-05
Gm13192	-1.0387	4.20987	2.98e-06
Gm5321	-1.03909	2.75991	0.000476589
Rps14	-1.0393	9.77749	1.83e-05
Stk38	-1.04006	7.2351	2.13e-08
Rpl14-ps1	-1.04014	9.29646	2.47e-07
Sh3bp5	-1.04713	5.50876	2.75e-06
Gm13215	-1.04746	2.19983	0.000389526
Gm20568	-1.04851	4.84459	3.06e-06
Gm5614	-1.05328	1.48194	0.000329997
Gm8697	-1.05766	1.09371	0.000541498
Rps4x	-1.06146	8.03456	6.38e-09
Rps18-ps3	-1.06191	5.93986	2.23e-05
Gm6252	-1.06411	5.4038	1.82e-05
Gm9396	-1.06445	3.99844	2.42e-05
Gm13623	-1.06968	4.03363	2.31e-06
Ugcg	-1.06976	7.59641	4.8e-06
Rps11-ps4	-1.06978	1.08833	0.000275471
Gm4883	-1.07036	1.50769	4.77e-05
Rps13	-1.07399	5.00103	4.58e-05
Slfn1	-1.07439	7.68927	6.02e-11
Rps7-ps3	-1.07501	9.16937	1e-05
Atp1b3	-1.07548	9.50191	2.08e-11
Card6	-1.07858	4.28902	0.000158256
Gm10275	-1.08428	8.91084	3.99e-06
Gm4332	-1.08503	8.70536	2.14e-07
Gm1848	-1.08531	6.24258	2.45e-10
Gm14303	-1.08755	9.75359	2.89e-07
Gpr146	-1.09181	4.68993	9.09e-07
Rpl30-ps3	-1.09254	2.74332	2.77e-05
Gm4859	-1.09409	0.780914	0.000133019
Rpl32-ps	-1.09564	4.14294	6.86e-05
Mylip	-1.09602	4.81037	0.000290264
Gm9493	-1.09689	7.99953	8.39e-06
Khk	-1.09939	3.68492	3.19e-05
Rab20	-1.1022	3.22709	1.19e-05
Siah1a	-1.1034	5.07816	7.31e-07
Foxo1	-1.10373	7.75392	0.000101986
Rps23	-1.10509	5.37092	1.37e-05
Add3	-1.1075	7.81957	6.58e-08
Rpl12	-1.11069	5.14827	7.96e-06
Samd8	-1.11266	3.1565	0.000106682
Rps29	-1.11552	5.87923	7.02e-07
Rps24-ps2	-1.12065	6.23794	1.25e-05
Particl	-1.12091	1.34695	0.0118853
Gm10443	-1.12255	8.31449	6.8e-07
Apol7e	-1.12284	5.12697	3.82e-05
Mgst2	-1.12414	6.39771	1.55e-06
H2-T24	-1.12435	4.54084	2.28e-07
Gm2581	-1.1272	1.70173	2.09e-05
Rpl30-ps1	-1.12901	2.75235	2.06e-06
Rps20	-1.12963	8.49622	1.1e-06
Gm3511	-1.13029	3.52335	1.01e-05
Gm7424	-1.13458	0.974292	0.00107568
Me2	-1.1348	6.56771	6.13e-08
Smad1	-1.13979	4.6647	3.34e-05
Gm10059	-1.14039	4.37998	4.71e-07
Gm6030	-1.14432	4.13884	2.38e-05
Sgms1	-1.14541	5.1843	3.78e-06
Gm14251	-1.15368	5.04962	7.83e-06
Ripor2	-1.15887	7.70314	1.53e-07
Ankrd50	-1.16224	3.9531	0.000865346
Calcrl	-1.16303	5.10473	0.000528667
Rpl12-ps1	-1.16317	1.68259	0.000336026
Kcnmb4	-1.16504	1.37552	0.000858764
Gm6450	-1.17147	2.54705	0.000364587
Vmn2r97	-1.17512	3.9566	1e-07
Gm6440	-1.17514	4.73502	1.25e-07
Gm15793	-1.17539	2.40139	3.32e-05
Gm28530	-1.17605	3.70173	2.44e-05
Plekha1	-1.18097	5.28487	2.34e-05
Relt	-1.18324	4.35845	8.27e-08
Gm13321	-1.19275	2.69616	0.000124164
Gm38247	-1.19652	2.52541	0.000108214
Ifi47	-1.1969	8.89484	3.17e-08
Cytip	-1.19796	8.9198	2.53e-11
Macrod1	-1.19814	3.35354	4.29e-08
Gm7079	-1.2002	4.08539	5.57e-08
Gm11285	-1.20126	3.18799	7.92e-06
Dph5	-1.20322	5.29019	4.2e-10
Gm8292	-1.20808	3.0493	5.12e-05
Ldlr	-1.21566	4.01119	0.000944531
Gm9701	-1.21768	3.11959	1.68e-05
Gm13935	-1.22105	1.9785	3.02e-06
Gm7117	-1.22145	1.02011	0.00108978
Ifit2	-1.22273	5.10195	5.54e-09
Gm6218	-1.2232	2.6351	1.93e-06
Gm7618	-1.2277	3.51534	6.68e-08
Ifit1	-1.22775	5.72874	6.47e-07
Gramd3	-1.23195	6.52585	1.98e-08
Dipk1a	-1.23278	6.35037	1.91e-08
Aqp3	-1.23351	2.72597	0.00434966
Itgb7	-1.23658	9.64224	2.87e-08
Ppm1h	-1.23687	5.21885	4.26e-08
Tmem71	-1.24828	6.8883	2.2e-07
Chd7	-1.24945	5.19229	7.79e-05
Ptov1	-1.25139	3.07769	5.38e-06
Impdh1	-1.25429	5.9252	2.87e-08
Otulinl	-1.25883	7.55176	7.01e-09
Rrad	-1.26046	4.84135	1.02e-06
Adgre5	-1.26236	7.66092	1.94e-06
Gm7043	-1.26956	3.11085	1.1e-08
Plec	-1.27768	5.60736	0.00013324
Gm10689	-1.28033	4.05666	1.46e-06
Blvrb	-1.28272	3.15869	0.00164809
Klf7	-1.28352	4.0031	1.15e-05
Rps29-ps	-1.28513	0.0789593	0.000133846
Rapgef6	-1.29069	7.68425	4.28e-10
Irgm2	-1.29076	5.09402	8.24e-06
Klhdc1	-1.29257	3.7109	2.47e-05
Gucd1	-1.30173	4.81408	4.11e-06
Eif4e3	-1.30537	3.91351	1.18e-07
A930006K02Rik	-1.30883	1.63833	0.00183144
Gpr65	-1.31149	4.0935	2.03e-07
Gm19243	-1.31869	4.88336	3.73e-06
Gm6134	-1.32167	1.64624	3.27e-06
Macf1	-1.32456	5.36821	3.38e-07
Tuba4a	-1.33298	7.87045	4.28e-10
Myc	-1.33792	6.366	0.00016457
Gm13842	-1.33813	2.4996	9.29e-05
Ecm1	-1.34623	5.30051	3.44e-05
Gm8662	-1.34844	-0.0721565	0.000268905
Nckap5l	-1.34869	2.20703	0.00602862
Gm4997	-1.35608	3.38112	8.58e-08
Gm12058	-1.35826	1.46216	4.85e-05
Fam78a	-1.36035	5.49206	2.09e-06
Sidt1	-1.36614	5.69543	9.14e-06
Plcxd2	-1.36867	4.62928	5.32e-09
Gbp6	-1.37065	4.07999	4.68e-05
Gm5654	-1.37465	2.01466	2.11e-07
1700025G04Rik	-1.37481	3.36574	0.000809211
Rps19	-1.37516	8.62818	1.44e-08
Gm5735	-1.39207	1.24273	4.97e-06
Rabac1	-1.39214	7.81639	2.29e-11
Ifi206	-1.39651	6.32468	4.39e-06
Ttc28	-1.40178	2.95569	0.000797257
Rps19-ps6	-1.40691	9.38222	1.63e-08
Rps19-ps3	-1.4072	5.0436	1.26e-08
Rps19-ps7	-1.4186	5.85364	7.06e-09
Cacna2d4	-1.42204	2.85999	0.000359042
Rasa3	-1.4268	7.51401	1.37e-07
Lfng	-1.43086	6.51992	2.18e-09
Klf13	-1.43999	6.9684	1.51e-06
Gm11956	-1.4457	2.11448	1.17e-07
Ppm1j	-1.45394	3.00582	0.00314649
Lef1	-1.46869	8.27691	8.59e-12
Rps19-ps1	-1.47227	3.05547	1.58e-06
Iigp1	-1.47749	5.87712	4e-07
Tut4	-1.47754	5.45912	9.47e-09
Rps19-ps10	-1.47986	2.36733	1.1e-06
Tgtp2	-1.48179	6.07269	9.86e-10
Ddr1	-1.48666	2.48538	0.00158741
Slc25a23	-1.49631	2.87372	4.8e-06
Fndc10	-1.49952	2.29367	0.000199717
Bst2	-1.50543	6.33559	2.56e-10
Oasl2	-1.50708	3.91231	5.54e-08
Rps19-ps11	-1.50908	1.99212	2.63e-07
Ppp1r13b	-1.51016	5.41239	3.53e-07
Ifi213	-1.51951	5.15189	4.02e-10
Prkce	-1.52721	1.79101	0.000351818
Arhgef18	-1.52922	5.59448	5.53e-07
Gm12250	-1.53495	5.34841	3.55e-07
Rps19-ps12	-1.53977	2.25507	1.8e-07
Rps19-ps5	-1.55421	3.06249	1.62e-08
Rps19-ps4	-1.55953	4.65058	1.46e-09
Gm29243	-1.56032	1.79908	9.26e-05
D730003I15Rik	-1.56613	1.57022	0.000587084
Grap2	-1.56758	5.49861	7.54e-10
4930523C07Rik	-1.56788	6.69538	2.59e-13
Ifngr1	-1.57054	7.43448	3.25e-08
Bcl2	-1.57628	6.23985	1.26e-07
Tec	-1.5792	4.02333	2.47e-07
Gm29736	-1.586	1.33604	1.55e-06
Usp18	-1.58668	5.54574	1.08e-07
Gvin3	-1.59467	5.54902	8.43e-09
Laptm4b	-1.59939	2.31445	3.35e-06
Gbp8	-1.61058	5.11417	3.12e-06
Cmah	-1.61712	5.17554	2.52e-08
Ppp3ca	-1.61927	4.72419	6.68e-07
Rps19-ps2	-1.62119	2.93552	3.34e-06
Smpd5	-1.62446	2.53491	3.37e-07
Ssbp2	-1.63794	5.00903	4.4e-10
Pdk1	-1.64086	6.62455	5.83e-10
Ifi208	-1.64291	6.19801	2.87e-10
Gm10130	-1.64292	2.7721	5.93e-08
Txnip	-1.6487	8.25181	6.15e-16
Tmem64	-1.65346	6.25706	1.29e-09
Sdc3	-1.65698	1.82053	0.000611171
Esyt1	-1.65736	7.60045	2.18e-06
Selplg	-1.6622	8.73366	2.06e-09
H2aw	-1.66957	3.72309	1.52e-10
Rps19-ps8	-1.67167	0.864162	4.62e-06
Letm2	-1.67709	3.19609	6.92e-09
A930005H10Rik	-1.67886	4.75274	4.14e-14
Gm4510	-1.69191	1.47369	2.44e-08
Actn1	-1.69481	5.54064	2.72e-07
Gm5864	-1.69843	4.30432	6.32e-08
Rnf122	-1.70129	3.48044	2.33e-07
Slfn8	-1.70389	5.59041	5.51e-08
Npc2	-1.72389	7.97906	3.54e-15
Flt3l	-1.72629	4.24957	3.5e-12
Itga6	-1.74736	5.98765	9.16e-10
Ramp1	-1.75244	5.86944	3.1e-07
Trat1	-1.77361	7.08381	1.41e-09
Pdlim1	-1.77892	5.89633	1.62e-08
D830025C05Rik	-1.78561	2.43891	3.12e-08
Cd8b1	-1.78723	4.839	3.62e-09
Ubxn11	-1.79553	3.60678	9.92e-11
Rras2	-1.82296	4.58837	7.85e-06
Rcn3	-1.82494	1.78828	1.99e-07
Slc28a2b	-1.83663	4.39633	1.22e-08
Tbxa2r	-1.84975	5.26003	2.87e-09
Mgat4a	-1.85979	2.88716	1.78e-06
Atp1b1	-1.86476	4.83296	8.34e-08
Crim1	-1.87373	4.22804	1.53e-06
Rab3ip	-1.88374	4.96748	4.97e-13
Pag1	-1.89265	4.3118	4.6e-11
Gm13546	-1.89824	3.16561	4.41e-07
Slc17a9	-1.91497	3.50518	2.1e-07
Slc16a5	-1.91878	3.99512	5.7e-08
9430081H08Rik	-1.92647	-0.0959709	0.000426018
Oasl1	-1.9415	2.63077	1.8e-05
Vps37b	-1.95537	5.52755	5.13e-09
BC043934	-1.96478	3.50218	1.27e-10
Mir1904	-1.97064	-0.273228	0.000102288
Abcg3	-1.97241	4.01471	1.5e-06
Gm4815	-1.98831	-1.00849	2.26e-06
Gm10125	-1.9927	-0.526503	1.93e-05
Gm17936	-1.998	-0.685772	4.02e-07
Thra	-2.00913	1.3702	1.37e-05
Gm20559	-2.0099	3.81124	2.25e-10
App	-2.01694	1.73727	2.43e-07
Rtn4rl1	-2.043	3.83043	1.04e-08
Slc49a4	-2.05447	4.51364	1.39e-13
Gvin-ps6	-2.06957	4.55254	3.06e-09
Gm4258	-2.07677	-0.854961	0.000817368
L1cam	-2.11751	2.22506	0.000192022
Rasgrp2	-2.121	5.75509	4.7e-08
Nedd4l	-2.12137	2.90259	9.62e-08
Mob3b	-2.13334	2.31316	3.05e-09
Txk	-2.13387	5.74514	1.24e-14
1810041H14Rik	-2.14288	2.7352	8.86e-09
Zfp652	-2.14306	3.37121	4.17e-08
Gm14861	-2.14676	-0.892638	1.16e-05
S1pr1	-2.15625	7.83354	1.11e-10
Gprc5b	-2.16889	-0.639235	9.78e-05
Taf4b	-2.17278	3.04136	0.0002448
Gm19261	-2.17388	1.71939	4.45e-06
Emp3	-2.17581	7.2444	3.17e-13
Pik3ip1	-2.19565	5.89722	2.16e-15
Bach2	-2.20706	4.26292	6.14e-07
Tmie	-2.23779	3.59511	7.56e-11
Gpr18	-2.25049	5.95517	4.36e-08
Acss2	-2.25295	4.81753	4.55e-14
Prkd3	-2.2568	4.20872	2.82e-10
Pltp	-2.2607	1.87477	2.91e-05
5830444F18Rik	-2.27062	1.2895	1.2e-05
Galnt10	-2.27267	6.27679	1.13e-13
Klf2	-2.28206	7.51059	3.76e-08
Ccl6	-2.30511	-0.183612	0.00235674
Ifit1bl1	-2.31473	4.89593	1.4e-09
Il18bp	-2.33462	1.31186	1.95e-05
Sgk3	-2.34195	3.69336	2.09e-09
Satb1	-2.34364	7.83219	2.68e-10
Ifit1bl2	-2.34914	0.427163	0.000133846
Gm32633	-2.35314	2.39024	3.3e-08
Plac8	-2.35665	5.56232	7.73e-05
Cnn3	-2.36063	3.50952	2.82e-08
Myo6	-2.41252	2.75604	8.24e-06
Ly6k	-2.42627	2.73406	5.66e-09
Adrb2	-2.43465	4.00804	4.66e-13
Gm34086	-2.44095	-1.77335	0.000477907
Lyz2	-2.44398	5.55646	1.43e-05
Nedd4	-2.44749	1.57406	0.000160782
Pik3r5	-2.46883	3.71231	1.1e-06
Cd7	-2.48311	4.35629	5.83e-10
Als2cl	-2.49346	4.57527	6.52e-11
Rnf130	-2.51945	3.3324	1.13e-08
Gbp10	-2.53557	2.22742	5.32e-09
Fgl2	-2.54109	3.35384	5.5e-05
Arhgap29	-2.54562	0.898386	8.81e-05
Sema4a	-2.55008	4.37255	3.94e-07
5830468F06Rik	-2.55101	2.70502	6.68e-08
Ly6d	-2.55503	3.81559	1.83e-05
Enpp4	-2.57488	3.22285	7.74e-07
C230085N15Rik	-2.57729	3.0553	5.11e-10
Mmp25	-2.57864	-1.48238	0.00167301
E030030I06Rik	-2.57893	1.67251	4.04e-09
Gm11346	-2.58026	3.82885	2.32e-10
Gm45552	-2.59904	3.57198	9.98e-12
Scg5	-2.61369	0.80414	3.57e-05
Gm10640	-2.61398	-0.772207	1.99e-07
Rara	-2.6183	4.14208	7.08e-10
A630081D01Rik	-2.62143	-0.246424	0.000378291
Gbp11	-2.6423	-0.844052	2.29e-06
Mgst3	-2.64774	1.21738	1.14e-07
F730311O21Rik	-2.66654	-2.32891	0.00167999
Hid1	-2.66837	3.201	5.9e-09
Aqp11	-2.6879	-2.23236	0.000476589
Ccl9	-2.69913	-1.06743	0.000644326
Cd55	-2.7266	3.57844	1.07e-09
Il4ra	-2.72816	6.73088	2.24e-14
Ifngr2	-2.74386	4.10247	4.58e-10
Gm2682	-2.74911	4.45149	4.14e-14
Rgmb	-2.76203	2.51437	1.84e-10
Padi2	-2.76992	3.55067	2.02e-08
Znrf3	-2.77018	2.30967	9.33e-11
Chil5	-2.78557	0.963171	1.77e-07
Tafa3	-2.78998	-3.02825	0.000480763
Gm15441	-2.79001	0.0709365	7.45e-07
Slpi	-2.81294	3.42378	1.25e-05
G430095P16Rik	-2.81297	0.82938	5.98e-06
Lair1	-2.81652	2.21808	6.24e-08
Tle1	-2.83362	2.48877	2.87e-10
Adam23	-2.8503	-3.24672	0.00123382
Tet1	-2.85578	2.17042	8.46e-09
Clec4a3	-2.85697	-0.879793	0.000240141
Gm8812	-2.90875	-1.19928	7.23e-08
Tgtp1	-2.91928	4.67762	2.16e-15
Khdrbs3	-2.94425	-2.60337	2.64e-05
Gm6934	-2.95594	-0.116317	2.83e-09
C230096K16Rik	-2.95699	2.14329	1.39e-13
E430014B02Rik	-2.97642	1.0325	8.27e-08
Pifo	-2.97671	-1.29326	2.88e-08
D930028M14Rik	-3.00611	0.254767	4.66e-08
Tsc22d3	-3.05485	6.80279	2.09e-13
Hp	-3.07905	-2.20256	0.000257663
Tent5a	-3.08686	3.81899	5.62e-12
Wfdc17	-3.17651	-0.227237	8.73e-05
Actn2	-3.19669	1.82392	6e-07
Rasl11b	-3.19779	0.906261	1.2e-05
Epb41l1	-3.21618	-1.87408	2.96e-07
P4ha2	-3.26482	-3.13451	8.33e-07
Jaml	-3.26845	1.84433	2.87e-06
Tdrp	-3.29926	3.29704	6.48e-13
Ccr7	-3.31852	8.08276	5.87e-14
Scml4	-3.31928	4.64788	1.45e-10
Spef2	-3.33091	-0.120728	2.91e-06
Iftap	-3.36585	-2.29886	0.000392199
Treml2	-3.37135	4.0577	8.72e-18
Fcer1g	-3.37562	2.5184	2.05e-08
Tbc1d8	-3.39265	0.294716	0.000151101
Gm4951	-3.40369	-0.104961	2.88e-08
Ccr9	-3.40561	3.64282	3.57e-06
Myl10	-3.40597	-1.67082	1.77e-05
Srms	-3.4195	-3.08956	0.000148233
Itgb3	-3.42254	4.28068	1.62e-10
B430306N03Rik	-3.43487	-0.767241	1.37e-05
Adh1	-3.4384	1.56084	5.98e-08
Ifitm6	-3.46669	-1.91273	3.16e-06
Auts2	-3.46812	-2.75827	1.99e-06
Ust	-3.47463	0.12638	2.04e-06
Cd200r3	-3.4759	-0.177171	3.52e-08
Ncr1	-3.5009	-2.55002	5.72e-05
Sell	-3.51377	7.8727	8.6e-12
Tbc1d9	-3.54497	-2.88577	0.000153662
Il7r	-3.59089	6.28279	3.7e-13
Grk3	-3.62232	-3.28198	4.24e-05
Gm12592	-3.62863	-1.4946	1.26e-05
Kcnk1	-3.69807	-2.94484	2.22e-05
Gm33104	-3.70272	-1.34741	1.71e-05
Arl4c	-3.7127	4.14659	2.8e-14
Fam186b	-3.72829	-2.11303	3.06e-09
Adcy6	-3.734	-0.762227	3.89e-08
Bach2it1	-3.73537	-0.217997	5.52e-10
Hoxa7	-3.74019	-2.85566	2.42e-05
Vipr1	-3.74539	2.6854	4.71e-12
Gm16083	-3.7943	-3.4864	7.09e-07
Klrd1	-3.79887	2.28591	1.57e-07
Acoxl	-3.82961	-0.918747	8.29e-09
Cd300a	-3.83569	-1.05444	1.49e-05
Atg4c	-3.83732	-1.76873	1.81e-06
Prf1	-3.87611	3.21891	4.93e-11
Vwce	-3.88644	-3.22961	3.12e-07
Gpr141	-3.91375	-2.2969	0.000137078
Smad7	-3.93375	4.15579	1.25e-11
Hs3st1	-3.94973	-1.92073	3.57e-05
Gm12253	-4.00835	-3.34416	3.19e-07
Tlr7	-4.01301	0.904127	1.43e-07
2900005J15Rik	-4.03054	-1.17863	4.99e-07
Gm5086	-4.06688	-3.34237	8.19e-08
Csf2rb2	-4.11191	-2.37787	7.85e-06
Gm568	-4.21639	-1.34927	9.62e-07
Elovl7	-4.21959	-0.916827	1.73e-05
Gm15708	-4.23533	2.60141	4.39e-13
Amz1	-4.24439	-1.05621	1.27e-07
Lypd6b	-4.25467	1.48448	4.21e-08
Fam240a	-4.25978	-1.46909	4.68e-13
Lbp	-4.28081	-0.776524	6.59e-09
Gm15050	-4.29087	-2.44559	2.03e-10
Gm9889	-4.3017	-0.793618	1.19e-08
Ccnd1	-4.32626	-0.509211	3.21e-07
Tmem108	-4.33038	0.692164	4.39e-11
Tifab	-4.33673	-0.982485	1.18e-07
Gm34006	-4.35721	1.59585	3.32e-10
St8sia6	-4.406	4.22272	5.62e-12
Ggt5	-4.46476	0.958242	2.91e-10
Lrrc75b	-4.53778	-2.69937	1.24e-08
Hotairm1	-4.55009	-1.37699	7.39e-12
Tyrobp	-4.60083	1.74852	2.02e-09
D13Ertd608e	-4.61105	-3.15076	7.11e-10
Acvrl1	-4.61533	2.03522	9.04e-12
Dapl1	-4.62366	3.7356	3.29e-12
Cd93	-4.6378	-2.46124	2.37e-07
Gpr34	-4.6719	0.968893	1.56e-06
Dapk1	-4.67765	-0.288193	5.32e-09
Art4	-4.71608	-0.499757	1.31e-07
Gm33994	-4.72321	-1.06869	5.01e-09
Cd209d	-4.75005	-2.18864	2.82e-07
Alox5ap	-4.75222	-0.621751	4.06e-09
Paqr5	-4.76458	-3.05716	8.36e-08
Adgrg3	-4.90314	-2.46774	2.21e-09
Cyp2d22	-4.9064	-1.08097	1.08e-07
A530021J07Rik	-4.95637	0.144769	5.2e-09
Nacc2	-5.04582	0.108607	3.55e-12
Slamf9	-5.06185	-2.02101	2.67e-07
G0s2	-5.18896	-1.23982	1.11e-10
Cd209a	-5.24585	-1.85916	4.81e-10
Pid1	-5.421	-1.59947	5.63e-09
Gata1	-5.48923	0.492723	1.12e-10
Amigo2	-5.56335	1.18948	9.33e-11
Tspan9	-5.58586	-0.294336	2.28e-12
Cd300c	-5.71975	-2.91973	3.57e-13
Btc	-5.78573	-2.124	1.37e-12
Gm21762	-5.84641	-2.80156	6.25e-12
Klra17	-5.89793	-2.67447	7.7e-11
Cd177	-6.02999	-2.56239	1.62e-13
Ly6c1	-6.04086	3.66074	6.77e-20
Cox6a2	-6.10648	-1.77792	1.68e-10
Qpct	-6.11284	1.15299	1.12e-10
Smim5	-6.17038	-2.16833	1.13e-10
Pdlim4	-6.29743	0.838002	4.12e-15
Ampd1	-6.3052	-1.57467	3.55e-12
Tbc1d16	-6.33573	-1.88646	2.1e-14
Dntt	-6.44144	-0.79813	4.79e-13
Aqp9	-6.58588	-1.92512	2.23e-12
Klk1	-6.66858	-2.08764	2.41e-13
Siglech	-7.70622	-0.850239	4.6e-11

## Sheet: 1.3 Core TFR DE
Core TFR genes (p and logFC values from TFR vs. TFH contrast using samples from the 5 infections combined)									Core TFR genes (p and logFC values from TFR vs. TEFF contrast using samples from the 5 infections combined)								Core TFR signature genes (genes intersecting TFR vs. TFH contrast and TFR vs. TEFF contrast)
genename	logFC	AveExpr	adj.P.Val						genename	logFC	AveExpr	adj.P.Val					genename
Ccr8	4.46623	4.51731	2.11e-18						Ikzf2	6.52606	6.42334	1.71e-17					Ccr8
Cd81	2.52977	6.42949	1.43e-17						Tnfrsf18	2.57734	7.63239	1.71e-17					Cd81
Tnfrsf18	2.13958	7.63239	4.94e-17						Mmd	3.45382	5.88483	3.76e-17					Tnfrsf18
Capg	2.96385	7.36734	6.57e-16						Cd81	2.76243	6.42949	4.19e-17					Capg
Pde3b	-5.10306	6.31552	1.43e-15						Ly6c1	-5.10728	3.66074	7.58e-16					Pde3b
Tnfrsf1b	2.72226	7.13398	5.66e-15						Tnfrsf9	3.97098	7.45858	9.43e-16					Tnfrsf1b
Cd40lg	-2.12246	7.11533	1.49e-14						Tnfrsf4	4.68336	7.86397	2.31e-15					Cd40lg
Bmyc	2.6447	4.54821	3.84e-14						Ephx1	2.15196	8.11566	5.03e-15					Bmyc
Ecm1	3.00578	5.30051	4.25e-14						Capg	3.051	7.36734	1.08e-14					Ecm1
Dennd2d	-2.30418	7.7152	6.21e-14						Ccr8	3.49247	4.51731	1.08e-14					Dennd2d
Laptm4b	2.90901	2.31445	1.28e-13						Pglyrp1	2.4093	6.19479	1.08e-14					Laptm4b
Cish	4.4389	4.36595	1.43e-13						Tnfrsf1b	3.00018	7.13398	1.21e-14					Cish
Gm4956	7.26261	2.40152	1.43e-13						Cd83	5.09732	6.73746	2.65e-14					Gm4956
Fam169b	1.4836	6.47712	1.66e-13						Rln3	6.25477	2.20803	4.39e-14					Fam169b
Flicr	6.39626	-0.621236	2.18e-13						Cst7	2.85688	7.11684	5.44e-14					Flicr
Rln3	5.41307	2.20803	3.25e-13						Wls	3.37382	5.71542	5.91e-14					Rln3
Gata1	5.55324	0.492723	5.04e-13						2310015A10Rik	3.04088	3.5287	6.5e-14					Tcf7
Tcf7	-1.63274	10.3487	8.18e-13						Tbc1d4	3.32008	8.18032	6.5e-14					Fgl2
Gm4951	4.30514	-0.104961	2.04e-12						Izumo1r	2.75306	8.92949	9.97e-14					A230005M16Rik
Fgl2	4.80566	3.35384	4.1e-12						Lef1	-2.02242	8.27691	2.39e-13					Gpr83
A230005M16Rik	4.94264	-3.20335	6.08e-12						Icos	2.34473	9.19829	3.77e-13					Tnfrsf9
Gpr83	3.90044	4.06977	6.08e-12						Pde3b	-5.10941	6.31552	3.77e-13					Sytl1
Tent5a	2.70566	3.81899	6.19e-12						Unc119	1.94374	5.37162	4.36e-13					Rflnb
Tnfrsf9	2.5279	7.45858	7.68e-12						Ctla4	4.34287	7.05296	7.68e-13					Wls
Sytl1	2.69629	3.17779	1.01e-11						Slfn1	-1.49369	7.68927	7.68e-13					Ncmap
Rflnb	-1.95241	7.06429	1.36e-11						Niban1	3.17185	6.20576	1.01e-12					Aopep
Wls	2.45944	5.71542	1.46e-11						Txk	-2.19071	5.74514	1.2e-12					Itgae
Ncmap	4.05285	2.6378	1.51e-11						Stx11	3.78354	6.84255	1.28e-12					Stk26
Aopep	1.47033	5.90648	2.17e-11						Rilpl2	1.912	7.03361	1.4e-12					She
Eif4e3	1.69117	3.91351	3.38e-11						Zcchc18	3.08838	4.49129	1.4e-12					Themis
Itgae	6.43116	2.78513	4.28e-11						Tmem158	4.39035	3.25688	2.06e-12					Zcchc18
Stk26	-1.84127	7.41221	4.28e-11						A930005H10Rik	-1.80023	4.75274	2.36e-12					Gm5541
Gng2	-1.14877	6.84172	5.18e-11						Mettl9	-1.51206	5.54529	3.3e-12					St8sia6
She	5.65845	-0.257599	5.77e-11						Ica1	6.61823	0.615118	3.98e-12					Sdc4
Themis	-2.58455	7.18437	8.63e-11						Il2rb	2.94332	8.95963	4.06e-12					Tgfbr1
Zcchc18	2.38222	4.49129	1.01e-10						Atp1b3	-1.31502	9.50191	8.31e-12					Dnah7a
Gm5541	6.07959	-0.969189	1.14e-10						Gm2682	-2.84858	4.45149	8.93e-12					Foxp3
St8sia6	3.36776	4.22272	1.14e-10						Pear1	3.07974	5.91382	1.04e-11					Ehd3
Sdc4	3.98199	2.94284	1.16e-10						Pdk1	-2.42409	6.62455	1.1e-11					Ikzf4
Tgfbr1	2.05375	5.00844	1.22e-10						Comt	1.56202	5.89729	1.24e-11					Fam3c
Dnah7a	7.48677	-1.66134	1.29e-10						Lclat1	3.39814	4.50817	1.39e-11					Treml2
Gbp10	2.63269	2.22742	1.34e-10						Ptger2	3.87401	4.94	1.39e-11					Dpt
Foxp3	8.18736	1.74145	1.43e-10						Rflnb	-2.34483	7.06429	1.39e-11					Prg4
Ehd3	-2.02347	6.86979	1.45e-10						Slc9a7	2.60235	4.57189	1.39e-11					Pros1
Ifngr1	1.89348	7.43448	1.51e-10						Tiam1	4.11327	4.57314	1.39e-11					Coro2a
Ikzf4	5.73325	2.8582	2.02e-10						Galm	2.15121	5.86	1.58e-11					Socs2
Fam3c	1.4493	7.25363	2.09e-10						Pdcd1	4.69448	8.21787	1.58e-11					Cyth4
Treml2	1.66093	4.0577	2.09e-10						Gm17764	3.83804	2.70484	2.03e-11					Serinc3
Rpa1	-0.999826	8.26687	2.2e-10						Gpr146	-2.50435	4.68993	2.03e-11					Swap70
Dpt	5.46552	-2.43353	2.73e-10						D830030K20Rik	5.76214	-2.18689	2.32e-11					Ntrk3
Prg4	3.51803	2.25216	2.73e-10						Dnah7a	8.23753	-1.66134	2.84e-11					Il4ra
Pros1	3.94698	2.08923	2.73e-10						Gramd3	-2.00543	6.52585	2.84e-11					Rnf19a
Coro2a	3.48587	3.69308	3.05e-10						Tigit	5.88343	6.5436	3e-11					Dscam
Socs2	4.89107	1.76712	3.29e-10						Ptpn5	8	1.49939	3.53e-11					Man1a
Cyth4	1.3239	7.52736	4.03e-10						Itgb8	9.32192	1.89898	4.65e-11					Cerk
Serinc3	0.973937	9.66858	4.03e-10						Gpr83	3.80727	4.06977	4.78e-11					Il2ra
Tlr7	4.40044	0.904127	4.06e-10						Twsg1	2.27029	6.69178	5.06e-11					Smad7
Tnfsf8	-2.21908	7.54243	4.06e-10						Ncmap	4.09051	2.6378	5.57e-11					Hopx
Esm1	-6.28781	0.324943	5.05e-10						Pdcd1lg2	3.25838	4.54245	5.57e-11					Pmepa1
Swap70	2.8754	4.65786	5.65e-10						Slamf1	2.00902	5.67981	5.79e-11					Hdgfl3
Ntrk3	-2.13289	4.67061	5.74e-10						Tdrp	-4.7014	3.29704	5.79e-11					Slc22a2
Il4ra	1.76913	6.73088	5.91e-10						Itgae	6.66998	2.78513	6.55e-11					Suox
Rnf19a	-1.29576	7.74061	6.79e-10						Fam240a	-5.38482	-1.46909	6.69e-11					Ldhb
Dscam	5.8741	-1.8114	7.45e-10						Gm45552	-3.54588	3.57198	6.69e-11					Vill
Ltb	0.947457	9.7128	7.45e-10						Tnfrsf8	7.09772	2.31089	7.17e-11					D830030K20Rik
Man1a	1.38011	6.71072	7.91e-10						Nt5e	3.46486	7.18205	7.22e-11					1110032F04Rik
Cerk	2.02159	4.5086	8.89e-10						A230005M16Rik	4.77233	-3.20335	7.79e-11					Eno3
Il2ra	4.37425	4.84581	8.89e-10						Osbpl3	4.65058	4.73276	7.79e-11					Rnf144a
Smad7	2.86335	4.15579	8.89e-10						Pdlim4	-7.15421	0.838002	8.21e-11					Tnfsf10
Hopx	2.06312	6.67425	9.1e-10						C1qtnf6	5.50689	0.74184	8.66e-11					Mboat1
Pmepa1	2.58483	4.23754	9.3e-10						Spock2	6.49223	2.16304	9.03e-11					Gsto1
Hdgfl3	1.73362	4.06092	1.21e-09						Slc26a2	1.84066	6.23214	9.83e-11					2310015A10Rik
Slc22a2	5.69262	-0.457307	1.38e-09						Cd82	1.22386	9.80464	1.12e-10					Frmd5
Ssbp2	1.47147	5.00903	1.39e-09						Gm1848	-1.32247	6.24258	1.36e-10					Gbp7
Evi2a	-1.91861	6.2029	1.48e-09						Abcb1a	3.02363	4.54991	1.37e-10					Tmem121b
Tmem64	1.57374	6.25706	1.58e-09						Axl	5.20613	4.36316	1.37e-10					Niban1
Suox	1.25839	5.4439	2.15e-09						Syt11	2.34998	6.95894	1.41e-10					Ramp3
Gpr65	1.49248	4.0935	2.26e-09						Cyfip1	3.27397	6.56134	1.44e-10					Tubb3
Ldhb	1.34488	5.46107	2.26e-09						Mxd4	1.79397	6.21428	1.48e-10					Gm32569
Hpcal1	-1.50862	7.0725	2.3e-09						Maged2	3.2791	4.18893	1.65e-10					Slc14a1
Tut4	1.48171	5.45912	2.53e-09						Samsn1	2.04812	6.80526	1.69e-10					A630091E08Rik
Vill	3.00182	2.53836	2.86e-09						Myo1e	5.18758	4.12784	1.7e-10					Stk39
1600014C10Rik	1.03289	6.72148	3.4e-09						Gpr45	5.41281	1.26871	1.84e-10					Syne2
D830030K20Rik	4.33434	-2.18689	3.94e-09						Galnt10	-2.03257	6.27679	1.96e-10					Gtf2i
1110032F04Rik	2.60572	3.54952	4.34e-09						Npc2	-1.33296	7.97906	2.29e-10					Slc16a5
Rara	2.17688	4.14208	5.04e-09						Tbc1d16	-5.73142	-1.88646	2.29e-10					Unc5cl
Eno3	2.96488	3.20769	5.57e-09						Endod1	2.92772	6.68237	2.35e-10					Nsg2
Rnf144a	-2.45298	4.35662	6.51e-09						Slc16a5	-6.41328	3.99512	2.5e-10					Emp3
Gpr34	5.10882	0.968893	7.3e-09						Vmn2r97	-2.06292	3.9566	2.52e-10					Obp2a
Tnfsf10	1.87354	4.44449	7.54e-09						Gjb2	7.16401	1.45827	2.57e-10					Src
Mboat1	-1.52713	5.29608	7.69e-09						Vipr1	-4.44852	2.6854	2.58e-10					Lta
Gsto1	2.1767	4.38633	8.77e-09						Noxa1	8.01679	-0.814149	3.38e-10					Phlpp1
2310015A10Rik	1.74514	3.5287	1.06e-08						Itm2c	1.50649	9.02086	4.1e-10					H2-Oa
Frmd5	5.32626	-2.17174	1.09e-08						Il2ra	4.86503	4.84581	4.14e-10					Icam1
Gm38979	-5.63419	-0.259893	1.33e-08						Mdfic	2.95691	4.98822	4.16e-10					Resf1
Gbp7	1.83811	6.20246	1.35e-08						Acss2	-1.88187	4.81753	4.73e-10					Fam222a
Tmem121b	5.16526	-1.87958	1.35e-08						Als2cl	-3.06433	4.57527	5.1e-10					Trbv12-1
Niban1	1.91884	6.20576	1.5e-08						Lrrc32	10.1838	0.878873	5.15e-10					Ift80
Ppm1l	4.17805	1.45653	1.5e-08						Prr13	1.40669	8.58185	6.25e-10					Atp6v0d2
Ramp3	-1.8973	4.03758	1.51e-08						Cd177	-6.0152	-2.56239	6.67e-10					Lrrc32
Tubb3	-5.67232	-0.756105	1.51e-08						Epcam	3.6257	3.32756	6.67e-10					Gm3752
Gm32569	5.33858	-2.1916	1.52e-08						Stk38	-1.42534	7.2351	6.77e-10					Tnfrsf4
Ryr1	-5.52816	2.12743	1.6e-08						Serinc3	1.0884	9.66858	7.29e-10					App
Slc14a1	1.71719	4.69274	1.61e-08						Abhd4	3.28787	5.15279	7.55e-10					Gm50287
A630091E08Rik	6.30927	-2.50496	1.73e-08						Hmgn3	2.99197	3.65631	7.65e-10					Gm9847
Stk39	-1.17435	6.61603	1.84e-08						Pag1	-2.15229	4.3118	8.23e-10					Gsta4
Syne2	-1.36749	4.82381	1.94e-08						App	-6.66362	1.73727	8.62e-10					N4bp1
Gtf2i	-0.946454	7.49656	2.03e-08						Foxp3	7.74589	1.74145	8.62e-10					Cldnd1
Slc16a5	-4.4945	3.99512	2.04e-08						Clip3	6.55	1.16625	9.15e-10					Cd83
Unc5cl	1.44902	3.9096	2.2e-08						S1pr1	-2.39565	7.83354	9.18e-10					Klrg1
Nsg2	-0.985266	7.57283	2.23e-08						Cd300c	-5.71542	-2.91973	9.26e-10					Serpina3g
Dap	-1.10009	6.8975	2.24e-08						H1f0	2.17589	6.69813	1.1e-09					Il7r
Emp3	1.38256	7.2444	2.38e-08						Sdcbp2	2.12954	5.38657	1.12e-09					Sema7a
Obp2a	4.51046	-3.41843	2.4e-08						Gm11346	-3.33913	3.82885	1.18e-09					Epcam
Src	5.25312	-1.19106	2.4e-08						Lpxn	1.16211	8.20887	1.21e-09					Acsbg1
Lta	1.28294	5.06097	2.64e-08						Cd40lg	-1.67124	7.11533	1.23e-09					Ube2l6
Phlpp1	2.4623	3.42977	2.67e-08						Sh3bgrl	1.86163	7.41726	1.23e-09					Dennd5a
H2-Oa	1.75861	4.25257	2.83e-08						Treml2	-1.71042	4.0577	1.23e-09					Pim1
Icam1	1.19783	5.75705	3.03e-08						Tmbim1	3.40827	3.58107	1.32e-09					Rab6b
Resf1	1.43087	6.65431	3.2e-08						Dipk1a	-1.67535	6.35037	1.34e-09					Lmo4
Fam222a	-3.18548	0.066579	3.21e-08						Gtf2i	-1.22463	7.49656	1.4e-09					Ccdc102a
Trbv12-1	1.61672	3.95237	3.21e-08						Tgtp1	-1.90334	4.67762	1.5e-09					Ifngr2
Ift80	2.01128	5.81529	3.36e-08						Ybx3	2.15525	7.24523	1.51e-09					Cnga1
Inf2	1.46004	2.22344	3.59e-08						Ugcg	-1.8925	7.59641	1.52e-09					Trim14
Atp6v0d2	5.52388	-0.764908	3.93e-08						Casp7	1.74821	5.50178	1.57e-09					Ly6a
Lrrc32	7.83788	0.878873	4.7e-08						Decr1	1.69769	5.61558	1.58e-09					Rgcc
Gm3752	4.34468	-2.80896	5.22e-08						Gm15708	-4.06463	2.60141	1.67e-09					Slc2a3
Btla	-1.539	7.10908	5.3e-08						Aplp1	2.975	4.34281	1.77e-09					Gpr146
Tnfrsf4	2.12744	7.86397	5.41e-08						Pifo	-5.57179	-1.29326	1.82e-09					Tubb2a
App	-4.64668	1.73727	6.17e-08						Prnp	3.76675	4.45387	1.86e-09					Lclat1
Lpar3	-6.62442	-0.528768	6.56e-08						Dntt	-8.13865	-0.79813	1.87e-09					Gm6705
Gm50287	-3.90421	0.0915507	6.68e-08						Ebi3	4.93674	3.12683	2.02e-09					Tgfbr3
Gm9847	4.16649	-1.37328	6.68e-08						Pvrig	4.63227	1.58812	2.02e-09					Entpd5
Gsta4	4.79956	1.7395	6.68e-08						Slc22a15	4.29791	3.58122	2.02e-09					Gbp3
N4bp1	1.75296	4.93701	6.68e-08						Swap70	2.97566	4.65786	2.11e-09					Sesn1
Cldnd1	1.28458	7.04449	7.09e-08						Ttc39c	3.62742	5.34048	2.11e-09					Hs3st3b1
Cd83	2.50723	6.73746	7.1e-08						Slc39a4	2.29209	5.18183	2.13e-09					4930523C07Rik
Klrg1	6.05201	2.22076	7.15e-08						Neu3	2.88192	4.91102	2.18e-09					Ccrl2
Mgst2	1.26951	6.39771	7.27e-08						Ripor2	-1.66943	7.70314	2.18e-09					Gm28836
Serpina3g	2.47468	4.5221	7.37e-08						Dapp1	1.39457	6.71184	2.28e-09					Rragd
Il7r	2.06459	6.28279	7.69e-08						Batf	1.57187	7.66182	2.32e-09					Tmem158
Sema7a	-5.16841	1.49558	7.79e-08						Grap2	-1.83624	5.49861	2.32e-09					Pdk2
Itga6	1.39506	5.98765	8.03e-08						Adap1	2.92443	5.20182	2.41e-09					Ccr7
Epcam	2.70043	3.32756	8.35e-08						Rnase4	3.77658	3.72691	2.42e-09					Dck
Cd28	-0.742905	9.41352	8.41e-08						Pkp3	1.03592	8.08859	2.47e-09					Ldhb-ps
Acsbg1	2.91693	3.0571	8.86e-08						Slc7a10	8.58602	0.392636	2.47e-09					Il1rl2
Ube2l6	1.83554	4.75012	9.28e-08						Bmyc	1.87328	4.54821	2.65e-09					Fgf16
Dennd5a	3.29296	3.00036	1.02e-07						Dapl1	-4.70807	3.7356	2.71e-09					Gimap7
Pim1	1.35969	5.90101	1.02e-07						Hotairm1	-5.10555	-1.37699	2.71e-09					Rab3ip
Slc9a9	-1.55121	7.07185	1.02e-07						Camk2d	1.23595	7.02377	2.78e-09					Itm2c
Rab6b	1.32823	4.31721	1.04e-07						Tgfbr3	-3.44195	4.46458	2.79e-09					Arrdc4
Lmo4	-2.97019	4.73714	1.2e-07						Satb1	-2.56856	7.83219	2.8e-09					Naga
Ccdc102a	-3.91748	0.584673	1.24e-07						Rgs16	6.62318	4.4731	2.86e-09					Ptger4
Cfap157	-5.14824	-0.0170446	1.27e-07						Dpt	5.15277	-2.43353	2.96e-09					Gpr15
Ifngr2	1.94582	4.10247	1.31e-07						Hopx	2.21834	6.67425	3.07e-09					Mctp2
Cnga1	-3.59488	2.36483	1.35e-07						Ikzf3	2.565	6.8654	3.19e-09					Cyp2s1
Trim14	1.03854	5.19589	1.46e-07						Tnfrsf13b	1.09847	6.21424	3.3e-09					2610307P16Rik
Ly6a	-1.2594	9.61149	1.49e-07						Slc29a1	1.4455	6.89884	3.37e-09					Tmem154
Rgcc	-1.97108	5.89138	1.49e-07						Acot7	1.98214	7.05646	3.39e-09					Nfkbia
6430562O15Rik	-5.87936	0.806342	1.76e-07						Hip1r	2.63161	5.05617	3.4e-09					2900026A02Rik
A930002I21Rik	-4.35611	1.867	1.76e-07						Arl4c	-2.43326	4.14659	3.71e-09					4930535E02Rik
Slc2a3	1.65614	5.61577	1.76e-07						Casp3	2.28254	6.64853	3.71e-09					Alox8
Gpr146	-1.41254	4.68993	1.85e-07						Ces2c	7.02096	2.19776	3.71e-09					Gucy1a1
Gm10130	1.47138	2.7721	1.89e-07						Il1r2	6.39792	5.63836	3.71e-09					Noxa1
Tubb2a	-1.96109	5.34468	1.94e-07						Stx6	1.02708	7.61043	3.71e-09					Tbc1d30
Lclat1	2.03931	4.50817	2e-07						2310001H17Rik	2.24589	7.47746	3.95e-09					Txnip
Gm6705	2.66221	-1.71305	2.37e-07						Commd8	-1.30461	7.76067	3.95e-09					Fut10
Bzw2	-0.722926	8.04714	2.41e-07						Prkd3	-2.67396	4.20872	3.95e-09					Pnkd
Cmc2	-0.983273	5.67818	2.41e-07						Maf	2.85431	7.28788	4.64e-09					Apol9b
Iigp1	1.45517	5.87712	2.66e-07						Nrp1	4.15619	6.27008	5e-09					Lrig1
Tgfbr3	-2.29462	4.46458	2.76e-07						Lxn	1.92712	5.65385	5.13e-09					Commd8
Gm14718	-3.18141	4.44414	2.8e-07						Pik3ip1	-1.40887	5.89722	5.13e-09					Tsc22d3
Entpd5	-1.02618	6.33594	2.92e-07						Tcf7	-1.37761	10.3487	5.51e-09					Bicd1
Gbp3	1.64843	5.24483	3.15e-07						Penk	9.68477	4.1231	5.64e-09					Il17f
Sesn1	1.88765	5.71205	3.15e-07						Cd47	-0.987692	8.95478	5.86e-09					Gm8818
Hs3st3b1	-4.40051	2.38214	3.16e-07						Mif4gd	1.23343	6.86981	6e-09					Cd86
4930523C07Rik	0.904005	6.69538	3.54e-07						Src	5.85687	-1.19106	6.16e-09					Axl
Ccrl2	3.85945	2.49465	3.57e-07						Gemin8	2.14603	3.59448	7.18e-09					Gm33994
Il22	-4.97377	-0.686608	3.57e-07						Flt3l	-1.52641	4.24957	7.44e-09					Ikzf2
Gm28836	4.42768	-1.59028	3.68e-07						Ldlrad4	2.07161	5.38588	7.44e-09					Sestd1
Rragd	3.76653	1.2242	4.08e-07						Rad51b	3.44946	2.37053	7.61e-09					Tesc
Tmem158	2.38377	3.25688	4.17e-07						Rgmb	-4.08013	2.51437	7.79e-09					Itih5
Pdk2	1.86535	3.25266	4.25e-07						Prf1	-3.97932	3.21891	7.82e-09					Pip5k1b
Ccr7	1.70198	8.08276	4.65e-07						Gabarapl1	3.28232	4.14536	8.07e-09					Abhd15
Dck	-0.907676	7.91057	4.66e-07						S100a11	1.45061	8.219	8.13e-09					St3gal6
Ldhb-ps	1.23445	3.65141	4.85e-07						Tcn2	1.52368	4.90979	8.13e-09					Selenbp1
Il1rl2	-3.74022	3.06297	4.89e-07						Cxcr5	3.77722	7.63318	8.35e-09					Slc26a2
Fgf16	5.28666	-2.5994	4.98e-07						Tspan9	-6.53849	-0.294336	8.49e-09					Sdf4
Sgsh	-1.25092	5.19404	5.22e-07						Flicr	4.06743	-0.621236	8.93e-09					Gm11695
Sytl3	-4.11013	2.4455	5.46e-07						Mboat1	-1.81353	5.29608	9.28e-09					Peli1
Gimap7	1.30418	7.78552	5.48e-07						Nacc2	-5.39655	0.108607	9.39e-09					Naip5
Rab3ip	1.0545	4.96748	5.48e-07						Traf1	1.01731	7.33216	1.02e-08					Nckap5
Itm2c	0.97654	9.02086	6.03e-07						Cd200	2.14893	6.41671	1.08e-08					Tcn2
Arrdc4	2.67221	2.70237	6.05e-07						Tox	1.72787	7.60117	1.1e-08					Snx18
Naga	1.16804	5.68423	6.05e-07						Tnfsf11	2.4356	6.54739	1.14e-08					Pou6f1
Sbk2	-5.94841	0.777891	6.05e-07						Serpina3g	2.93906	4.5221	1.15e-08					Gm3558
Pou2af1	-2.06804	5.91175	6.55e-07						Acvrl1	-4.08754	2.03522	1.2e-08					Slamf6
Ptger4	1.53935	5.972	6.83e-07						Ceacam-ps1	6.76825	-0.989774	1.25e-08					Cst7
Irf1	0.72122	7.56703	7.04e-07						4930535E02Rik	5.41647	-2.28475	1.31e-08					Ncf4
Acta2	-5.63217	0.46262	7.42e-07						Ikzf4	4.85454	2.8582	1.33e-08					Gm11998
Fbn2	-5.79644	-0.956611	7.42e-07						1500004A13Rik	2.55041	2.49178	1.4e-08					Ergic1
Gpr15	3.58419	1.60968	7.84e-07						Gm10640	-4.76269	-0.772207	1.47e-08					Tph1
Mctp2	-2.85245	3.32369	7.84e-07						Zdhhc2	2.93333	5.9933	1.47e-08					I730030J21Rik
Cyp2s1	-3.97468	2.16539	8.4e-07						Ccdc50-ps	2.13045	1.57994	1.48e-08					Il2
St3gal1	-0.91121	5.87232	8.41e-07						Nfe2l2	-1.44113	5.8302	1.51e-08					Adamtsl4
Ptrh1	-3.2443	3.1837	8.8e-07						Tox2	5.63325	6.93699	1.51e-08					Qpct
2610307P16Rik	-4.4244	-0.766838	8.96e-07						Hid1	-4.19215	3.201	1.54e-08					Smc4
Padi4	-6.00269	3.63923	9.04e-07						Ampd1	-5.8123	-1.57467	1.58e-08					Lcn10
Tmem154	1.0699	7.15764	9.04e-07						Acoxl	-6.67111	-0.918747	1.64e-08					Kcnmb4
Nfkbia	1.19406	8.44827	9.37e-07						Grik5	4.16421	1.18031	1.67e-08					Gm28777
Chn1os3	-4.46153	-1.76765	9.59e-07						Timp2	1.51099	7.7716	1.7e-08					Traf1
Cnksr3	2.70561	1.77907	9.7e-07						Gm4956	4.05025	2.40152	1.72e-08					Neb
Desi2	-0.904588	6.41907	9.78e-07						Add3	-1.38577	7.81957	1.78e-08					Slamf1
2900026A02Rik	5.33337	-0.753768	1e-06						Ttn	5.00873	2.09606	1.78e-08					Inpp5f
Gbp6	1.60163	4.07999	1.12e-06						Matn2	3.74335	2.81004	1.79e-08					Atp6v0a2
Smpd5	1.45449	2.53491	1.13e-06						Rnf167	-0.978978	7.25822	1.8e-08					Marchf3
4930535E02Rik	4.07977	-2.28475	1.17e-06						Fam186b	-4.93199	-2.11303	1.81e-08					Ctnnd1
Alox8	4.3429	1.03567	1.2e-06						Fam78a	-2.21159	5.49206	1.88e-08					Myo1e
Gucy1a1	4.88519	0.382844	1.2e-06						Cytip	-1.07346	8.9198	1.94e-08					Il10rb
Il1r1	-6.19913	2.42703	1.2e-06						Pdzk1ip1	5.63829	2.05627	2.01e-08					Tspyl4
Noxa1	5.14006	-0.814149	1.2e-06						Flywch2	4.38426	0.230381	2.03e-08					Paqr7
Tbc1d30	1.8312	3.63377	1.25e-06						Naprt	4.90702	2.68789	2.08e-08					Cep112
Txnip	0.724033	8.25181	1.25e-06						Cldnd1	1.52766	7.04449	2.24e-08					Dgat2
Setd4	-2.03501	4.86143	1.31e-06						Lax1	1.3837	7.30051	2.24e-08					Ikzf1
Fut10	6.10913	-1.61376	1.32e-06						Ergic1	1.77386	6.6258	2.27e-08					Rsu1
Galnt9	-1.74568	4.17466	1.33e-06						Klk1	-5.78652	-2.08764	2.28e-08					Entpd1
Gvin-ps6	1.47614	4.55254	1.33e-06						A430093F15Rik	1.71478	5.93875	2.3e-08					Inafm2
Pnkd	0.879069	5.0769	1.33e-06						Slc9b2	6.41378	2.29948	2.42e-08					Abcb1a
Skil	1.29039	5.76021	1.33e-06						Tmem71	-1.65877	6.8883	2.42e-08					Rgs1
Apol9b	2.22173	3.14765	1.6e-06						Klra17	-6.44877	-2.67447	2.45e-08					Trp53i11
Lrig1	1.47402	5.19307	1.63e-06						Bicd1	7.36432	-0.697397	2.46e-08					Gm8281
Commd8	-0.869495	7.76067	1.65e-06						Tmie	-2.19857	3.59511	2.57e-08					Lad1
Tnc	-4.67466	-1.54841	1.67e-06						Aqp9	-5.44684	-1.92512	2.58e-08					Matn2
Tsc22d3	1.53468	6.80279	1.67e-06						Fam241b	4.42345	2.31984	2.63e-08					6030468B19Rik
Bicd1	5.70837	-0.697397	1.71e-06						Apobec3	1.09963	8.37942	2.65e-08					Gbp2b
Il17f	-5.73819	-2.17174	1.71e-06						G0s2	-6.36245	-1.23982	2.76e-08					Ncf2
Gm8818	2.66828	2.08218	1.78e-06						Slc49a4	-1.45871	4.51364	2.81e-08					Tubb2b
Rnf130	1.83069	3.3324	1.8e-06						Cd38	3.23066	5.24701	2.88e-08					Prss16
Cd86	3.11243	3.37449	1.82e-06						Lrig1	1.97991	5.19307	2.96e-08					Ctla4
Axl	3.06237	4.36316	1.88e-06						Psen2	1.26369	6.98243	2.96e-08					Tmem243
Gm33994	3.18057	-1.06869	1.88e-06						Phlpp1	2.64256	3.42977	3.08e-08					Pck2
Tmem273	3.78017	-0.310554	1.88e-06						Tmem9b	-0.823996	7.43641	3.16e-08					Gm17764
Ikzf2	2.09186	6.42334	1.91e-06						Gm3752	4.74954	-2.80896	3.32e-08					Tspan5
Sestd1	-4.60807	0.345653	1.91e-06						Cyth3	1.52062	6.09777	3.37e-08					Khdc1a
Mical3	3.56689	0.780259	1.95e-06						Atp9a	3.10074	5.14772	3.42e-08					Afp
Olfr157	-4.21101	-1.2765	1.99e-06						Idh2	-1.07568	5.98108	3.45e-08					Bcam
Ptov1	1.26367	3.07769	1.99e-06						Themis	-2.40058	7.18437	3.59e-08					Gm8206
Tesc	-1.19472	6.99103	1.99e-06						Gm11695	-3.90149	-0.0592157	3.6e-08					Chadl
H2-Ob	1.25695	5.15334	2.17e-06						Gm12854	1.3931	7.09762	3.6e-08					Gm6637
Itih5	1.67866	3.86573	2.23e-06						Gramd1b	1.8686	4.95808	3.6e-08					E330021D16Rik
Ier5	0.770296	7.23901	2.38e-06						Gm37004	3.27636	3.2851	3.66e-08					Adamts6
Wnt10a	-3.8502	1.43737	2.47e-06						Cibar1	1.89206	5.58195	3.79e-08					Il17a
Lfng	1.02944	6.51992	2.59e-06						Cish	2.72339	4.36595	3.97e-08					Gpd2
Pip5k1b	4.63573	-1.48267	2.59e-06						Sgk3	-2.79301	3.69336	4.13e-08					Mettl9
Tsc22d1	2.49807	2.88942	2.61e-06						Kcnmb4	-3.28125	1.37552	4.47e-08					Cyp2d22
Abcg2	1.9561	3.26966	2.68e-06						Larp1b	2.17824	4.52543	4.49e-08					1700016K19Rik
Abhd15	-2.61739	1.67481	2.68e-06						Cdkn2d	-1.3218	6.67776	4.8e-08					Ly6k
Olfr156	-4.12861	0.274865	2.7e-06						Vill	2.78277	2.53836	5.33e-08					Camk2a
St3gal6	-2.46896	4.14772	2.71e-06						Zfp870	4.4887	2.91064	5.42e-08					Rn7s1
Cd4	-0.715653	9.86651	2.72e-06						Rgs1	2.60313	7.37836	5.49e-08					Myo3b
Tgfb3	-5.06404	1.76203	2.72e-06						C230096K16Rik	-1.99108	2.14329	5.54e-08					Sema4f
Slc26a11	-2.65467	4.44202	2.76e-06						Ier5l	5.10735	2.49125	6.01e-08					Pvrig
Selenbp1	3.73272	-0.903393	2.84e-06						Bmp7	4.08948	4.58446	6.12e-08					Klrb1f
Sh3bp5	1.02315	5.50876	2.91e-06						Eea1	4.55221	4.69108	6.23e-08					Tmbim1
Slc26a2	1.04436	6.23214	3.04e-06						Bid	1.43992	5.09622	6.33e-08					Sh3tc1
Mxd1	1.14796	5.72544	3.1e-06						C230085N15Rik	-2.74482	3.0553	6.45e-08					Aig1
Plcxd2	0.994466	4.62928	3.13e-06						Bcl2a1b	1.77897	6.38186	6.46e-08					Itsn1
Sdf4	0.815484	9.27562	3.13e-06						Entpd5	-1.27842	6.33594	6.55e-08					Gbp5
Gm11695	-2.56681	-0.0592157	3.14e-06						Gm3558	4.42479	-2.4157	6.55e-08					Sdhaf1
Cd72	2.01853	3.3829	3.19e-06						Ces2d-ps	5.36135	-0.386899	6.59e-08					Gm3739
Peli1	0.589705	8.45613	3.2e-06						Nelfe	1.38686	5.48175	6.59e-08					Selplg
Naip5	5.08265	-0.953521	3.35e-06						Cd209a	-6.48688	-1.85916	6.92e-08					Ccdc28b
Kirrel3	-5.2921	-0.769577	3.36e-06						Lair1	-5.50162	2.21808	7.09e-08					Pon3
Nckap5	3.87846	-3.34202	3.54e-06						Smim10l2a	5.7207	1.50903	7.28e-08					Maged2
Tcn2	1.03761	4.90979	3.57e-06						Rapgef5	6.57532	2.44691	7.64e-08					Gucy1b1
Snx18	1.12562	5.83899	3.62e-06						Pdlim1	-2.03438	5.89633	7.76e-08					D430019H16Rik
Crim1	1.67081	4.22804	3.63e-06						Csf1	4.00263	4.07075	7.86e-08					Gm31718
Cd8b1	1.25025	4.839	3.81e-06						Txnip	-0.924665	8.25181	7.95e-08					Prdm1
Slfn8	1.33843	5.59041	3.81e-06						Tpi1	1.88683	8.06822	7.99e-08					Ctif
Akr1b8	-4.28682	-0.778066	3.95e-06						Nucb1	0.954459	7.9431	8.11e-08					Rnf32
Rrad	1.13868	4.84135	3.98e-06						Actn1	-2.25653	5.54064	8.2e-08					Egln3
H2-K1	0.594721	12.0778	4.04e-06						Gm21762	-5.13211	-2.80156	8.28e-08					Neo1
Gzmk	-4.7031	2.93442	4.11e-06						Plagl1	6.41768	1.3128	8.33e-08					Mxd4
Pou6f1	-1.88274	3.18421	4.22e-06						Clstn1	1.98665	4.87315	8.75e-08					Sell
Sephs2	-0.719734	6.45696	4.22e-06						Gsta4	4.92589	1.7395	8.89e-08					Tgtp1
Gm3558	3.29085	-2.4157	4.39e-06						Adgrg3	-5.94314	-2.46774	9.22e-08					Crem
Cyp4f16	1.31592	2.68061	4.4e-06						Lrrc75b	-5.79618	-2.69937	9.3e-08					Ttn
Slamf6	-0.805374	8.86403	4.4e-06						Zfp41	1.99272	3.93356	9.4e-08					Pex16
Cst7	1.18923	7.11684	4.45e-06						Gdpd5	2.13926	3.91757	9.49e-08					Ccr3
Ncf4	0.984185	5.9675	4.56e-06						Srgn	1.25512	10.6949	9.63e-08					Mapkapk3
Gm11998	-2.59917	1.83243	4.86e-06						Sh3gl3	5.81034	3.15633	9.98e-08					Eya2
Ergic1	1.21892	6.6258	4.9e-06						Ggt5	-5.97257	0.958242	9.99e-08					Dst
Chn1	-5.94876	-0.31445	4.97e-06						Prelid2	2.56351	4.42898	9.99e-08					Itk
Tph1	4.77894	-3.32377	4.97e-06						Atcay	4.15018	3.31407	1.06e-07					Calca
Gdi2	-0.627194	9.20202	5.01e-06						Gstt3	4.2733	3.01076	1.09e-07					Ceacam-ps1
I730030J21Rik	1.46374	4.11355	5.01e-06						Gm15050	-4.30611	-2.44559	1.13e-07					Tceal8
Il2	-1.78439	2.87223	5.42e-06						Il3ra	2.19299	3.05707	1.13e-07					Nectin2
Adamtsl4	2.44835	1.76342	5.52e-06						Rundc3a	2.58158	2.50475	1.13e-07					Pik3ip1
Qpct	3.16418	1.15299	5.52e-06						Actg2	6.20857	2.59857	1.16e-07					Trim36
Smc4	1.16755	8.23403	5.62e-06						Crlf3	-0.791866	8.37956	1.16e-07					Gm20492
Lcn10	4.44227	-3.17681	5.68e-06						Rtl8c	1.88909	3.17902	1.17e-07					Gm3252
Kcnmb4	-2.11621	1.37552	5.73e-06						Tank	1.38122	7.28625	1.17e-07					Ncald
Gm28777	3.11703	-3.12238	5.85e-06						Coro2a	2.82151	3.69308	1.25e-07					Gm10406
Traf1	0.685336	7.33216	5.9e-06						6330403K07Rik	5.252	3.32006	1.26e-07					Mctp1
Pfkp	-1.0149	8.079	5.97e-06						St14	3.65751	3.27643	1.28e-07					Pifo
Neb	5.0103	-1.02917	5.98e-06						Trbv12-1	1.66983	3.95237	1.28e-07					Mpzl3
Slamf1	1.07592	5.67981	6.07e-06						Gm8206	4.52058	-1.93306	1.29e-07					Popdc2
Cacna2d4	1.7461	2.85999	6.1e-06						Pdk3	1.13402	6.37115	1.29e-07					Ebi3
Inpp5f	1.01293	5.30328	6.34e-06						Gm6637	3.81583	4.09273	1.34e-07					Txndc15
Myo1b	-5.15328	-0.763498	6.57e-06						Gprin3	2.13781	4.60585	1.34e-07					Ptprk
Ctss	0.815058	8.46342	6.72e-06						Crlf2	1.00586	5.83849	1.35e-07					Rn7s2
Cpeb1	-6.1777	-0.475195	7.1e-06						Lbp	-6.36563	-0.776524	1.35e-07					Prrt1
Atp6v0a2	-0.874722	7.30939	7.28e-06						Alad	1.30753	5.98335	1.39e-07					Ubxn11
Marchf3	2.26541	1.9617	7.39e-06						Msl3l2	1.62179	4.31555	1.39e-07					S100a11
Pde7a	-1.06081	5.88834	8.01e-06						Plgrkt	1.35646	7.08958	1.39e-07					Fbln2
Ctnnd1	4.20102	-2.27326	8.41e-06						Wee1	3.9209	3.52056	1.43e-07					Hmgn3
Irs2	1.65129	4.17665	8.42e-06						Abhd15	-3.6848	1.67481	1.5e-07					Arl5a
Gm12250	1.25694	5.34841	9.65e-06						Ccn4	6.21671	0.0877554	1.51e-07					Ryr2
Myo1e	2.80843	4.12784	9.75e-06						Slc35e4	4.71024	1.55755	1.53e-07					Gm3667
Il10rb	0.895806	5.55797	1.02e-05						Odc1	1.66745	6.50337	1.55e-07					Arl4c
Rnf122	1.3274	3.48044	1.11e-05						Ube2l6	1.97703	4.75012	1.55e-07					Nfe2l2
Tspyl4	-2.35472	3.55021	1.11e-05						Il12rb1	2.18218	4.78148	1.57e-07					Il2rb
Airn	3.68416	-0.874701	1.15e-05						2610204G07Rik	7.84469	-0.463031	1.61e-07					Vav2
Paqr7	-0.868892	5.32287	1.15e-05						Casp4	2.47303	5.36787	1.66e-07					Kcnj15
Cep112	4.52628	-2.85606	1.24e-05						Me2	-1.28058	6.56771	1.66e-07					Btbd16
Dgat2	4.599	0.67617	1.24e-05						C2cd2	2.07796	3.8014	1.75e-07					Rapgef6
Ikzf1	-1.07824	7.41964	1.24e-05						Fgf16	5.81666	-2.5994	1.86e-07					Trav14-2
Rsu1	-0.598322	6.81034	1.24e-05						Gm3468	5.6816	-1.07704	1.86e-07					A630014C17Rik
Ttll5	-2.10488	3.78661	1.25e-05						Siah1a	-1.45217	5.07816	1.88e-07					Utf1
Ccr9	2.85651	3.64282	1.28e-05						Gpr132	-1.34792	5.18222	1.95e-07					Gm12854
Pptc7	-0.900215	6.83019	1.34e-05						Dnph1	3.51434	3.20377	1.99e-07					Btc
Entpd1	2.86966	3.35362	1.39e-05						Slc25a19	1.08972	5.51138	1.99e-07					Gvin3
Inafm2	-1.90964	4.74177	1.4e-05						Socs2	3.62321	1.76712	2e-07					St8sia1
Abcb1a	1.59473	4.54991	1.44e-05						Gm3739	4.04973	0.0659919	2.05e-07					Gm7665
Rgs1	1.73973	7.37836	1.44e-05						Gm32633	-3.09354	2.39024	2.1e-07					Qrfp
Trp53i11	1.18121	5.62766	1.44e-05						Gucd1	-2.00264	4.81408	2.1e-07					Dffb
Pglyrp2	0.788006	6.14058	1.45e-05						Gas2l1	4.36664	1.89764	2.11e-07					Gata3
Pipox	-5.04975	-0.412851	1.51e-05						Ndrg3	-1.16026	7.29195	2.11e-07					Med15
Zfp281	0.786001	6.13507	1.52e-05						Btbd16	5.11433	0.203263	2.15e-07					Letm2
Scn8a	-4.19189	-0.378258	1.56e-05						Hivep3	2.02376	5.02659	2.15e-07					Ica1
Gm8281	3.66478	-3.31347	1.57e-05						Ifi208	-1.45082	6.19801	2.15e-07					Eva1b
Trerf1	-1.84373	4.94872	1.57e-05						Hs3st3b1	-5.32089	2.38214	2.19e-07					Rap2b
Dynlt1f	-1.02154	4.03746	1.65e-05						Atp1b1	-2.29771	4.83296	2.3e-07					Slc30a2
Lad1	3.07488	2.66359	1.69e-05						Oaz2	1.10824	5.82249	2.33e-07					1810073O08Rik
Matn2	2.44682	2.81004	1.69e-05						Ttbk1	4.96468	-1.31702	2.39e-07					Il17re
6030468B19Rik	3.67223	-3.11454	1.72e-05						Gm6104	2.07472	3.04809	2.49e-07					2610204G07Rik
Akap12	-1.59063	4.68787	1.73e-05						Tgfbr1	1.63244	5.00844	2.51e-07					Ifngas1
Gbp2b	4.73023	-0.586417	1.73e-05						Cdkn2c	2.17363	5.40643	2.53e-07					Xylt2
Ncf2	1.87686	1.13347	1.73e-05						Dgka	-1.03436	8.73301	2.53e-07					Vmn2r97
Tubb2b	-1.97288	2.23721	1.73e-05						Dst	4.7647	1.23334	2.58e-07					Epb41l4a
Crebl2	1.34288	3.76382	1.77e-05						Angptl2	5.04413	6.03467	2.61e-07					Madcam1
Prss16	-3.1099	0.534749	1.81e-05						Dcxr	1.75618	3.65345	2.68e-07					Acpp
Ctla4	1.80669	7.05296	1.93e-05						Amigo2	-4.28451	1.18948	2.82e-07					Mgmt
Tmem243	0.923182	6.97852	1.95e-05						Gm32569	4.79762	-2.1916	2.83e-07					Dse
Pck2	1.27854	4.69841	1.96e-05						Npdc1	4.31792	0.0733488	2.86e-07					Rec8
Gm17764	1.84552	2.70484	2.01e-05						Sp100	-0.704763	9.01443	2.86e-07					Slc16a6
Tspan5	-1.35537	6.28533	2.03e-05						Mcm6	1.62886	8.6425	2.88e-07					Samd14
Il21	-7.04142	3.11115	2.06e-05						Mctp2	-3.62884	3.32369	2.92e-07					Tle1
Khdc1a	3.59502	-3.27811	2.14e-05						Adrb2	-1.59878	4.00804	2.95e-07					Rabac1
1810006J02Rik	3.34804	1.25095	2.15e-05						St3gal6	-3.3532	4.14772	3.07e-07					Cxcl2
Afp	-2.92357	3.0826	2.15e-05						Gm5864	-2.00559	4.30432	3.09e-07					Gprasp2
H2-Q2	-3.31797	5.03635	2.15e-05						Gins2	2.69025	4.14401	3.16e-07					Abhd12b
Bcam	3.70318	1.38569	2.24e-05						Rab39b	4.94133	1.2943	3.27e-07					Mmd
Gm8206	3.17237	-1.93306	2.25e-05						Gm11454	3.99386	3.0071	3.34e-07					Ralgds
Smtn	-4.79526	3.55402	2.25e-05						Rgs9	7.44208	-0.187975	3.39e-07					Col15a1
Ttll12	-1.38262	5.83035	2.25e-05						D13Ertd608e	-4.52613	-3.15076	3.51e-07					Samhd1
Chadl	3.70647	-1.37489	2.32e-05						Agfg1	0.998298	8.1145	3.58e-07					Padi2
Gm6637	2.66155	4.09273	2.32e-05						Ikzf1	-1.49596	7.41964	3.58e-07					A430088P11Rik
Ifi204	-3.80547	2.13931	2.32e-05						Atpif1	1.50264	6.88017	3.6e-07					Cdcp1
E330021D16Rik	4.07749	-2.76752	2.35e-05						Gm39556	2.68695	3.01262	3.6e-07					Arhgef5
Adamts6	2.11833	2.51862	2.37e-05						Plscr1	2.77971	4.32972	3.6e-07					Gsta3
Klhl4	-6.04294	2.29244	2.37e-05						Rtn4rl1	-2.18995	3.83043	3.6e-07					Gfra1
Ubtd1	-1.80646	3.14216	2.37e-05						Bcam	4.92397	1.38569	3.73e-07					Sh3bgrl2
Il17a	-4.866	-2.5073	2.43e-05						Il17ra	-0.912729	7.34931	3.73e-07					1810034E14Rik
Gpd2	-1.21874	5.18298	2.47e-05						A630091E08Rik	5.60393	-2.50496	3.78e-07					Magi1
Mettl9	-0.672832	5.54529	2.47e-05						BC043934	-1.64047	3.50218	3.86e-07					Alkbh6
Ext1	-1.19587	5.77669	2.48e-05						Casp1	1.80865	6.73736	3.86e-07					Grik5
As3mt	1.50519	2.93567	2.49e-05						Ralgds	2.53923	4.1505	3.86e-07					Zfp862-ps
Cyp2d22	3.28971	-1.08097	2.49e-05						Synpo	3.47033	3.88138	3.86e-07					Rbm11
Lancl3	-5.4903	0.434336	2.49e-05						Gm6934	-3.00297	-0.116317	4.02e-07					Cers6
1700016K19Rik	-2.99687	-0.884944	2.5e-05						2810001G20Rik	-2.16365	3.82138	4.07e-07					Gm27008
Ly6k	1.51235	2.73406	2.55e-05						BC064078	3.78484	2.30242	4.07e-07					Tet1
Bdh1	-0.808375	5.66702	2.59e-05						Ccr4	1.89032	5.26186	4.09e-07					Cd79b
Camk2a	3.59682	-1.80015	2.63e-05						Cysltr2	3.10413	2.71363	4.09e-07					Cisd1
Rn7s1	-2.49706	2.5085	2.77e-05						Smim5	-5.62149	-2.16833	4.09e-07					Hmgcs1
8030451A03Rik	-4.67247	-0.156899	2.98e-05						Cd7	-2.24515	4.35629	4.16e-07					Gm33782
Myo3b	3.84187	0.335927	3e-05						Ppp2r5a	-1.04903	7.37428	4.16e-07					Gramd3
Cd96	0.966879	7.95463	3.04e-05						Tmsb10	-0.980431	9.82716	4.16e-07					Hemk1
Il21r	0.67569	7.85316	3.04e-05						Rsph3b	1.35021	3.48826	4.17e-07					Lat
D16Ertd472e	0.753709	6.00306	3.05e-05						Krt17	5.57372	-0.138513	4.2e-07					Adgrg5
Cfap91	-4.83014	-1.06196	3.09e-05						Prg4	2.61376	2.25216	4.25e-07					Itgav
Sema4f	-1.60428	4.64064	3.09e-05						Itk	-1.36482	8.19712	4.33e-07					Gadd45g
Pvrig	2.61233	1.58812	3.14e-05						Gbp3	1.79322	5.24483	4.46e-07					Ccr6
Klrb1f	-4.20268	1.70523	3.19e-05						Tanc1	-2.15275	3.21954	4.6e-07					Lair1
Tmbim1	1.88919	3.58107	3.19e-05						Fbxw8	1.76382	5.70276	4.61e-07					Slc52a3
Sh3tc1	3.31061	0.781696	3.22e-05						Sit1	-1.22661	6.60344	4.65e-07					Pecam1
Aig1	0.690951	4.994	3.31e-05						Dusp4	4.46026	3.54478	4.82e-07					Gm10640
Itsn1	3.13129	0.108412	3.41e-05						P4ha2	-4.41354	-3.13451	4.82e-07					Twsg1
Sema4b	1.1966	4.39153	3.44e-05						Vsig10	4.95882	1.75206	4.82e-07					Gm10355
Mettl7a1	-1.45833	4.22722	3.45e-05						I730030J21Rik	1.81111	4.11355	4.97e-07					Snn
Gbp5	1.48939	4.83307	3.62e-05						Hnrnpll	1.11135	6.59423	4.99e-07					Stim1
Sdhaf1	0.990299	4.19542	3.73e-05						Mctp1	4.41759	1.94888	4.99e-07					Pxmp4
Gm3739	2.82179	0.0659919	3.75e-05						1810041H14Rik	-2.31887	2.7352	5.09e-07					Galm
Ttc28	1.68218	2.95569	3.75e-05						Cemip2	3.62093	3.95571	5.11e-07					D630039A03Rik
Gm2762	-5.20779	-1.10878	3.76e-05						D430019H16Rik	5.22305	-2.00488	5.11e-07					Enpp1
Gm38326	-4.05902	-2.01001	3.93e-05						Asb2	2.31192	6.41308	5.13e-07					Fbln1
Fam71b	-4.57153	1.33019	3.94e-05						Eif4ebp1	1.56946	4.14705	5.19e-07					H2-Q6
Selplg	1.03265	8.73366	4.01e-05						Rgs19	-0.681901	6.74775	5.23e-07					2810001G20Rik
Ccdc28b	-1.2103	4.81513	4.14e-05						Dhrs3	3.09231	4.10737	5.25e-07					Man2a2
Pon3	2.63286	2.6905	4.14e-05						Impa2	1.25474	5.09903	5.31e-07					Cxcr5
Maged2	1.6367	4.18893	4.19e-05						Chil5	-4.13919	0.963171	5.57e-07					Bid
Ppm1b	0.683852	6.9194	4.26e-05						Rasgrp2	-2.30486	5.75509	5.57e-07					P2ry10b
Ppp3ca	1.24345	4.72419	4.35e-05						Saraf	-0.850997	9.12185	5.57e-07					Gm5511
Ptpn11	-1.55577	7.02839	4.39e-05						Ggt7	3.40185	3.21548	5.8e-07					Zfp608
Gucy1b1	3.4624	0.13915	4.5e-05						Rasa3	-1.57676	7.51401	5.82e-07					Gt(ROSA)26Sor
D430019H16Rik	3.78536	-2.00488	4.64e-05						Marcksl1	1.94146	6.42256	5.84e-07					Pglyrp1
Lztfl1	1.50398	3.7776	4.67e-05						Reep3	1.15094	5.87484	5.85e-07					Pltp
1700029J03Rik	-3.38025	-2.60267	4.71e-05						Sypl	0.945958	7.1249	5.85e-07					Bcl2l1
Myc	1.44369	6.366	4.79e-05						H2az1	1.60875	6.82492	5.96e-07					Ptch1
1810059H22Rik	-2.96652	-0.811688	4.83e-05						Pck2	1.69065	4.69841	6.06e-07					Gm13919
Chrna1os	-3.75963	-0.599673	4.98e-05						Atp6v0d2	4.87682	-0.764908	6.14e-07					Ugcg
Gm9885	-3.90481	-0.127365	5.02e-05						Cmah	-1.65506	5.17554	6.39e-07					Ankrd55
Ppp1r3f	2.05971	0.200167	5.02e-05						Blmh	0.871742	7.39254	6.45e-07					Bclaf3
Mmp15	3.05456	-0.692433	5.19e-05						Rgcc	-2.20334	5.89138	6.5e-07					Isg20
Gm37416	-1.45661	0.282561	5.24e-05						Ecm1	1.65955	5.30051	6.57e-07					Vegfc
Mcl1	0.5942	8.74118	5.38e-05						Hmgb3	1.89316	3.63326	6.62e-07					Jade3
Gm31718	3.3	1.29898	5.48e-05						Cers4	1.33775	6.04077	6.8e-07					Reep5
Prdm1	2.27078	3.19864	5.51e-05						Eva1b	0.998081	5.09654	6.81e-07					Ntn4
Ctif	3.42407	-1.96403	5.55e-05						Gm7079	-1.29518	4.08539	6.95e-07					Samsn1
Rnf32	-3.74007	0.283889	5.61e-05						Adcy6	-5.13817	-0.762227	7.02e-07					B230217O12Rik
Egln3	-2.08917	4.7131	5.66e-05						Nsmaf	1.17574	7.09241	7.1e-07					Gphn
Neo1	3.63148	-3.04792	5.66e-05						Gm31718	4.52729	1.29898	7.13e-07					Nrp1
Ap3s1	-1.04476	5.3718	5.67e-05						Bach2it1	-3.34346	-0.217997	7.17e-07					Mgat5
Mxd4	0.885482	6.21428	5.68e-05						Ccdc102a	-4.35443	0.584673	7.28e-07					Usp18
Asap1	-1.16851	6.8808	5.78e-05						Sema4a	-4.05795	4.37255	7.28e-07					Serpinc1
Sell	1.65836	7.8727	5.78e-05						Slc16a3	3.65153	4.45735	7.28e-07					Il1rn
Tgtp1	1.01594	4.67762	5.78e-05						Cyth4	1.09162	7.52736	7.29e-07					Stab1
Tnfrsf26	-0.850546	6.26313	5.85e-05						Dstn	1.39941	5.22147	7.35e-07					Naip6
Crem	1.61885	5.28085	5.87e-05						Chadl	4.77261	-1.37489	7.49e-07					C1qtnf6
Ttn	3.00555	2.09606	5.99e-05						Gm13546	-2.46981	3.16561	7.5e-07					Cd80
Pex16	0.771107	5.05637	6.03e-05						Obp2a	4.10458	-3.41843	7.54e-07					Ralbp1
Ccr3	6.08374	-2.19122	6.13e-05						Fam102a	-1.44275	7.47628	7.56e-07					Ahr
Mapkapk3	0.787817	6.62441	6.22e-05						Tyms	1.87535	5.80922	7.6e-07					Sqle
Eya2	-2.16931	3.1759	6.29e-05						Gphn	2.1632	3.3194	7.7e-07					Acoxl
Dst	3.26611	1.23334	6.37e-05						Rnh1	0.889894	7.58777	7.76e-07					Kcnh3
Itk	-0.910252	8.19712	6.64e-05						Ptprs	3.5143	4.48545	8.02e-07					Ugt1a7c
Cuedc1	1.76719	1.60809	6.76e-05						Pou2f2	2.47829	4.63223	8.04e-07					Ldlrad4
Calca	4.47236	-2.65471	6.83e-05						C1qtnf12	4.4463	1.99722	8.08e-07					Gprasp1
Ceacam-ps1	3.97136	-0.989774	6.9e-05						Dab2ip	5.1796	0.138953	8.13e-07					Zfyve16
Tceal8	3.82325	-0.909781	6.92e-05						Tk1	2.77063	4.70392	8.15e-07					Rasgef1b
Slc30a3	-4.31488	-0.566562	6.96e-05						Aopep	1.06726	5.90648	8.27e-07					Ttc7b
Nectin2	3.8555	-2.10519	7.28e-05						Cd160	2.05084	5.67989	8.27e-07					Cyth3
Pik3ip1	0.786772	5.89722	7.64e-05						Susd2	3.36504	4.12823	8.27e-07					Ccdc136
Ccne1	-1.68587	4.28774	7.65e-05						Ehd1	1.47495	5.98041	8.47e-07					Rarg
Adamts3	-4.83424	0.450652	8.37e-05						1110051M20Rik	2.16024	3.72449	8.79e-07					Tnfsf14
H2-Q7	0.660546	6.18538	8.37e-05						Gm7618	-1.32507	3.51534	8.8e-07					Smarcd3
Trim36	-3.04015	0.752498	8.42e-05						Gpm6b	3.80883	5.5891	8.8e-07					Meis3
Gm20492	-2.29792	-0.869837	8.87e-05						Itgav	1.71965	5.38306	8.8e-07					H2-Q5
Gm3252	3.37225	-3.06237	8.91e-05						Cd200r3	-5.00393	-0.177171	8.85e-07					Ggt1
Ncald	-3.18442	0.339921	8.95e-05						Gm7665	1.39042	5.69707	8.88e-07					Cd55
Pde8a	2.23676	1.5339	9.39e-05						Lig1	2.14049	6.0098	8.94e-07					Cuedc2
Trpm6	-4.53946	-1.05483	9.49e-05						Nsg2	-0.965761	7.57283	9e-07					Lcn4
Gm10406	2.97866	-2.84771	9.76e-05						Sidt1	-1.9273	5.69543	9.33e-07					Atp8b4
Mctp1	3.04111	1.94888	9.77e-05						Gm9115	1.81967	3.06242	9.59e-07					Gm3468
Pifo	-2.59507	-1.29326	9.79e-05						Naga	1.27297	5.68423	9.62e-07					Bst2
Mpzl3	-1.18579	4.96898	9.87e-05						Matk	2.24941	5.6138	9.65e-07					Tmbim4
Popdc2	-4.03855	1.93586	0.000100085						Klc3	2.11316	3.29238	9.66e-07					Gpld1
Ebi3	2.58209	3.12683	0.000101482						Arhgef5	6.11335	-0.878827	9.73e-07					Gvin2
Txndc15	-0.74766	6.78694	0.000101535						Ly6c2	-3.69462	4.23454	9.73e-07					Rin2
Gm35035	3.2081	-1.91363	0.000101914						Dse	-3.98883	2.17672	9.79e-07					Gm37065
Ptprk	-5.10343	-0.797309	0.000103299						Rhod	5.95878	0.23478	9.87e-07					Dffa
Osm	1.2571	3.58198	0.000107621						Cyp2s1	-4.69635	2.16539	9.89e-07					Gm12596
Il4	-2.74234	4.61664	0.000109705						Gm7993	1.7866	3.88095	9.89e-07					Mindy4
Rn7s2	-2.34905	3.45676	0.000110443						Icam1	1.14443	5.75705	9.89e-07					Ddx43
Prrt1	1.50574	1.76307	0.000112575						Rn7s1	-3.63176	2.5085	1.03e-06					Tbkbp1
Ubxn11	0.916634	3.60678	0.000116396						B4galt4	3.71689	2.02511	1.04e-06					Bcl6
Inpp5a	1.60358	2.21214	0.000116818						Magee1	1.94746	3.98643	1.04e-06					C78197
Tnfaip8	-0.919904	8.26977	0.00011798						E130308A19Rik	2.36243	4.23864	1.06e-06					Pigw
S100a11	-0.799576	8.219	0.000118966						Sdc4	2.67409	2.94284	1.09e-06					C230096K16Rik
Fbln2	3.93194	-3.22338	0.000130359						Cox6a2	-5.99083	-1.77792	1.12e-06					Irak2
Fgf13	-1.22314	5.00968	0.000135996						Lta	1.2049	5.06097	1.13e-06					Fcgr3
Pik3r1	0.858842	5.98324	0.000137654						Slc12a2	1.83058	4.65779	1.14e-06					Snx13
Ctsw	1.40772	5.82933	0.000139338						Egr2	1.51512	6.18749	1.15e-06					Ica1l
Grap	0.557803	7.50355	0.000141877						Sh2d1a	1.75835	8.73361	1.15e-06					Itgb7
Hmgn3	1.47296	3.65631	0.000141877						Sdf4	0.959646	9.27562	1.18e-06					Hspb1
Arl5a	1.1103	6.26193	0.000142449						Gsto1	1.87005	4.38633	1.2e-06					Ly6a2
Ryr2	4.16509	-2.95069	0.000143521						Ccdc50	1.67515	5.51382	1.21e-06					Gm5815
Gm3667	3.38507	-2.4077	0.000145317						Slc43a3	2.77914	4.11319	1.21e-06					Ifit1bl1
Scrn3	-1.37333	4.02953	0.000152596						Cdk1	2.98462	5.2555	1.25e-06					Adrb2
Arl4c	1.27944	4.14659	0.000153724						Rps29	-1.29345	5.87923	1.25e-06					Nedd4l
Nfe2l2	-0.785264	5.8302	0.000154054						Slc1a5	0.935257	6.78777	1.25e-06					Nrn1
Il2rb	1.153	8.95963	0.000154805						Morn2	3.64359	1.21892	1.27e-06					Plekho1
Vav2	1.5942	3.19747	0.000158651						Rpl18a	-0.77807	9.22525	1.27e-06					H2az1
Rhof	0.62448	7.43129	0.000161225						Tjp2	4.77357	4.06659	1.28e-06					Klrc1
Akr1c18	-5.81753	-1.75081	0.000164455						Dusp14	4.35537	2.96574	1.31e-06					Enthd1
B2m	0.531788	13.0888	0.000164463						Rplp1	-1.04945	8.52939	1.32e-06					Klrb1c
Kcnj15	3.26213	-3.65742	0.000166108						Frat1	-1.82816	1.76221	1.34e-06					Cpox
Gm7334	1.17313	3.49303	0.000172876						Ubash3b	1.46993	5.93685	1.38e-06					Anxa4
Btbd16	3.23574	0.203263	0.0001736						Rabgap1l	1.19905	7.38996	1.39e-06					Arhgap24
Rapgef6	0.710963	7.68425	0.000175492						Snx13	1.35275	4.90935	1.39e-06					6430571L13Rik
Trav14-2	-0.888903	3.81082	0.000175492						Bcl2a1d	1.70289	6.75931	1.45e-06					Marcksl1
Frmd6	1.49009	3.79209	0.000175685						Inpp5f	1.21373	5.30328	1.45e-06					Trav5-4
Gpr153	-4.3453	-1.26018	0.000181281						Pbx4	3.32184	1.33456	1.45e-06					Gm19248
A630014C17Rik	-3.11222	0.638534	0.000188153						Ramp3	-1.83436	4.03758	1.45e-06					Gm5884
Utf1	3.2649	0.258921	0.000188991						Hif1a	1.79509	9.20585	1.49e-06					Ggact
Atp6v1a	-0.641578	6.3683	0.000189082						Bcl7c	0.97345	4.635	1.52e-06					Cybb
Gm12854	-0.79735	7.09762	0.000189746						Afp	-4.07206	3.0826	1.59e-06					Apobec1
Btc	2.34352	-2.124	0.000190908						Pnp	1.0187	5.35478	1.67e-06					Raver2
Gvin3	0.944873	5.54902	0.000191485						Cxcl10	3.29224	3.62495	1.68e-06					Gnaq
Dbp	0.948514	3.67204	0.000193998						C2cd4b	5.31344	-1.37157	1.7e-06					Tmem108
St8sia1	-1.59295	4.93249	0.000199248						Nmb	1.28939	4.82824	1.74e-06					Gm42759
Gm7665	-0.915433	5.69707	0.000206286						Atp6v1g3	4.91386	1.93475	1.8e-06					Pdk1
Qrfp	-3.74003	-0.265452	0.000206739						Gm15427	-0.745764	10.1284	1.81e-06					Trav14d-3-dv8
Dffb	-0.933981	4.6258	0.000208092						Rn7s2	-3.61774	3.45676	1.82e-06					Gm28809
Gata3	1.24157	7.03898	0.000209433						Anxa4	2.09352	3.54038	1.83e-06					4930429F24Rik
2010016I18Rik	-1.53592	3.28909	0.000210643						H2-Oa	1.57541	4.25257	1.83e-06					Ripply3
Med15	0.846941	6.36808	0.000213195						Impdh1	-1.20959	5.9252	1.83e-06					Slc17a9
Il12rb2	-3.27159	1.23765	0.000213332						Gfi1	1.37912	4.78343	1.84e-06					Adgrg1
Pgk1	-0.754557	5.43088	0.000213931						Cers6	-1.97834	4.0092	1.85e-06					E030030I06Rik
St6galnac1	-3.88053	-1.05845	0.000218396						Gm3788	-0.898299	9.62564	1.89e-06					Cd101
Letm2	0.965768	3.19609	0.000218824						Khdrbs3	-4.85631	-2.60337	1.9e-06					Hgf
Irf9	0.494554	7.40681	0.000220876						Spry1	2.62444	4.5213	1.9e-06					H2aj
Adprm	-0.951378	5.78086	0.000223358						D930028M14Rik	-3.50472	0.254767	1.91e-06					Zfp467
Gm12470	1.25934	0.388384	0.000232752						Cnga1	-3.78178	2.36483	1.92e-06					Capn3
Tm7sf2	-1.85246	3.46716	0.00023338						Ift43	4.46039	1.41073	1.94e-06					Camkk2
Rcn1	1.33604	4.29835	0.000236574						Akr1e1	1.75549	4.51551	1.96e-06					Anxa2
Ica1	2.51625	0.615118	0.000239234						Map6	4.99874	1.87921	1.96e-06					Phtf2
Tcf7l1	2.87652	-1.67989	0.000239234						Ppm1h	-1.22104	5.21885	1.97e-06					4732416N19Rik
Eva1b	0.663199	5.09654	0.000243162						Ankrd29	5.47254	0.740705	2e-06					Hmgn1
Rap2b	-1.30697	4.25533	0.000247666						Phactr2	2.72403	4.47695	2.04e-06					Pkhd1l1
Slc30a2	3.16994	-2.71714	0.000248444						Clec4a1	-4.74915	-2.13707	2.11e-06					Fyn
Gbp8	1.21015	5.11417	0.000252453						Apol7b	-1.52778	2.65364	2.13e-06					Lat2
1810073O08Rik	3.69308	-0.516845	0.000252617						Mcub	1.73726	4.31337	2.13e-06					Gm13522
Tnfrsf21	-3.77208	0.255114	0.000254716						Gm10073	-1.01084	7.60435	2.14e-06					Nt5e
Il17re	-3.46648	-1.62461	0.000256136						Prdx6	-0.684452	8.2444	2.16e-06					B4galt4
2610204G07Rik	4.8054	-0.463031	0.000261909						Rin2	5.59765	0.271052	2.19e-06					Alox15
Trf	3.04704	0.870181	0.000265713						Gm9844	-0.92858	8.39909	2.22e-06					Znrf3
Ifngas1	-4.03015	1.01847	0.000266825						Fam83g	5.15153	1.64266	2.26e-06					Gm6169
Apoc4	-4.14213	-2.23307	0.00026823						Socs5	2.30736	3.25487	2.26e-06					Rbl2
Xylt2	-0.904727	5.58839	0.00026997						Rps19-ps4	-1.3157	4.65058	2.28e-06					Efhc2
Vmn2r97	-0.887799	3.9566	0.000272655						Tmprss3	6.26757	-0.374454	2.28e-06					Sfmbt2
Cdk5r1	-2.13113	2.38799	0.000274338						Rpl8	-0.894508	9.8483	2.29e-06					Pim2
Epb41l4a	3.60343	-2.01823	0.000276097						Sh3rf1	2.75132	3.65695	2.29e-06					Zfp36l1
Madcam1	3.85739	-3.16061	0.000278296						Tmem108	-2.76558	0.692164	2.29e-06					C030034I22Rik
Acpp	-2.18987	1.66371	0.000279476						Itgb3	-2.35341	4.28068	2.36e-06					Dbndd2
Mgmt	1.99282	2.61288	0.000287401						Gm15452	1.88615	4.92113	2.39e-06					Ddc
Dse	-2.34278	2.17672	0.000290087						Gm6134	-1.68072	1.64624	2.39e-06					Peli2
Dhcr7	-0.636766	5.87103	0.000291608						Sla	1.00974	8.57799	2.42e-06					Tbxa2r
Nab1	-0.875012	7.09308	0.000293274						Cd101	2.88178	4.29718	2.43e-06					Trbv31
Mt3	-3.80869	-0.613103	0.000294803						Gm10059	-1.27841	4.37998	2.47e-06					S1pr2
Rec8	2.67592	1.06782	0.000297652						Vps54	1.51994	5.63047	2.47e-06					Tnip1
Slc16a6	1.1166	4.29922	0.000298204						Ly6a2	-3.2788	0.113939	2.5e-06					Zwint
Samd14	3.55668	-3.12935	0.000310227						Rpl18-ps1	-0.776048	7.06541	2.5e-06					Gstt2
Ifi203	0.75967	6.61939	0.000316482						Mob3b	-1.86212	2.31316	2.59e-06					Klf9
Lratd1	-5.04625	-0.772734	0.000320298						Siglech	-7.28056	-0.850239	2.65e-06					Nqo2
Tle1	1.34504	2.48877	0.000333473						Tmcc1	1.40765	7.68164	2.69e-06					Fah
Rabac1	0.66419	7.81639	0.000333757						Glrx	1.39479	7.07754	2.7e-06					Tada2b
Cxcl2	4.64624	-2.76331	0.000334572						Cpq	2.28979	3.48432	2.76e-06					Gm13528
Gprasp2	3.022	0.780815	0.000334572						Pced1b	-1.35271	4.42643	2.93e-06					Pla2g4f
Abhd12b	3.61207	-2.87622	0.000347439						Rala	-0.710656	5.91588	2.98e-06					Gm34006
Slc39a6	-0.95451	6.02053	0.000348321						Trim14	1.00218	5.19589	3.05e-06					Pacsin1
Mmd	0.884401	5.88483	0.000350901						Smap1	1.10883	6.65235	3.06e-06					Lamc1
Pawr	-3.4188	-0.567951	0.000359994						Adora2a	1.63968	4.63822	3.11e-06					Pacc1
Smo	-2.58832	0.7533	0.000359994						Akr1b10	1.25013	4.29859	3.11e-06					Dkkl1
Ralgds	1.55659	4.1505	0.000361364						D830025C05Rik	-1.84833	2.43891	3.11e-06					Rhod
Dnajc3	-0.485859	7.91933	0.00036953						Tmem205	4.2392	0.600883	3.13e-06					Olfml3
Col15a1	3.13741	-1.83855	0.000370832						Btc	-3.44221	-2.124	3.14e-06					Mdfic
Samhd1	0.702631	7.99783	0.000371271						Mapre2	1.35163	7.04008	3.14e-06					Scd2
H2-D1	0.451242	12.0711	0.000373229						Ift80	1.79066	5.81529	3.15e-06					Chchd10
Padi2	1.51478	3.55067	0.000378044						P2rx7	1.92705	6.95664	3.16e-06					Selenom
Slc11a2	-0.791728	5.74161	0.000379806						Gm5086	-4.33413	-3.34237	3.18e-06					Gm9791
Por	-0.71312	6.38334	0.000382872						Apol7e	-1.6331	5.12697	3.2e-06					Cdkn2d
Cnr2	1.08467	3.76397	0.000383624						Ccdc28b	1.5771	4.81513	3.22e-06					Gm36161
A430088P11Rik	-1.43523	2.46307	0.000385142						Metap2	0.949539	6.6981	3.23e-06					Map6
Cdcp1	3.74124	-1.27182	0.000395905						Il6ra	-1.48397	6.05086	3.35e-06					Actn2
Bcl2	1.0039	6.23985	0.000397101						Icam2	-0.853273	6.56099	3.4e-06					Gm2663
Gapt	3.30636	-1.43961	0.000399017						Cdcp1	5.36823	-1.27182	3.45e-06					Rgs9
Gm6776	1.34455	2.43806	0.000401608						Gm6091	2.79306	1.78789	3.5e-06					Cd38
Gstt1	-3.90424	-0.518449	0.000405083						A530021J07Rik	-4.80071	0.144769	3.52e-06					Tdrp
Arhgef5	3.9755	-0.878827	0.000413853						Plcb4	3.3099	3.32064	3.52e-06					Cnih2
Rgs8	-5.10808	-1.74654	0.000413853						Mgat5	1.48291	4.48534	3.53e-06					Fcrl5
Cebpd	-2.73428	1.06695	0.000416945						Syne2	-1.26458	4.82381	3.53e-06					Gdpd5
Gsta3	2.75142	-3.32007	0.0004231						Reps1	1.1668	6.70688	3.55e-06					Cacnb3
Gfra1	4.44148	-2.73751	0.000437277						Pltp	-5.44655	1.87477	3.6e-06					Hivep3
Sh3bgrl2	4.40286	0.790836	0.000455663						Sh3bgrl2	6.23391	0.790836	3.6e-06					Scml4
1810034E14Rik	-1.38481	2.55327	0.000455971						Arhgef3	0.74509	8.24663	3.64e-06					Dapk1
Magi1	2.95246	-3.56769	0.0004579						Gm9260	1.72686	3.01651	3.65e-06					Cd2
Alkbh6	0.736898	5.26096	0.000458867						Sccpdh	6.64478	4.85923	3.68e-06					Rn7s6
Il2rg	0.486256	9.50269	0.000464543						Cks2	1.80658	4.56185	3.7e-06					Bbc3
Grik5	2.15898	1.18031	0.000476465						Tuba4a	-1.03139	7.87045	3.74e-06					Nme4
Cd74	1.7536	8.60878	0.000479786						Itih5	1.77106	3.86573	3.82e-06					Abi2
Zfp862-ps	1.30294	2.5594	0.000481916						Hspa2	2.20063	2.47528	3.92e-06					Tgif1
Gcg	-5.21188	-0.388744	0.00048253						Ttc39b	1.03721	6.38403	4.01e-06					Kbtbd7
Sla2	0.57604	6.49323	0.000484972						Gm9847	3.50829	-1.37328	4.05e-06					Msl3l2
Zfp358	1.53492	2.40323	0.000490837						Npnt	6.14297	0.342194	4.17e-06					Spin2c
Rbm11	3.65096	-1.30461	0.000499207						Top2a	2.51699	6.4437	4.17e-06					Cc2d2b
Cers6	-1.19049	4.0092	0.000499945						Il10	8.01463	1.02345	4.18e-06					Penk
Smim3	-3.30772	2.87511	0.000502136						Cntln	4.81685	1.11073	4.22e-06					Gm15848
Emilin1	2.75653	1.03239	0.000504304						Ggta1	1.51751	4.80269	4.22e-06					Slc7a10
Akap6	-4.07155	-0.453201	0.000511273						Rps27	-1.53626	6.60467	4.23e-06					Tmem176a
Gm27008	-2.61745	-0.849918	0.000515269						Gm4815	-2.45388	-1.00849	4.28e-06					Syngr1
Tet1	1.47449	2.17042	0.000518552						Grhl1	3.44182	2.62221	4.37e-06					Tmem176b
Cd79b	2.17063	5.01147	0.000522007						Arrdc4	2.54374	2.70237	4.38e-06					Tfpi
Gm5780	1.49367	1.0373	0.000525596						Cass4	3.22207	1.80397	4.61e-06					Npas4
Cisd1	-0.778564	6.39994	0.000535493						Slc4a7	1.34847	6.0373	4.73e-06					Gm20570
Hmgcs1	-0.849893	5.26558	0.000537314						Gm4997	-1.35247	3.38112	4.75e-06					Cbx7
Gm33782	2.66006	1.62571	0.000541444						Gna14	6.31137	2.08601	4.82e-06					Syngr2
Gramd3	-0.773479	6.52585	0.000544969						Gnb5	2.71886	2.06184	4.85e-06					Arl2
Hemk1	1.26432	2.88656	0.000544969						Supt3	1.29789	4.66242	4.85e-06					Zadh2
Mmp9	2.78827	0.789685	0.000544969						Apol9b	2.23166	3.14765	5.07e-06					Tmem163
Lat	-0.52409	8.95836	0.000557848						Serf1	2.14823	2.86243	5.07e-06					Cyfip1
Adgrg5	-3.69356	-0.497315	0.000558381						Gimap5	0.902939	7.16408	5.08e-06					Agfg1
Itgav	1.06234	5.38306	0.000559166						D630039A03Rik	5.28743	0.619609	5.14e-06					Vps54
Klk1b9	-3.88385	-0.722874	0.000572405						Ly6m	4.05379	0.526503	5.15e-06					Stk4
Gadd45g	1.26146	3.48546	0.000580757						Cyb5r3	0.971338	5.9433	5.16e-06					Net1
Ccr6	2.43579	4.35573	0.000582281						Trib2	-1.22072	7.62355	5.35e-06					Gfpt2
Ropn1l	-3.46428	0.286803	0.000582392						Tspan3	1.38512	6.32961	5.36e-06					Mfsd4b5
Lair1	-2.6851	2.21808	0.000587354						Alox8	4.13769	1.03567	5.38e-06					Tnfrsf13b
Slc52a3	2.77955	1.27258	0.000591108						Gm16020	-1.49949	2.02302	5.43e-06					Gm42921
Pecam1	-0.697002	6.66809	0.000594328						Pcyt2	-0.852168	5.54037	5.44e-06					Hid1
Gm10640	-2.14871	-0.772207	0.000606911						Gm20570	-1.08049	5.04316	5.45e-06					Lef1
Unc119b	-0.760323	6.98148	0.000619617						Fam81a	6.07151	-0.299039	5.48e-06					Pus7l
Twsg1	0.906787	6.69178	0.000625824						Rad54l	4.41572	3.33472	5.48e-06					Amigo1
Prkce	1.4371	1.79101	0.000644604						Plk3	1.52192	5.45148	5.51e-06					Cyb561d1
Gm10355	1.07302	2.06879	0.000654534						Rps16	-1.1601	6.39666	5.52e-06					Nucb2
Scn11a	-3.06231	0.9607	0.000665842						Zfp652	-2.11046	3.37121	5.55e-06					Tmcc1
Snn	-1.39597	2.27508	0.000675757						Ctnnd1	4.53744	-2.27326	5.6e-06					Sfmbt1
Smyd4	-1.01845	4.38537	0.000680323						Tmem121b	3.8941	-1.87958	5.79e-06					Bambi-ps1
Stim1	-0.655495	6.91543	0.000682951						Gm6440	-1.16075	4.73502	5.8e-06					Sepsecs
1810009J06Rik	-3.02071	-1.56161	0.000692223						Vwce	-4.32945	-3.22961	5.82e-06					Lpp
Inpp5b	-0.528488	7.8447	0.00069242						Cnn3	-2.13178	3.50952	5.91e-06					Gpr160
2810408I11Rik	-2.34758	1.8983	0.000696581						Atp8b4	-5.91609	1.10429	5.94e-06					Rtl8c
Cenpv	-1.13356	3.01827	0.000701866						Neb	5.18171	-1.02917	5.99e-06					2610042L04Rik
Mei1	-4.08521	-0.930726	0.000710225						Gm13919	-5.41213	-1.12462	6.1e-06					Prox1
Anxa3	-3.85484	0.138637	0.000717431						St3gal2	1.57991	5.32996	6.24e-06					Clstn3
Pxmp4	-0.682485	5.3871	0.000730014						Gm16120	3.66255	-0.926258	6.25e-06					Smim4
Zbtb20	1.35013	4.07885	0.00073177						Dus2	1.61864	5.2326	6.29e-06					Arhgap31
Galm	0.822896	5.86	0.000743827						Nectin2	4.74398	-2.10519	6.29e-06					Slfn10-ps
Birc3	0.597162	6.08229	0.000746058						Fhdc1	5.77531	1.35386	6.45e-06					Arhgef33
D630039A03Rik	3.57969	0.619609	0.000746058						Lbr	-0.678754	9.52543	6.7e-06					Mid2
Cetn4	-2.37145	0.794816	0.000753306						Bspry	2.15693	2.71498	6.78e-06					Specc1
Enpp1	0.91059	4.31596	0.000753306						Tg	3.1154	2.98648	6.8e-06					Tnfrsf8
Gbp2	0.619555	6.78194	0.000764616						Sec14l1	1.77694	6.12128	6.83e-06					Fam78a
Fbln1	-2.94552	1.40475	0.000770621						Gm11998	-3.0805	1.83243	6.84e-06					Gm9828
H2-Q6	0.844752	4.44698	0.000775378						Bhlhe40	2.95823	6.59929	6.95e-06					Socs5
Kynu	3.08222	-1.10678	0.000775378						Rsph3a	1.36341	2.746	7.06e-06					Gm20559
2810001G20Rik	-1.16102	3.82138	0.00079628						Rps19-ps7	-1.19239	5.85364	7.07e-06					Ifit1
Man2a2	-1.05747	5.18431	0.000797176						Chst2	2.67298	5.17017	7.15e-06					Dtnb
Cxcr5	-1.76617	7.63318	0.000799222						Gm4510	-1.53553	1.47369	7.17e-06					Gfra2
Bid	0.776177	5.09622	0.000815989						Nrn1	4.30922	3.13847	7.17e-06					Appl2
Btg3	1.06244	3.07767	0.000824612						Bcas1	3.26917	1.17997	7.24e-06					Map4k4
Arhgap17	0.99283	4.86368	0.000824821						Gm20492	-3.21315	-0.869837	7.26e-06					Trav9n-1
Nanos1	-2.08782	4.05127	0.00082775						Scml4	-2.11533	4.64788	7.49e-06					Tiam1
P2ry10b	-2.58898	2.65956	0.00082775						Slc43a1	6.71236	2.87992	7.49e-06					Atp2b1
Gm5511	-1.28876	1.71241	0.00084414						Hey1	5.25837	1.04959	7.53e-06					Cyp39a1
Dock4	-3.57149	1.36529	0.000849215						Isg20	0.8902	5.92037	7.56e-06					Tmem205
Zfp608	1.96338	-0.293893	0.000866569						Klrg1	4.67342	2.22076	7.73e-06					Ifi213
Gt(ROSA)26Sor	-0.891219	4.98158	0.000870112						Fam111a	0.881565	6.04715	7.78e-06					Tmsb10
Pglyrp1	0.713101	6.19479	0.000875796						Rps19-ps3	-1.21387	5.0436	7.9e-06					Ubtd2
Pltp	-3.18585	1.87477	0.000877839						Fcer1g	-3.54273	2.5184	7.92e-06					Neu3
Bcl2l1	1.01539	5.38258	0.000887202						Gm6722	1.7339	2.76758	7.93e-06					Tmem63c
Krt6b	-3.62054	-2.18014	0.000887202						Cd209d	-5.79274	-2.18864	8.12e-06					Cd99l2
Ptch1	1.23896	3.66787	0.000887202						Acp5	-0.91132	7.31389	8.13e-06					Rpsa-ps5
Car11	3.21529	-1.57203	0.000892135						Daglb	1.57587	4.08484	8.13e-06					Ttc13
Gm13919	-3.20851	-1.12462	0.000892135						Gm28777	3.3175	-3.12238	8.14e-06					Gm9844
Ugcg	-0.822745	7.59641	0.000892135						Gpd2	-1.52196	5.18298	8.16e-06					Bank1
Nod1	1.35212	4.27806	0.000896846						Nmral1	1.5952	4.14065	8.17e-06					Clec4a3
Ankrd55	2.20649	1.52238	0.000905479						B9d2	1.1105	5.3838	8.2e-06					Trib3
9530036M11Rik	-3.6205	-2.15971	0.000915745						Gm4332	-1.05276	8.70536	8.3e-06					Gm13588
4930549P19Rik	-2.97866	-1.58018	0.000916922						Nfil3	3.29562	5.00986	8.63e-06					Larp1b
Bclaf3	0.908788	4.53042	0.000918266						Rec8	3.58991	1.06782	8.64e-06					Bbof1
Isg20	0.608524	5.92037	0.000918266						Gm14303	-1.06736	9.75359	8.7e-06					Fam20a
Vegfc	3.55642	-3.22252	0.000918266						H2aj	-0.82705	6.79619	8.85e-06					Hsd11b1
Abtb2	-1.12634	6.47179	0.000923159						Pex11a	3.50357	1.83923	8.85e-06					Pgam1
Jade3	-3.84956	0.914131	0.000924721						Gm9889	-4.09414	-0.793618	8.87e-06					Rundc3a
Nrgn	-1.923	3.17584	0.000936943						Slc24a3	5.10205	-0.689893	8.92e-06					Cd68
Reep5	0.555728	7.08927	0.00094356						Alcam	3.45747	3.65537	9.01e-06					Gramd1a
Tom1	-1.86939	-0.581843	0.00094356						Gm13142	-1.15518	2.85149	9.08e-06					Lrrc61
Ntn4	3.83606	-3.16579	0.000954175						Kcnh3	-4.98735	-0.308801	9.08e-06					Glcci1
Sntb1	1.13693	4.77912	0.000959484						Slc16a6	1.51144	4.29922	9.08e-06					Gm12420
Abca1	2.38782	2.87295	0.000966575						Stk26	-1.24976	7.41221	9.08e-06					Zc3h12c
Samsn1	0.83445	6.80526	0.000983649						Tmem237	1.79626	3.52071	9.09e-06					Cd160
Iftap	2.99875	-2.29886	0.000987923						Gm19261	-3.04164	1.71939	9.26e-06					Gm568
4933406J09Rik	-3.13015	-2.70587	0.00100155						St3gal5	2.49252	2.15423	9.26e-06					Gm15760
Cbfb	-0.487078	7.93112	0.00100182						Rps19-ps5	-1.36774	3.06249	9.39e-06					Plp2
B230217O12Rik	-2.44096	1.08256	0.00100207						Tceal9	1.03769	6.45147	9.5e-06					1700097N02Rik
Clcf1	0.908938	3.03567	0.00100601						Gm5511	-2.03284	1.71241	9.51e-06					Pip4k2a
Gphn	1.27516	3.3194	0.00100601						Adh1	-3.30698	1.56084	9.56e-06					Nmb
Nrp1	1.87724	6.27008	0.00100664						Ahi1	2.65661	3.8515	9.65e-06					Colq
Fbxw10	2.78175	-1.06099	0.00100907						Arl6	3.63692	2.53327	9.66e-06					Cltb
Mgat5	0.951111	4.48534	0.00100907						Dph5	-0.887865	5.29019	9.71e-06					Slc49a4
Fbxo11	1.05398	3.54007	0.00101348						Pnkd	0.882797	5.0769	9.8e-06					Wdr12
Gm7895	0.612916	4.73479	0.00103056						Etnk1	-1.04986	6.84316	9.81e-06					Zbtb26
Usp18	0.926041	5.54574	0.00108562						Gm11808	-0.824964	8.16949	9.81e-06					Rnase4
Serpinc1	3.01294	0.871925	0.00111402						Gpr180	-0.9203	4.94166	9.94e-06					Cd209b
Gm20163	-2.89446	-1.51292	0.00111724						Gm7504	-1.40359	2.32087	1.01e-05					Fam174b
Il1rn	3.23498	1.15076	0.00112732						Gna12	1.33688	5.35633	1.03e-05					Dusp1
Ap3s1-ps1	-0.984877	3.62526	0.00113646						Sestd1	-5.04937	0.345653	1.05e-05					Ubash3b
Mrpl36	-0.511929	6.94174	0.00115488						Mgmt	2.64191	2.61288	1.06e-05					B230219D22Rik
Stab1	3.64179	-2.41878	0.00117412						B4galnt4	3.24527	3.8372	1.07e-05					Cep43
Naip6	3.60332	-2.36808	0.00118745						Cebpa	5.00001	3.37846	1.07e-05					Epb41
C1qtnf6	2.09875	0.74184	0.00118873						Fcmr	4.43144	2.73504	1.07e-05					AW112010
Cd80	1.78384	1.04672	0.00118873						Gm16083	-4.17876	-3.4864	1.07e-05					Thada
Ralbp1	0.797011	5.91813	0.0011898						Naip5	4.89696	-0.953521	1.07e-05					Abcg3
Ahr	2.20176	3.17833	0.00120075						Rassf3	-1.02993	4.66997	1.07e-05					1700052K11Rik
Sqle	-1.07409	5.31624	0.00120127						Tyrobp	-5.23987	1.74852	1.07e-05					Nfkbie
Gm6545	1.7275	1.13758	0.00120316						Kif13a	3.41964	2.16307	1.1e-05					Cdc42se1
Acoxl	-2.84151	-0.918747	0.00120552						Prss41	5.07072	-1.50468	1.1e-05					Gm47438
Uggt1	-0.591038	7.22678	0.00120789						Gm19243	-1.53497	4.88336	1.11e-05					Ly6e
Kcnh3	-2.95268	-0.308801	0.00121695						Ifitm6	-4.79911	-1.91273	1.11e-05					Slc4a7
Map1b	-4.93413	-1.17538	0.0012281						Cep112	4.77384	-2.85606	1.12e-05					Thbs3
Ugt1a7c	3.10731	-2.68529	0.00123767						E430014B02Rik	-3.11471	1.0325	1.12e-05					Mif4gd
Akr1c13	1.20378	3.8521	0.00124849						Gm16534	-2.73786	-0.732067	1.12e-05					Cysltr2
Cyb5a	0.482633	7.4437	0.00125188						Gm5654	-1.345	2.01466	1.12e-05					Ifit3
Ldlrad4	0.964419	5.38588	0.00125251						Lcn10	4.53807	-3.17681	1.12e-05					C330008A17Rik
Nfe2	-3.92873	-0.30747	0.00127499						Gpr15	3.15267	1.60968	1.13e-05					Tns1
Gprasp1	1.05812	4.63376	0.00128069						Gch1	1.2527	4.60689	1.14e-05					B3galt4
Zfyve16	1.0022	3.72952	0.00128226						Gm3667	4.2488	-2.4077	1.14e-05					Plin2
Rasgef1b	2.42096	0.742261	0.00129108						Nckap5	3.90695	-3.34202	1.14e-05					Fastkd1
Atp6v0a1	2.25434	1.78017	0.00129196						Alox5ap	-4.61109	-0.621751	1.15e-05					Slc15a1
Siah3	-3.18677	0.2615	0.00130427						Rab8b	1.02586	8.12761	1.15e-05					Dmd
Abcg1	0.729686	6.20211	0.00131661						Rasgef1b	3.57794	0.742261	1.15e-05					Prss41
Ttc7b	-0.952173	3.84255	0.00131748						Cd99l2	1.27613	4.68143	1.17e-05					Ttbk1
Cyth3	0.762523	6.09777	0.00135316						Ppil1	1.14546	6.82438	1.17e-05					Gm48856
Ccdc136	3.4646	-1.69259	0.00136926						Melk	4.00612	3.26416	1.18e-05					E130308A19Rik
Rarg	1.32683	3.24639	0.00137069						Nme4	-3.38651	1.82983	1.18e-05					Gm8812
Tnfsf14	-1.31336	3.89487	0.00137069						Utf1	4.11608	0.258921	1.18e-05					Cryzl2
Smarcd3	3.34301	-1.58593	0.00137096						Il10rb	0.984909	5.55797	1.19e-05					Rgmb
Suclg1	-0.563998	7.76269	0.00137716						Gm2581	-1.43576	1.70173	1.22e-05					Lyrm4
Tnfrsf25	1.04566	5.09201	0.00138777						Ccrl2	3.25982	2.49465	1.24e-05					Rnf19b
Gm34099	-3.33654	-2.23788	0.00138999						Gm7043	-1.06168	3.11085	1.25e-05					Prrg1
Meis3	0.844576	4.49716	0.00139736						Ccr7	-1.61655	8.08276	1.26e-05					Ostf1
H2-Q5	0.765272	4.73001	0.00140054						Eya2	-2.87432	3.1759	1.27e-05					Clip1
Ggt1	-4.53916	1.3556	0.00140199						Cd22	3.42118	4.38132	1.28e-05					Lysmd2
Spp1	-4.48661	0.804051	0.00140504						Prkca	1.54152	6.13039	1.28e-05					C2cd2
2510009E07Rik	1.76832	1.453	0.00141111						Irak1bp1	3.83436	1.49684	1.29e-05					Bach2
Ap3s1-ps2	-0.972198	2.81692	0.00141518						Gm20568	-1.16428	4.84459	1.3e-05					Hipk2
Cd55	1.20992	3.57844	0.00141548						Qpct	-2.94866	1.15299	1.3e-05					Slfn1
Cuedc2	0.824166	4.10792	0.00141548						Gm5541	3.28262	-0.969189	1.31e-05					Mbd1
Lcn4	-2.36383	0.0259044	0.00141617						Tshz2	5.5463	-0.271741	1.31e-05					Serpinb6a
Mppe1	0.586199	5.76541	0.00142306						1810034E14Rik	-2.04825	2.55327	1.32e-05					Gm8990
Bin1	0.55564	7.0114	0.00142767						Gm6166	1.94709	3.77301	1.32e-05					Actg2
Gm7094	-2.74932	-0.609362	0.00146303						Cerk	1.40252	4.5086	1.34e-05					Clec4a1
Dusp22	1.30645	2.6683	0.00146541						Gm16894	4.87557	-0.0249765	1.36e-05					Sh3bgrl
Atp8b4	-3.42743	1.10429	0.00147563						Gm34006	-2.72778	1.59585	1.36e-05					Ly6c1
Gm3468	3.00781	-1.07704	0.00147846						Klf2	-1.98179	7.51059	1.36e-05					Slc22a17
Bst2	0.692891	6.33559	0.00148974						Oip5	2.82028	2.71729	1.36e-05					Lbr
Tmbim4	0.547037	6.70747	0.00149084						Cbx6	1.65839	5.66321	1.37e-05					Acsl3
Vat1l	-4.25793	-1.46463	0.00149644						Pid1	-4.64282	-1.59947	1.37e-05					Pdcd1lg2
Gpld1	3.356	-1.25882	0.00151701						Gm29243	-2.46526	1.79908	1.38e-05					Gm16740
Gvin2	1.52566	0.0320994	0.00153105						Nr2f6	2.11786	2.96792	1.38e-05					Tspan14
Inpp1	-0.53619	6.1863	0.00153153						Gcat	1.44706	3.04342	1.4e-05					Gm45552
Gng3	-2.75256	-0.617087	0.00153437						Jazf1	3.56663	2.5877	1.4e-05					Tmem251
Rin2	3.38401	0.271052	0.00153437						Etv5	2.82783	2.86663	1.41e-05					Fam81a
Klk8	0.706755	6.13663	0.00154494						Gm10443	-1.11631	8.31449	1.42e-05					Izumo1r
Gm37065	-1.4452	2.62056	0.00155695						Macrod1	-1.05803	3.35354	1.45e-05					Lrpap1
Tprg	-3.87776	-2.5249	0.00158247						Vav2	1.99624	3.19747	1.45e-05					Slc25a53
Dffa	-0.660209	5.26553	0.00158487						Rora	1.80563	5.75723	1.49e-05					Acat2
Cyp51	-0.863871	6.08648	0.00159315						Gm19248	-1.21683	3.57726	1.53e-05					Tanc1
Gm12596	-2.45696	-1.60893	0.00159315						Gm3219	1.01269	3.60811	1.53e-05					Gprin3
Mindy4	3.50942	-3.21415	0.0016166						Alkbh4	-0.845625	5.56657	1.56e-05					Cmpk1
Pheta2	2.78662	-0.0409512	0.00162399						Gm10406	3.60204	-2.84771	1.59e-05					Amdhd1
Ddx43	2.4799	0.927246	0.00162552						Magt1	-0.84041	6.49839	1.6e-05					Tgtp2
Ap1s2	-0.718661	5.52216	0.00163174						Lypd6b	-4.35133	1.48448	1.62e-05					Galnt14
Vwde	-3.89741	-2.00553	0.0016432						Raver2	-3.44212	1.30663	1.62e-05					2410004P03Rik
Ccdc126	-1.1904	5.03301	0.00168132						Rnf216	2.06146	4.64342	1.62e-05					Tbc1d14
Tbkbp1	-2.93647	-1.03177	0.00168132						Rpl23	-0.754237	7.40151	1.65e-05					Itgb3
Bcl6	-1.18236	5.95157	0.00168968						Tsc22d3	-1.52016	6.80279	1.71e-05					H2aw
C78197	5.21814	-1.9699	0.00168968						Znrf3	-1.71191	2.30967	1.71e-05					Ndrg3
Pigw	-2.20686	1.58823	0.00168968						Gm13192	-1.13718	4.20987	1.75e-05					Tmem35b
Mgat4a	1.16657	2.88716	0.00170174						Hacd3	1.22398	7.52015	1.75e-05					2310010J17Rik
Cyb5b	-0.48534	7.42331	0.00172251						Dok1	1.02087	4.88165	1.76e-05					Camk2n1
C230096K16Rik	0.965916	2.14329	0.00174881						Rps4x-ps	-0.873455	4.47122	1.76e-05					Gm17435
Irak2	0.785932	4.53409	0.00179794						Lsr	2.75461	1.52491	1.77e-05					Foxs1
Gnb4	0.982893	3.40658	0.00180001						Klrd1	-3.76786	2.28591	1.78e-05					Pfkfb4
Rab27a	-0.805871	5.79603	0.00186166						Ptms	1.68326	4.59192	1.79e-05					Calhm6
Gnptab	-1.15467	5.18009	0.00187049						Thy1	-1.05289	6.777	1.8e-05					Trbv4
Fcgr3	-2.93117	0.0148436	0.00187713						Cst6	3.9089	0.218289	1.82e-05					Zbtb16
Snx13	0.789374	4.90935	0.00189491						Nfkbia	1.14666	8.44827	1.83e-05					Gm7722
Sptlc1	-0.653721	6.56328	0.00190998						Galr3	3.27795	-0.862325	1.84e-05					Slc35d1
Ica1l	-3.93232	2.11986	0.00192775						Rps19	-1.12284	8.62818	1.84e-05					Dusp4
Prkcq	-0.587943	8.19364	0.00195251						Bhlhb9	0.890944	5.20662	1.85e-05					Tug1
Itgb7	0.67965	9.64224	0.00197858						Adprh	0.572894	7.64732	1.86e-05					Dok1
Myl10	2.32109	-1.67082	0.00198119						Ccr6	3.30065	4.35573	1.86e-05					Dapp1
Hspb1	3.26454	-1.95935	0.00199758						Tesc	-1.22481	6.99103	1.87e-05					Kcnk6
Ptp4a3	0.615316	6.93292	0.00199758						Dgat2	4.5914	0.67617	1.91e-05					Mtmr14
Lrp1	-3.51216	-2.01252	0.00199777						Gm17709	1.68335	3.09011	1.92e-05					Anxa1
Rad51c	-3.14314	0.675617	0.00199777						Gm5239	-1.22754	3.24771	1.95e-05					Xkrx
Ly6a2	-1.7477	0.113939	0.00201713						H2-T24	-1.06216	4.54084	1.95e-05					Hsdl1
Gm20069	-1.13481	4.13583	0.00202421						Ttc7b	-1.46403	3.84255	1.95e-05					Ascl2
Mcur1	-0.744139	6.2458	0.0020283						Zfp672	-1.00041	5.0163	1.97e-05					Zfp428
Gm5815	1.39032	1.22125	0.00203158						Gm28836	3.6677	-1.59028	1.98e-05					Ube2d1
Ifit1bl1	1.03661	4.89593	0.00203667						Smpdl3a	1.33286	7.86556	1.98e-05					Fzd6
Eid1	-0.458295	6.08208	0.00204947						Rps4x	-0.838819	8.03456	1.99e-05					Ube2e2
Cd247	-0.435071	8.70242	0.00207448						Tmod1	5.38808	-1.25977	2.01e-05					Zfp672
Adrb2	0.835871	4.00804	0.00207901						Rps16-ps2	-1.03608	9.56037	2.03e-05					Naip2
Nedd4l	1.12499	2.90259	0.0020853						Susd4	4.42981	1.53279	2.06e-05					Lilrb4a
Nrn1	2.70856	3.13847	0.00212205						Cd163	-4.01735	-3.48734	2.07e-05					Khdrbs3
Plekho1	-1.3679	4.90277	0.00212205						Fgl2	2.26457	3.35384	2.07e-05					Rad51b
H2az1	0.872755	6.82492	0.00213264						Ncf4	1.01173	5.9675	2.07e-05					Trat1
Klrc1	-2.69268	1.09276	0.00214523						Pxylp1	-2.27467	3.47177	2.07e-05					St14
Enthd1	-2.5875	-1.61616	0.00218214						Ust	-5.01167	0.12638	2.07e-05					Mansc1
Klrb1c	-1.41926	4.37742	0.00218214						Arhgef33	-3.77781	-0.651437	2.08e-05					Itgal
Dusp6	-0.617751	6.37577	0.00219034						Smim27	-1.05196	4.54131	2.1e-05					Il1rl1
Alox12	-3.68375	-2.34092	0.00223588						Ccnd1	-4.63836	-0.509211	2.16e-05					Sema4a
Cpox	0.683139	5.77918	0.00224926						Tph1	4.63577	-3.32377	2.18e-05					Lima1
Tapbpl	0.52707	6.66804	0.00225501						Meaf6	0.822593	5.57849	2.19e-05					Nid2
Anxa4	1.20717	3.54038	0.00226757						Cdk6	2.22972	5.22994	2.2e-05					Mlx
Arhgap24	3.61881	-1.70245	0.00230143						Gm3511	-1.33193	3.52335	2.21e-05					Rpsa-ps3
Nmur1	3.73432	-1.8911	0.00231894						Snx2	1.11407	7.62175	2.22e-05					Gm3788
Gm15558	-2.93117	-1.97704	0.00231918						Rplp2	-0.853699	7.81582	2.23e-05					Ephx1
Camk4	-0.562984	6.60832	0.00233911						BC004004	0.705036	6.6984	2.31e-05					Cyp4v3
6430571L13Rik	3.36688	-1.92994	0.00234367						E330021D16Rik	4.31197	-2.76752	2.31e-05					Tmem38b
Marcksl1	-1.02697	6.42256	0.00235782						Litaf	1.42341	5.98299	2.31e-05					Batf3
Moxd1	-3.73057	-2.86919	0.00235851						B9d1	2.7315	0.898453	2.34e-05					Sfr1
Trav5-4	-0.788899	3.10049	0.00236949						C030034I22Rik	-2.82207	0.296551	2.34e-05					St6galnac3
Gm19248	-0.756476	3.57726	0.00237347						Jdp2	3.44346	3.10604	2.34e-05					Ccr4
Gm5884	-1.70459	3.60851	0.00237347						Gm5815	2.07289	1.22125	2.36e-05					Gm5340
Ggact	-0.898084	4.399	0.00238905						Smim4	-1.272	5.16308	2.36e-05					Slc24a3
Cybb	1.63459	5.98022	0.00242051						Ddx43	3.58787	0.927246	2.37e-05					Gpr68
Vdr	-3.50434	2.673	0.00244811						Paqr5	-4.571	-3.05716	2.37e-05					Gm8034
Fam53b	0.94152	6.2541	0.00246185						Rpl12	-1.26059	5.14827	2.37e-05					Lipa
Apobec1	0.973099	3.89555	0.002462						Gm5530	2.50091	2.00714	2.4e-05					B330016D10Rik
Raver2	-1.99338	1.30663	0.00251003						Ryk	2.91569	3.51882	2.4e-05					Degs1
Gnaq	1.63387	2.89484	0.00252168						Fuca2	1.20766	6.11625	2.42e-05					Scn1b
Tmem108	1.5648	0.692164	0.00253984						Ldhb	0.973854	5.46107	2.42e-05					Glt28d2
Gm35037	-3.11485	-1.56541	0.00255346						Med15	1.06762	6.36808	2.42e-05					Rph3al
Gm42759	2.56518	-1.35398	0.0025638						Rpl18a-ps1	-0.808062	5.64038	2.42e-05					Lbp
Ccs	0.593272	5.93734	0.0025676						Mgst3	-2.56336	1.21738	2.43e-05					Smox
Gm30292	-3.47412	-1.83104	0.00257827						Cc2d2a	7.08066	-0.195614	2.45e-05					C1qtnf12
Atg4c	2.28448	-1.76873	0.00258469						Gm11956	-1.30854	2.11448	2.45e-05					Entpd6
Lhfp	2.61938	-3.42696	0.00258469						Rps28	-1.11165	6.53093	2.45e-05					Scin
Gimap3	0.457215	9.87442	0.0025928						Vps37b	-1.46868	5.52755	2.45e-05					Fam210b
Trav9n-4	-1.43448	1.44716	0.0025928						Zc3h12d	1.36478	5.44935	2.45e-05					Jup
Dsp	-3.22866	-2.37466	0.00259595						Gm10263	-1.12991	4.2744	2.48e-05					Cnrip1
Pdk1	-0.783226	6.62455	0.00260583						Mxd3	2.8107	2.89466	2.5e-05					Ifit2
Trav14d-3-dv8	-0.807999	3.87641	0.0026306						Nsmf	1.97372	3.93533	2.5e-05					Wdr6
Gm28809	-1.30278	1.89687	0.00263151						Gm9294	-0.836679	5.42349	2.59e-05					Gm20186
Cib2	2.6226	-0.464825	0.00263875						H2aw	-1.08264	3.72309	2.62e-05					Slc9a7
4930429F24Rik	-2.08254	-1.50119	0.00267221						Srpk1	-0.782867	7.05708	2.66e-05					Gm6166
Lipe	1.20555	2.26651	0.00267221						Mrps6	1.06174	6.91626	2.69e-05					Gpr55
Msra	-0.785626	5.3193	0.00267762						Pmepa1	1.66899	4.23754	2.71e-05					Cd302
Ripply3	2.84741	-3.09101	0.00267762						Rps20	-1.10632	8.49622	2.71e-05					Nr3c2
Slc17a9	1.04413	3.50518	0.00267762						Clec4a3	-5.88022	-0.879793	2.72e-05					Sostdc1
Lyn	1.96111	3.14044	0.00268957						Rps19-ps6	-1.12678	9.38222	2.72e-05					Otulinl
Adgrg1	3.96418	-1.50441	0.00273295						Gm19246	-1.63663	2.99943	2.74e-05					Cep68
Gm4895	-0.818777	4.41818	0.00276179						Fabp5	2.04277	4.44032	2.82e-05					Esyt1
E030030I06Rik	1.15724	1.67251	0.00279429						Art4	-4.87914	-0.499757	2.83e-05					Acbd7
Ifi211	-2.87549	1.03096	0.00279831						Rnf135	1.4618	3.9936	2.89e-05					Gmfg
Cd101	1.63607	4.29718	0.00280701						Dscam	3.43954	-1.8114	2.92e-05					Tsga10ip
Hgf	4.47348	-2.71965	0.00284071						Nde1	0.922111	6.3484	2.92e-05					Fam118a
Mvb12b	-0.837612	3.59584	0.00285042						Gm3252	3.90081	-3.06237	2.93e-05					Slc20a1
Neurl2	-2.53039	-1.68996	0.00285696						Kif5c	3.21126	1.73649	2.95e-05					Pgam1-ps2
H2aj	-0.518809	6.79619	0.00288192						Lyz2	-3.16799	5.55646	2.95e-05					Trav14-3
Zfp467	0.909792	3.98758	0.00288192						Marchf3	2.20089	1.9617	2.96e-05					Ikbke
Capn3	1.61679	1.92411	0.00288582						Slc45a4	1.77392	5.22457	2.96e-05					Gm8013
Fkbp1a	-0.448272	9.06963	0.00289228						Fcgrt	-3.97394	0.56425	2.97e-05					Impg1
Camkk2	-0.902586	4.28623	0.00290621						Cyp4v3	1.74643	4.0907	2.99e-05					Nfkb2
Manbal	0.509933	5.20796	0.00295557						Dusp10	-1.32982	6.11861	2.99e-05					Reep3
Izumo4	0.802052	4.48196	0.00296054						Gm13935	-1.29478	1.9785	2.99e-05					Lpar5
Anxa2	-0.914359	7.40614	0.00296424						Laptm4b	1.30962	2.31445	2.99e-05					Ptpn22
Phtf2	1.26891	4.27553	0.00298862						Acad9	0.68828	5.522	3e-05					Ssh1
Stat1	0.550529	7.79826	0.00300658						Abi2	1.24098	5.71854	3.02e-05					Twf2
H2bc4	0.881045	2.62639	0.00300736						Rrm2	2.69385	6.58159	3.02e-05					Snw1
Ank	0.663856	4.85736	0.00302609						Lag3	3.62957	3.70577	3.05e-05					Fabp5
Klf6	1.10072	7.7675	0.00304924						Fcrl1	3.60979	3.87832	3.06e-05					Btrc
Shisa5	0.457316	11.7586	0.00306904						Gm4833	-0.851808	5.12934	3.06e-05					Hus1
4732416N19Rik	-2.37868	-0.360857	0.00306992						Tyms-ps	1.8281	2.57422	3.06e-05					Klhl8
Hmgn1	-0.556817	7.01279	0.00310837						2310039H08Rik	-0.989384	4.68455	3.13e-05					Ccn4
Phc3	0.89501	4.27116	0.00311596						Tasp1	1.86436	6.01502	3.17e-05					Trp53i13
Rbms2	-0.853718	5.34266	0.00312742						Kif15	3.29228	3.8312	3.19e-05					Gm6426
Pkhd1l1	3.52528	-1.96423	0.00313395						Mars2	-1.25252	3.80993	3.19e-05					Traf2
Fyn	-0.592374	9.36366	0.00314169						Scly	1.09175	4.66348	3.2e-05					Thra
Lbhd2	-2.976	-2.92346	0.00314524						Cdca7	1.62153	5.98697	3.24e-05					Kcnj8
Lat2	1.88355	0.770167	0.00318599						Clec10a	-4.99989	-2.01127	3.29e-05					Krtcap3
Ccdc141	-3.69302	-0.477609	0.00320778						Ehd3	-1.33569	6.86979	3.3e-05					Gm3787
Gm13522	2.9374	-2.68714	0.0032278						She	2.77281	-0.257599	3.3e-05					Il10
Rasl11a	-1.95996	3.27905	0.0032278						Csrp2	3.84511	-0.109807	3.34e-05					Polm
Nt5e	1.19024	7.18205	0.00323826						Gm46546	-1.33004	3.3561	3.37e-05					Gm8118
Ktn1	0.856812	4.36979	0.00326377						Cybb	2.45813	5.98022	3.47e-05					Abhd14a
B4galt4	2.0091	2.02511	0.00326754						Lpcat1	0.895921	6.36508	3.5e-05					Tspo
Spr	0.505743	5.71209	0.00328332						Sigirr	0.684442	7.0202	3.53e-05					Ccl9
Alox15	3.00827	-3.42042	0.00329007						5830468F06Rik	-2.20652	2.70502	3.54e-05					Sulf2
Arhgef9	-3.27536	-1.02512	0.00332344						Tmbim4	0.757573	6.70747	3.58e-05					Gucd1
Gm34093	-2.42394	1.47007	0.00333445						Slc14a1	1.2735	4.69274	3.66e-05					Myd88
Znrf3	1.05826	2.30967	0.00335022						Gm12420	1.5603	0.487242	3.68e-05					Shld1
Gm6169	0.89917	3.82167	0.00335219						Cd79b	2.82488	5.01147	3.7e-05					Itgb8
Rbl2	0.684974	6.58631	0.00338329						Asf1b	1.55955	5.99576	3.76e-05					Gm5739
Efhc2	3.17484	-3.26034	0.00341861						Gm20302	-1.15234	4.66697	3.77e-05					Gm31814
Sfmbt2	-1.81757	1.90258	0.00342707						P2ry10b	-3.84399	2.65956	3.81e-05					Sigirr
Pyurf	-0.818204	4.47373	0.00345655						Tmem176a	-2.14751	3.18398	3.86e-05					Mcub
Pim2	-0.566141	6.36993	0.00345873						Gm9616	-0.769982	7.78656	3.89e-05					Trappc2
Zfp36l1	0.831282	7.35061	0.00347629						Wdr12	-0.834279	5.60083	3.89e-05					Adora2a
C030034I22Rik	-1.63218	0.296551	0.00349261						Zfp52	2.60067	4.67861	3.89e-05					Gna15
Dbndd2	2.02587	-1.84558	0.00349261						5830444F18Rik	-2.87859	1.2895	3.9e-05					Hopxos
Nhsl1	-2.20451	0.765139	0.00349533						St8sia1	-2.10055	4.93249	3.95e-05					Atxn7l3b
Gm12185	1.94943	1.41352	0.0035199						Znrf2	-0.629807	7.65408	4.05e-05					Gm6722
Ddc	2.42441	1.27255	0.00352998						Myo10	-3.5767	0.74843	4.06e-05					Pla2g7
Peli2	3.65498	-2.64526	0.00352998						Gm10275	-1.10819	8.91084	4.12e-05					Gm14328
Tbxa2r	0.834841	5.26003	0.00354478						Pecam1	-0.928164	6.66809	4.14e-05					Gm6919
Nuak2	2.21029	0.894294	0.00354669						Dgcr6	1.37625	4.13591	4.15e-05					Adprh
Trbv31	-0.693748	6.05699	0.00354669						Gm8281	3.70124	-3.31347	4.15e-05					Ripor2
Gm10451	-2.16574	1.56014	0.00356606						Slamf9	-4.81907	-2.02101	4.15e-05					Ggta1
S1pr2	-1.16897	5.57519	0.00358413						Slc15a3	3.18177	1.25439	4.15e-05					Pmel
Tnip1	0.701454	6.40735	0.00359099						Gm3508	-1.71047	1.00219	4.17e-05					C2cd4b
Kat2b	0.707725	4.00074	0.00361558						Gm5735	-1.5042	1.24273	4.2e-05					Ormdl3
Zwint	-0.483867	7.00027	0.00363308						Cd302	-3.59769	-0.286583	4.23e-05					Wipi2
Etfbkmt	1.57023	3.29672	0.00363981						Gadd45b	2.14565	6.42209	4.3e-05					Mxi1
Gstt2	-0.792488	6.01004	0.00368707						Gnaq	2.37307	2.89484	4.31e-05					Tmem121
Klf9	1.60229	2.53657	0.0036899						Ube2d1	-1.04951	5.49723	4.31e-05					Rel
4930426L09Rik	-2.6006	-1.67551	0.00374716						Ide	0.966011	7.14415	4.34e-05					Dera
Gc	-3.57276	-2.54832	0.00374716						Gm10369	2.69156	0.873854	4.35e-05					Mesp2
Phf21a	0.785613	4.23878	0.00374716						Nbdy	0.998443	5.26913	4.37e-05					Rpsa-ps4
Cdc25b	-0.902964	6.64567	0.00378221						Tspan17	3.76737	0.66695	4.41e-05					Lyst
Fst	-3.646	-1.6072	0.00378221						Entpd6	-0.841306	5.6407	4.43e-05
Ly6d	1.6531	3.81559	0.00380156						Slamf6	0.803716	8.86403	4.43e-05
Ints7	-0.860303	6.00717	0.00382683						Ahr	2.96098	3.17833	4.48e-05
Brox	-0.691208	4.89163	0.00382954						Gm8013	3.63125	-1.5036	4.48e-05
Btg1	0.628061	9.23181	0.00382954						Cep68	-1.16436	4.68816	4.58e-05
Gm9845	0.724024	3.38441	0.00383855						Gm9625	-0.819279	7.86725	4.61e-05
Nqo2	-1.5111	3.78955	0.00384889						Adamtsl4	2.28823	1.76342	4.68e-05
Cd69	0.871249	7.36407	0.00388431						Serpinc1	3.96667	0.871925	4.69e-05
Fah	1.18534	2.22743	0.00396789						Slc12a8	5.52732	1.3941	4.73e-05
Scart1	-4.06054	-1.70734	0.00399011						AU020206	1.54604	5.4173	4.81e-05
Tada2b	-1.16941	3.92457	0.00406062						Cd80	2.42155	1.04672	4.81e-05
1500011B03Rik	-0.639151	5.9789	0.00406222						Rgs3	1.13454	6.15013	4.81e-05
Gm13528	-2.44472	-0.969478	0.00406222						Stt3b	-0.769375	7.17313	4.86e-05
Pla2g4f	4.01614	-1.72717	0.00410975						Frmd5	3.52359	-2.17174	4.87e-05
Gm34006	1.62943	1.59585	0.00411694						Prss16	-3.51126	0.534749	4.9e-05
Rbm47	-3.78593	0.0361861	0.00414334						Rps7-ps2	1.79664	1.08096	4.9e-05
Pacsin1	0.746399	5.86634	0.00418771						Pir	-4.33009	-3.22079	5.04e-05
Ahcyl2	0.640046	6.54271	0.00422274						Lyst	-1.81273	3.96428	5.09e-05
Lamc1	2.56028	2.69727	0.00425709						Tfdp2	1.94552	4.07711	5.12e-05
Zdhhc15	1.04502	4.48086	0.00428529						Cd2ap	-1.16916	3.87128	5.2e-05
Pacc1	0.728233	4.17462	0.00435978						Tpi-rs10	1.97125	1.02513	5.22e-05
Nup50	-0.643444	6.50456	0.00436404						Tpi-rs11	1.80247	2.84136	5.23e-05
Dkkl1	1.44843	2.956	0.00438929						Gm20559	-1.24752	3.81124	5.27e-05
Rhod	3.12292	0.23478	0.00439436						Naip2	4.07554	1.90546	5.28e-05
Olfml3	-3.57629	-0.300698	0.00440724						Gm6285	-1.52627	2.19857	5.35e-05
Mdfic	1.07753	4.98822	0.00446107						6030468B19Rik	3.64235	-3.11454	5.37e-05
Gfra4	-3.00819	-1.81204	0.004463						Mis18bp1	4.21315	2.6572	5.37e-05
Scd2	-0.835123	7.19043	0.0044651						Dnase2a	1.27379	4.45494	5.44e-05
Ccr2	1.7931	4.92417	0.0044797						Mid1ip1	1.25152	4.30746	5.47e-05
Phf1	0.749676	4.41051	0.0044797						Epb41l1	-2.98363	-1.87408	5.49e-05
Tmem147os	1.2372	0.491456	0.0044797						Gbp2b	4.53644	-0.586417	5.51e-05
Rap2c	-0.706719	5.57453	0.00447994						Dck	0.804489	7.91057	5.52e-05
Chchd10	0.761632	5.25414	0.00450741						Znhit1	0.743518	5.25029	5.55e-05
Gm4973	-0.797016	1.9725	0.00450741						Cenpk	2.18314	4.0367	5.57e-05
Selenom	1.57173	1.69083	0.00450741						Rpl21	-0.749387	6.5751	5.57e-05
Vps13c	0.930002	3.70332	0.00451391						Ncald	-3.94385	0.339921	5.59e-05
Gm4814	-2.67791	0.310275	0.00454319						Rps27rt	-1.23815	9.44312	5.69e-05
Bbs10	-3.15717	0.256801	0.00455483						Fcrl5	4.66749	-2.17127	5.71e-05
Gm9791	-0.930187	1.85896	0.00458427						Polr3gl	-0.870843	3.05727	5.71e-05
Cdkn2d	-0.601404	6.67776	0.00458968						Syngr2	1.00509	7.40515	5.71e-05
Med8	-0.475491	6.40126	0.00461016						Gpr68	2.19381	5.06179	5.75e-05
Gm36161	-2.58394	-0.837266	0.004622						Kbtbd11	-1.49366	5.52671	5.75e-05
Apoe	-1.99207	4.29795	0.00464133						Rpl14-ps1	-0.904383	9.29646	5.75e-05
Map6	2.68808	1.87921	0.00468355						Gm15441	-2.79765	0.0709365	5.77e-05
Socs1	0.64925	6.42587	0.00473923						Gm7331	-0.80007	5.52358	5.77e-05
Actn2	1.59716	1.82392	0.00476283						Plcl1	2.6356	3.51894	5.77e-05
Gm2663	-2.78499	-0.365289	0.00476283						Lamc1	3.79827	2.69727	5.8e-05
Rgs9	3.62569	-0.187975	0.00476283						Gm8805	-1.08332	3.05905	5.86e-05
Cd38	1.38677	5.24701	0.00478548						Mtmr7	2.67498	1.78159	5.86e-05
Rras2	1.11518	4.58837	0.00482327						Rpl12-ps1	-1.68888	1.68259	5.86e-05
Rcsd1	0.526842	7.37978	0.00484928						Dhfr	2.04511	4.8653	5.9e-05
Tdrp	-1.40213	3.29704	0.00484928						Spc24	2.50304	4.41546	5.94e-05
Cnih2	2.62733	-0.727662	0.00485607						Nfatc1	1.51144	8.8718	5.97e-05
Cflar	0.52931	6.28885	0.00486992						Aqp11	-4.64436	-2.23236	5.98e-05
Fcrl5	3.0504	-2.17127	0.00486992						Cpd	3.84406	2.69184	5.99e-05
Gdpd5	0.989431	3.91757	0.00489857						Gm9794	-0.691864	9.18524	5.99e-05
Cacnb3	-2.88355	-1.52499	0.00490149						2410004P03Rik	4.96359	-1.26086	6.01e-05
Hivep3	0.968325	5.02659	0.00490149						Gm14251	-1.23001	5.04962	6.01e-05
Scml4	1.20395	4.64788	0.00491496						Pold3	1.19202	5.69666	6.01e-05
Ube2q2	-0.857331	5.4229	0.00493447						Gm8730	-0.821933	8.20143	6.02e-05
Dapk1	1.90374	-0.288193	0.00494186						Ppfibp1	2.98926	3.37893	6.05e-05
Cd2	0.524573	9.76684	0.00500472						Aldoc	2.62206	3.99463	6.11e-05
Efnb2	-2.9301	-1.23732	0.00504429						Map3k3	-0.75952	6.48567	6.16e-05
Gm43868	-2.69127	-1.59316	0.00506485						Pold4	0.761468	5.35299	6.16e-05
Rn7s6	-2.47164	-0.307299	0.0050957						Sell	-1.85541	7.8727	6.27e-05
Bbc3	0.96458	4.15122	0.00510026						Cenpm	2.40915	3.42542	6.28e-05
Sgf29	0.60652	4.80463	0.00512025						Scin	5.81191	-1.14663	6.28e-05
Itga7	-2.03515	2.62288	0.00513074						Nid2	5.83191	-0.881889	6.33e-05
Nme4	-1.79323	1.82983	0.00516291						Scp2	-0.614975	7.43587	6.38e-05
Tarbp1	-1.32264	3.58947	0.00516291						Rrm1	1.2685	7.37779	6.46e-05
Abi2	-0.770012	5.71854	0.00519104						Gfod2	-1.66349	2.30849	6.5e-05
Pak1	2.20129	1.06217	0.00523415						Plxnc1	1.3727	5.15854	6.56e-05
S1pr3	-3.34879	-1.35934	0.00525454						Mrpl30	-0.791806	6.49084	6.58e-05
Rab20	0.721416	3.22709	0.00525919						Stard10	1.59422	4.43224	6.61e-05
Tgif1	1.29763	5.36687	0.00526922						Tnip3	3.73873	1.23124	6.61e-05
Gm34150	-2.16387	-0.96664	0.00527337						Rbm11	4.41311	-1.30461	6.7e-05
Dusp5	1.662	5.71996	0.00530262						Gm20620	-1.54456	2.11819	6.75e-05
Chrm4	-2.34058	-0.0773031	0.00533985						Ryr2	4.60899	-2.95069	6.76e-05
H2-T23	0.442518	8.97219	0.00535284						Cyb561d1	-1.39734	4.2067	6.83e-05
Kbtbd7	-2.0296	2.27517	0.00535284						Gm17241	-1.24833	6.70214	6.83e-05
Msl3l2	0.770843	4.31555	0.00535284						Ypel2	2.30434	1.85719	6.88e-05
Spin2c	1.71697	2.39141	0.00535501						2610042L04Rik	4.0647	-2.37436	6.9e-05
Cc2d2b	3.33336	-2.32825	0.00535969						Eno3	1.89449	3.20769	6.9e-05
Penk	3.77281	4.1231	0.00536297						Gm31814	4.38996	1.33134	7.01e-05
Gm15848	2.67088	-3.36801	0.00552383						Stk39	0.88951	6.61603	7.01e-05
Slc7a10	3.25038	0.392636	0.00554699						Arhgef18	-1.35471	5.59448	7.04e-05
Tmem176a	-1.25548	3.18398	0.00554699						Rpl14	-0.908199	8.41243	7.04e-05
Lss	-1.07196	3.99241	0.00560954						Nrros	-0.8249	6.55264	7.17e-05
Syngr1	-2.56084	-1.66897	0.00561376						Zbtb16	-4.70796	-1.97214	7.17e-05
Tmem176b	-1.53589	3.7011	0.00563596						Ikbip	2.88115	2.32297	7.22e-05
Scg2	-4.03743	-2.46044	0.00564724						Ly6a	-1.04807	9.61149	7.25e-05
Tfpi	1.29923	2.69598	0.00564724						Rplp0	-0.821149	10.2045	7.26e-05
Birc2	0.590535	6.38515	0.00571473						Ifi47	-0.929611	8.89484	7.3e-05
Arl4a	0.635102	5.87195	0.00573915						Hoxa7	-4.7734	-2.85566	7.36e-05
Npas4	2.79321	-2.90838	0.00576102						Pcyox1l	2.51868	3.55719	7.43e-05
AI847159	-2.85171	-0.992985	0.00583484						Serp2	2.87571	1.24448	7.58e-05
Lrrn4	3.09493	-2.8345	0.00583484						Arl5a	1.27701	6.26193	7.59e-05
Gm20570	-0.598883	5.04316	0.00591454						Tsga10ip	-3.90666	-2.32676	7.62e-05
Cbx7	0.662295	5.36294	0.00594085						Ldlrap1	-1.02058	6.22553	7.63e-05
Kitl	-2.90339	-2.84954	0.00596941						Pde6d	0.947234	5.53649	7.67e-05
Rab11fip2	0.904841	2.23902	0.00596941						Gm7363	-1.22256	4.06614	7.71e-05
Syngr2	0.649557	7.40515	0.00598114						Alkbh6	0.902299	5.26096	7.83e-05
Arl2	-0.61334	4.3855	0.00612102						Gprasp2	3.48636	0.780815	7.83e-05
Cd9	-0.71259	7.18924	0.00613502						Snrpd3	-0.750446	8.16638	7.85e-05
Zadh2	-0.666878	4.56875	0.00627021						Acpp	-2.84881	1.66371	7.86e-05
Gm33104	2.25953	-1.34741	0.00627679						Gm8034	-0.992168	3.2612	7.86e-05
2310034G01Rik	-2.47328	-1.47609	0.0063101						Trp53i11	1.17858	5.62766	7.86e-05
Atf6	-1.13244	4.99551	0.00633812						Mylpf	-1.03588	3.47471	7.98e-05
Trim8	-0.819648	7.42885	0.00639273						Gm11285	-1.27723	3.18799	8e-05
Dleu2	-0.885499	4.59756	0.00641325						Gm13680	-0.791829	6.20764	8e-05
Tmem163	-3.16558	-0.562891	0.0064657						Gm42573	-0.870084	3.01316	8e-05
Zfp169	1.05057	2.90171	0.0064657						Gm8731	-1.29326	2.92255	8e-05
Gm2986	-0.881459	1.73067	0.00649397						Rnf227	1.81124	2.3356	8e-05
Cyfip1	1.08598	6.56134	0.00654915						Dtx3	1.13243	3.83921	8.01e-05
Raf1	-0.758023	6.74259	0.00654915						Serpinb6b	1.46138	5.22032	8.11e-05
Rnf113a2	-0.574261	4.73086	0.00656577						Pfn2	2.93738	3.00851	8.17e-05
Agfg1	0.504607	8.1145	0.00657083						Sdhaf1	1.0315	4.19542	8.24e-05
Vps54	0.805318	5.63047	0.00661312						Gm9333	0.909572	3.86877	8.25e-05
Stk4	-0.591461	8.61981	0.00664337						Fbxw17	1.60982	3.45438	8.42e-05
Ckb	0.762657	4.87275	0.00670264						Fignl1	2.06567	5.3788	8.48e-05
Net1	-0.789511	4.72462	0.00670264						Dek	0.868932	7.08085	8.61e-05
Gm50045	-0.82028	2.16588	0.0067272						Gm17936	-1.7621	-0.685772	8.65e-05
Btbd11	-0.976368	5.26975	0.00680647						Myo1c	1.82244	4.98263	8.66e-05
Gfpt2	3.3092	-2.42484	0.00683164						Gm5455	2.24868	0.227043	8.71e-05
Vopp1	0.705297	4.85068	0.00683164						Rpl21-ps8	-0.761524	5.29166	8.76e-05
Cmtm7	0.574068	6.77739	0.00684137						Sting1	0.665128	8.44212	8.81e-05
Mfsd4b5	-2.56067	-2.30333	0.00684137						Plac8	-2.99785	5.56232	8.84e-05
Tnfrsf13b	0.463931	6.21424	0.00684137						Serpinf1	4.15862	1.4845	8.85e-05
Gm42921	2.92179	-2.27614	0.00685077						Slc22a2	3.10065	-0.457307	8.9e-05
Tnfrsf14	-0.853506	3.72778	0.00687381						Naip6	4.61999	-2.36808	8.98e-05
Rasl11b	1.85436	0.906261	0.00694298						Gm5075	-0.954332	4.93791	9.01e-05
Zrsr1	1.1373	1.50574	0.00701324						Ubtd2	1.73763	1.64936	9.07e-05
Dnajb4	1.24275	3.98497	0.00702602						Gpr18	-1.6888	5.95517	9.08e-05
Ifi35	0.428912	6.65793	0.00703463						Arhgap31	1.34342	5.16063	9.17e-05
Hid1	-1.52378	3.201	0.00704212						Dnajc1	0.868898	5.97898	9.38e-05
Lef1	-0.55373	8.27691	0.00704212						Cnrip1	3.88464	1.13674	9.42e-05
Pus7l	-1.38556	4.10665	0.00704212						Trim36	-3.6123	0.752498	9.45e-05
Plekha1	0.78161	5.28487	0.0071332						Tubg2	2.85401	1.16074	9.56e-05
Amigo1	-2.42461	-0.390343	0.00714701						Chchd10	1.10857	5.25414	9.58e-05
Cyb561d1	-0.844761	4.2067	0.00716897						Gm19945	1.88534	2.38097	9.8e-05
Nucb2	1.11388	2.98583	0.00716897						Adam19	1.87194	5.23981	9.91e-05
Tmcc1	0.741	7.68164	0.00716897						Zfp839	2.43625	2.90165	9.91e-05
Sfmbt1	0.892476	4.31221	0.00717339						Relb	0.930988	6.24764	9.93e-05
Bambi-ps1	-0.961728	4.759	0.00718958						Rapgef4	-4.07043	0.894557	9.94e-05
Sepsecs	-1.78567	2.98565	0.00730244						Arntl	1.34768	4.71279	0.000100222
Lpp	-1.12351	4.9208	0.00740544						Gm14861	-2.37521	-0.892638	0.000100222
Gm17455	-1.83269	0.207424	0.00742933						Rps24-ps2	-1.16489	6.23794	0.000100356
Dynlt1-ps1	-0.692957	6.32025	0.00743086						Slfn10-ps	1.44067	3.61694	0.000100356
Gpr160	2.42925	-0.139285	0.00743086						Kcnk1	-4.42477	-2.94484	0.00010045
Sytl2	1.17674	4.00597	0.00743086						Rpl31	-1.01063	4.80547	0.000100494
Rtl8c	0.853375	3.17902	0.00750706						2900026A02Rik	4.03131	-0.753768	0.000101397
Mir22hg	-1.43587	1.59398	0.00751739						Ctsd	-0.638933	8.26355	0.000101397
2610042L04Rik	2.54115	-2.37436	0.00754347						Pon2	0.784652	6.78707	0.000101397
Ankmy2	-0.538494	5.85016	0.00754347						Capn3	2.25692	1.92411	0.00010145
Prox1	3.1025	-2.77452	0.00754347						Pex16	0.820897	5.05637	0.000101463
Traf3ip3	0.574153	6.79694	0.00754347						Gm17541	-0.968693	3.24454	0.000102548
Wdr82	0.586725	6.38598	0.00754347						4933416I08Rik	1.62933	1.85942	0.00010272
Parp12	0.96524	3.74297	0.00759867						Tgfbr2	-0.93555	7.87736	0.000103403
Dock5	-3.22251	-0.334447	0.00767117						Rragd	2.76406	1.2242	0.000103589
Clstn3	-2.98728	-2.4005	0.00775655						S1pr4	-1.0413	5.71445	0.000106034
Gldc	-4.07804	-2.05212	0.00775655						Ccl9	-5.03471	-1.06743	0.000106514
Cmtm4	-1.52363	2.08622	0.00784729						Gm29736	-1.48813	1.33604	0.00010718
Mcoln3	2.21196	1.65231	0.00791959						Gm36161	-4.19911	-0.837266	0.000108311
Susd3	-0.654382	6.50376	0.00791959						Pip4k2a	-0.910692	7.37736	0.00010917
Smim4	-0.725285	5.16308	0.00792751						Rpl31-ps14	-1.67483	1.52518	0.000109523
5930430L01Rik	-2.28319	-0.0240582	0.00798357						Abhd6	1.03971	4.93726	0.000109589
Arhgap31	0.861135	5.16063	0.00802617						Rnf149	0.906741	5.84803	0.000109666
AI662270	-0.553813	7.09295	0.00812911						Cnih2	3.81399	-0.727662	0.000109716
Slfn10-ps	0.93078	3.61694	0.00812911						Rfc4	1.32834	5.95977	0.000110773
Arhgef33	-1.96862	-0.651437	0.00821909						Ppfia4	-4.96347	-1.23997	0.000110809
Fut8	-0.806191	5.84962	0.0082323						Slc25a53	1.26386	3.73333	0.000110809
Mid2	3.64886	-2.2571	0.0082323						Card19	-0.752848	5.02308	0.000111918
Specc1	2.32022	0.376134	0.0082323						Rfc3	1.53744	4.96889	0.000112201
Tnfrsf8	2.20394	2.31089	0.00825039						Abhd14a	1.34075	3.75745	0.000112352
Fam78a	-0.85124	5.49206	0.00825123						Ntf5	4.30234	0.314047	0.000112352
Mef2d	0.712001	5.8831	0.0082534						Wdr89	-0.845284	4.55595	0.000113654
Rnf39	-2.41251	-2.66347	0.00826954						Pdlim7	2.17405	3.63058	0.000113754
Gm9828	-1.95169	-1.10542	0.00828374						Coq8a	1.83175	5.61025	0.000113947
Socs5	1.17884	3.25487	0.00828374						Plekhb2	0.946392	7.6334	0.000113947
Gm20559	0.762381	3.81124	0.00829239						B3galt4	-1.15448	4.8655	0.000116354
Ifit1	0.670908	5.72874	0.00833262						Rel	1.61445	5.0378	0.000116381
A930012O16Rik	-2.4438	-1.28357	0.00837932						Il1rn	3.99983	1.15076	0.000116795
Dtnb	0.685605	5.47916	0.00837932						Pla2g4f	5.60708	-1.72717	0.000116937
Gm14377	-2.76624	-1.72013	0.00838613						Il7r	-1.5263	6.28279	0.000118629
Gfra2	-2.68417	-2.62217	0.00842899						Anxa2	1.29892	7.40614	0.000118909
Cast	0.631854	6.70081	0.0084837						Cxcl2	5.23302	-2.76331	0.00011969
Appl2	-2.87144	2.49742	0.00852232						Rps10-ps1	-0.943593	7.64081	0.00011969
Ifng	-2.161	3.56497	0.00852232						4930533K18Rik	-3.84606	-2.71213	0.000120377
Als2	-0.998554	4.09748	0.0086123						Gm46611	-1.40468	2.58051	0.000120377
Dnaaf3	2.50417	-1.40096	0.00866213						Rn7s6	-4.02306	-0.307299	0.000120377
Map4k4	-0.69177	5.47776	0.00869517						Coro1b	0.578006	8.35829	0.000120393
Ctsa	-0.441296	8.09701	0.00873603						Dffb	-1.11026	4.6258	0.00012132
Trav9n-1	-1.67452	-0.578489	0.00874113						Ptpn22	0.774969	8.5421	0.00012132
Riok1	0.533884	5.957	0.00875446						Selenom	2.26815	1.69083	0.000121491
Pla1a	-2.67878	-2.05584	0.00880027						Gm14328	2.01547	1.53874	0.000121721
Gm38560	-2.20603	-2.16468	0.00880554						Hmces	0.782465	5.87298	0.000121721
Tiam1	1.2026	4.57314	0.0088178						Hsdl1	-0.826678	7.42374	0.000121721
Gng2-ps1	-1.59574	-0.923123	0.00891434						Setbp1	3.77588	0.199706	0.000121721
Atp2b1	0.631971	6.59871	0.00891858						Tspan14	-0.828788	7.00761	0.000121766
Cyp39a1	-3.29264	0.263956	0.00891858						Cd300a	-5.75716	-1.05444	0.000121867
Mndal	0.505346	6.98779	0.00891858						Ccr10	-4.18664	-1.70627	0.000123251
Tmem205	2.16487	0.600883	0.00891858						Id3	1.21527	7.64952	0.000124006
Ifi213	0.60655	5.15189	0.00912665						Gm7912	-2.92799	-1.1209	0.000126349
Tmsb10	-0.480055	9.82716	0.00913299						Gm14928	1.80624	0.70854	0.000127303
Ubtd2	1.09354	1.64936	0.00913299						Etfb	0.967942	5.30281	0.000128829
Neu3	1.04291	4.91102	0.00924422						Ankrd55	2.69285	1.52238	0.000129818
Tubb2a-ps2	-1.53015	-0.899108	0.00924422						Fam43a	3.98982	4.06153	0.000129818
Ppp1r14b	-0.835775	5.17388	0.00933977						Vpreb3	2.77321	0.876892	0.000130339
Tmem63c	3.25022	-2.86384	0.00934395						Ptpn13	3.43178	4.15373	0.000131596
D830050J10Rik	-1.40057	1.66763	0.00939695						Ttc13	-0.93129	5.73216	0.000131596
Cd99l2	0.718934	4.68143	0.009474						H4c14	-1.99185	1.31092	0.000132624
Stom	-1.78171	3.44082	0.0094922						Fbln2	4.15037	-3.22338	0.000132855
Rpsa-ps5	-0.740374	2.58467	0.00953494						Tmem154	0.908085	7.15764	0.000133014
Ttc13	-0.597188	5.73216	0.00953494						Gm15531	-1.51451	2.92627	0.000133813
Cyba	0.597892	8.8844	0.00957628						Gsap	1.63994	5.07254	0.000133813
2410002F23Rik	0.591705	4.78153	0.009598						Rps19-ps2	-1.60625	2.93552	0.000133813
Gm9844	-0.487836	8.39909	0.00974381						Rapsn	2.44198	2.53797	0.000133814
Lims1	-0.514349	7.8346	0.00974381						Dynlt3	1.48265	6.27336	0.000133825
Ppp1r15b	-0.582657	6.09466	0.00974381						Ramp1	-1.44698	5.86944	0.000134464
Prag1	-0.932817	5.11254	0.00974381						Gpr171	-0.929019	7.22693	0.000135013
Zfp395	0.93252	2.43973	0.00974381						Ndfip1	0.937156	9.99112	0.000135999
Bank1	1.95736	2.72169	0.00975059						Madcam1	4.29226	-3.16061	0.000136067
Gm7019	0.767731	1.41761	0.00975059						Dapk1	-2.77391	-0.288193	0.000137207
Pgam2	-3.07423	1.90191	0.00980415						Pxmp2	2.51431	2.17643	0.000137351
Jak2	-0.859811	7.1976	0.00988917						Bcat1	3.11521	3.62717	0.000137513
Clec4a3	-3.02325	-0.879793	0.0100062						Pabpc1l	3.18006	-0.369795	0.000137868
Tor2a	-0.545888	6.21184	0.0100699						Rpl31-ps8	-0.940856	7.91279	0.000137868
Drc1	2.71317	-1.19759	0.0101312						Gm13408	-0.827283	5.68951	0.000138042
Trib3	-2.26058	1.41867	0.0101312						Gm5805	-1.05335	7.77945	0.000138602
Magi3	1.61957	2.38265	0.0102037						Pim1	1.02966	5.90101	0.000138602
Stra6	4.47631	-1.04204	0.010237						Rcbtb2	-0.898823	6.25904	0.000139894
Gm13588	-0.627156	3.28386	0.0102422						Fam222a	-2.41195	0.066579	0.000140869
Hyls1	-1.06398	3.32238	0.0102422						Fut7	4.20598	1.67049	0.000140869
Tmub1	0.42829	5.699	0.0103347						Rpl30	-0.836604	6.04925	0.000140869
Larp1b	0.900071	4.52543	0.0103935						Zfp629	-4.5808	-2.23847	0.000140869
Bbof1	-2.05768	-1.64534	0.0104591						Leprot	0.867239	6.16731	0.000140886
Dpp4	-0.590171	6.74523	0.0104591						Pdzd11	1.08021	5.47252	0.000141108
Fam20a	-2.39119	2.72492	0.0104591						Bcl6	1.58287	5.95157	0.000141112
Hsd11b1	-0.703596	7.31157	0.0104591						Tor3a	0.79399	5.6152	0.000141333
Pgam1	-0.59969	5.06155	0.0104591						Amz1	-3.59583	-1.05621	0.000141573
Rundc3a	1.1035	2.50475	0.0105422						Arhgap18	1.14082	4.44517	0.000141573
Tmem39b	-0.678439	4.87828	0.0106222						Hbs1l	0.941793	5.66809	0.000141573
Snord118	-1.18042	2.07616	0.0106401						Creb3l2	1.73382	3.35995	0.000141935
Cd68	-1.4562	3.54943	0.0106521						Kif11	3.85724	4.39604	0.000141935
Nemp2	-0.988476	5.6816	0.0107058						Gm6919	-1.56673	-0.230386	0.00014197
Arhgap20	4.13271	-0.798571	0.0107226						Osgin1	2.02461	3.17519	0.000142879
Hdhd3	-1.99266	0.497311	0.0107964						Col16a1	5.42854	-1.04699	0.000143392
Sptssa	-0.826437	8.28357	0.0108505						Kpna2	1.45343	3.2527	0.00014484
Gramd1a	-0.67155	7.04525	0.0109088						Gadd45g	1.50055	3.48546	0.000147012
Lrrc61	0.763147	3.95568	0.0109279						Fah	1.66221	2.22743	0.000147598
Glcci1	1.32352	0.158336	0.0109566						Tsacc	-1.72226	1.6834	0.000148723
Stx1a	2.125	0.100426	0.0109566						Neo1	3.61094	-3.04792	0.000149808
Gm12420	0.909467	0.487242	0.0110679						Tmem243	0.906791	6.97852	0.000149858
Lgals3	-1.38866	4.53263	0.0111483						Ggt1	-6.30197	1.3556	0.000150957
Spata6	0.786681	4.69989	0.0111499						Ccnb1-ps	3.40951	2.54144	0.000151142
H2-K2	0.851993	3.46348	0.0112114						Gm13012	1.18183	4.09161	0.000151142
BC018473	-3.56017	-1.32861	0.0112115						Map2k3	0.777515	6.90866	0.000151149
Zc3h12c	3.27558	-1.12102	0.0112336						Slc25a13	1.61623	4.42019	0.000151149
Cd160	-0.947287	5.67989	0.0112575						Bcl2a1a	1.39739	3.62069	0.000151743
Alpk2	-3.09507	-1.48984	0.0113533						Ppdpf	-0.575279	6.23107	0.000151878
Gm568	2.06047	-1.34927	0.0113533						Gm37065	-2.01839	2.62056	0.000154079
Tbrg1	0.468667	7.3949	0.0113553						Adgrg5	-4.83735	-0.497315	0.000154233
Gm15760	-2.25786	-1.31624	0.0114334						Evl	-0.67515	7.26833	0.000154233
Plp2	0.725835	3.81472	0.0115218						Ttyh3	-1.1424	4.34606	0.000154233
Adgre5	0.704073	7.66092	0.0115517						Incenp	1.54325	5.13617	0.000154338
S100a2	-2.25708	-1.57773	0.0115517						3110056K07Rik	-0.929641	4.58128	0.000155562
Clec7a	-3.0687	-0.789804	0.0115593						Atp9b	0.973658	6.46653	0.000156595
1700097N02Rik	-1.05262	3.20376	0.0116583						Calca	4.46137	-2.65471	0.000156595
Pip4k2a	-0.569564	7.37736	0.0117444						Enc1	-3.0384	1.08371	0.000156595
Wdr5b	-1.46565	2.24915	0.0117444						Fntb	-1.21281	3.78523	0.000156595
Nmb	0.645788	4.82824	0.0117621						Rpl10a	-0.851998	5.42195	0.000156817
Colq	2.82186	1.86148	0.0118239						Mphosph6	0.899153	5.23198	0.000157053
Cltb	-0.588683	5.12744	0.0118755						Tnfrsf11a	-3.82515	-3.21521	0.000157153
Hmbs	-0.622529	5.19471	0.0118831						Eng	-3.48318	-1.92648	0.000157355
Plxdc1	-1.78924	2.1088	0.0118832						Slpi	-3.42072	3.42378	0.000157355
Slc49a4	0.595764	4.51364	0.0119035						Dnajb13	2.16636	2.94186	0.000158125
Wdr12	-0.496183	5.60083	0.0119675						Gm9320	-1.20106	5.38809	0.00015851
Zbtb26	-1.87479	1.25483	0.0119862						Ifi213	-0.912959	5.15189	0.000158696
Id1	-2.59752	-1.15178	0.0119919						Ifitm10	-2.41371	1.26834	0.000159886
D330050I16Rik	-1.91223	0.218953	0.0120263						Aspm	4.64143	2.18216	0.000161097
Rnase4	1.31938	3.72691	0.0121245						Bclaf3	1.1127	4.53042	0.000161097
Sord	-0.79381	2.98909	0.012154						Gucy1a1	3.57721	0.382844	0.000161406
Gm16008	2.28074	-1.50442	0.0121865						Gm17807	1.74056	0.440365	0.000162425
Cd209b	-2.6805	-1.76617	0.012227						Ift122	4.16789	1.45102	0.000162425
Fam174b	1.1729	3.14025	0.012291						Trat1	-1.12375	7.08381	0.000162425
Cdc14b	-2.48841	1.61053	0.0123628						Myo1h	3.74117	-0.390336	0.000162508
Azin1	-0.529715	7.59056	0.01237						Gm13842	-1.62548	2.4996	0.000164509
Dusp1	1.43442	7.72064	0.01237						Mir146	3.42324	-1.23079	0.000167114
Ubash3b	0.710152	5.93685	0.012374						Gm4525	-1.45541	2.06768	0.000168219
B230219D22Rik	-0.559665	5.43004	0.012437						Aurka	2.20853	4.43695	0.000168569
Asphd2	-2.46552	-2.68067	0.0124993						Tifab	-3.95623	-0.982485	0.000169311
Cep43	-0.902312	5.09314	0.0124993						Vamp5	1.22869	5.213	0.00016983
Cyp4f13	0.736774	4.03389	0.0125113						Fam110a	1.41493	4.59491	0.000170242
Epb41	-0.783454	6.68266	0.0125984						Entpd1	2.53663	3.35362	0.000170815
Ak4	-3.37272	-1.00865	0.0125987						E230001N04Rik	-1.38808	2.27558	0.00017101
Gm12216	0.92704	2.10281	0.0125987						C330008A17Rik	-3.32041	-1.65439	0.00017145
Cep76	-1.61246	3.33219	0.0126009						Slc25a23	-1.44625	2.87372	0.00017145
Atp10a	-0.857935	4.85368	0.0126211						Itsn1	2.93206	0.108412	0.000172444
Car2	1.53306	2.53691	0.0126822						Fcer2a	4.34086	1.77801	0.000172547
Zcchc24	1.89101	0.0611705	0.0127022						Gm13803	1.02437	3.48211	0.000173216
Gm5578	-0.766403	3.68337	0.0127736						Rnf144a	-1.70486	4.35662	0.000175309
AW112010	0.776985	10.1548	0.0127953						B430306N03Rik	-4.23247	-0.767241	0.000178424
Thada	-0.609582	6.49491	0.0128147						Pbk	2.74074	3.73627	0.000178538
Abcg3	1.01279	4.01471	0.0129484						Gm19810	-1.14197	5.59555	0.000178879
Itpkb	0.797368	5.56892	0.0129961						Dipk1b	2.11214	2.38503	0.000179925
1700052K11Rik	-1.58984	2.09223	0.0132444						Gm11805	2.44937	-0.900343	0.000180461
Nfkbie	0.520894	6.26533	0.0132574						Nt5c3	-0.866631	6.68486	0.000180461
Edn3	-2.79573	-2.37077	0.0133481						Art3	4.25975	0.710656	0.00018071
Cdc42se1	-0.350383	8.64767	0.0133858						Gm5963	-1.13968	7.59605	0.00018071
Pkp4	-0.880036	4.14682	0.0133934						Rchy1	-0.59978	6.76641	0.00018071
Mllt6	0.949725	4.49481	0.0134096						Rps10-ps2	-0.879907	7.84582	0.00018071
Gm47438	-2.3655	-0.789909	0.0134325						Ap3b1	0.819105	6.94705	0.000181272
Mtss1	0.782576	3.40401	0.013508						Cela1	4.06987	3.18683	0.000181444
Slamf7	-1.3624	4.39537	0.013515						Lcn4	-3.29275	0.0259044	0.000181444
Ptger3	2.55405	-3.23853	0.0135875						Pip5k1b	3.61858	-1.48267	0.000181444
Tubd1	-0.848969	3.19164	0.0135875						Rnf32	-4.12062	0.283889	0.000181444
Adss	0.613268	7.10507	0.0137177						Tfdp1	1.07761	6.48018	0.000182835
Ly6e	0.503773	11.3078	0.0137442						Clec12a	-5.06535	-0.698912	0.000183158
2700097O09Rik	-0.92713	4.10105	0.0138499						Trpm4	1.91957	2.66773	0.000183429
Slc4a7	0.687213	6.0373	0.0138499						Nfam1	-4.16447	0.21615	0.00018562
Thbs3	2.41442	-3.07651	0.0141322						Gm14165	-0.856038	4.90935	0.000186467
Mif4gd	0.485241	6.86981	0.0141812						Aifm2	4.36649	0.389967	0.000188229
Aatf	0.455304	5.54464	0.0142866						P2ry14	-3.94061	0.356347	0.000188504
Pign	-0.819431	4.30088	0.0142866						Slc25a1	0.880333	5.32061	0.000188719
Got1	0.579241	5.51614	0.0142917						Acvr1b	-1.85144	1.65099	0.000189736
Tpm1	-0.66156	4.38158	0.0142917						Ugp2	0.713921	6.44819	0.000190538
Ccnd2	0.664812	9.1114	0.014309						Nfkbie	0.789633	6.26533	0.000191129
Cysltr2	1.34524	2.71363	0.0144855						Csf2rb2	-4.56072	-2.37787	0.000192869
Ifit3	1.00444	3.60795	0.0144911						Gm8623	-1.07235	4.65678	0.000192869
C330008A17Rik	-1.88434	-1.65439	0.0144967						Mybl2	4.10141	2.36253	0.000193661
Tns1	1.79592	2.71864	0.0145161						Ptprj	3.2148	2.70683	0.000194312
Tspyl1	-0.493973	6.76176	0.0147967						Cfap36	1.00801	5.13132	0.000197671
Arid4b	0.678313	6.09928	0.0148055						Myo6	-2.33575	2.75604	0.000198012
B3galt4	-0.683252	4.8655	0.0148249						Tnip1	0.952727	6.40735	0.000199774
Plin2	0.5926	4.55618	0.0148249						Mgl2	-3.74147	-3.37921	0.000200936
Lekr1	-2.67475	-0.791647	0.014825						Ptpn7	1.09446	7.83389	0.000201112
Gm14925	-1.39123	-0.998482	0.0149355						N4bp1	1.23051	4.93701	0.0002018
Fastkd1	-0.872064	3.39815	0.0150116						Ncapg	2.70124	4.65234	0.000202659
Slc15a1	-3.3404	-1.64292	0.0150304						Cd55	-1.51668	3.57844	0.00020321
Dmd	3.04825	-2.51882	0.015042						Gm9396	-1.11965	3.99844	0.000203945
Gfm2	-0.570318	4.76359	0.0150582						Crmp1	1.95392	3.98909	0.000204091
Prss41	2.60977	-1.50468	0.0151832						Tnp2	3.12953	1.47348	0.00020703
Ttbk1	2.07027	-1.31702	0.0151832						Nras	-0.697164	6.7164	0.000207291
Pnrc1	0.6862	9.0218	0.0152051						Gm14719	-0.658657	5.32827	0.000207554
Acaa2	0.443498	6.86348	0.0152153						Enpp1	1.07653	4.31596	0.000207625
Lrrc23	2.61704	-2.26632	0.0152421						Lrrc61	1.1459	3.95568	0.00020781
Dennd4c	-1.01814	3.62229	0.0152862						Pvr	-0.942342	5.10483	0.000208145
Slco3a1	-0.67555	5.78123	0.0153014						Smarcb1	0.630608	7.03112	0.000208145
Slc41a3	0.82159	3.58749	0.0153305						Gpr141	-5.62408	-2.2969	0.000210718
Tssk4	-2.20567	-1.35477	0.0153305						Hsd11b1	-1.08583	7.31157	0.000210718
Atp10d	0.852019	4.31562	0.0153406						Tgtp2	-0.91271	6.07269	0.000210831
Gm15433	1.80752	-2.22613	0.0153852						Gm15793	-1.26119	2.40139	0.000211995
Gm48856	-1.1615	-0.820745	0.0153852						Klrk1	-3.78319	-0.145068	0.000212636
Vkorc1	0.603612	3.78397	0.015452						Il1rl2	-3.10055	3.06297	0.000216116
E130308A19Rik	1.07722	4.23864	0.0154631						Gm29240	1.74164	1.3546	0.000218792
Gm8812	1.24696	-1.19928	0.0155953						Fgd1	4.16366	-0.66239	0.000219983
Cryzl2	2.297	0.84249	0.0156129						Slc28a2b	-1.21707	4.39633	0.000223225
Rgmb	-1.3181	2.51437	0.0156129						Cd79a	3.04581	4.13932	0.00022349
Lyrm4	0.678191	4.33518	0.0156795						Aurkb	2.46862	4.41261	0.000224167
Rnf19b	0.611479	5.34779	0.0157367						Tnfrsf13c	3.21011	2.22599	0.000224167
2010204K13Rik	0.982603	2.12888	0.015871						Irf5	2.86089	4.07587	0.00022513
Ptprc	-0.573863	10.6752	0.0158991						1110032F04Rik	1.52942	3.54952	0.000225164
Gm5617	-0.729219	3.82116	0.0160104						Tmed1	2.65965	2.09729	0.000227044
Pex1	-1.73846	2.84577	0.0160743						Gm5586	-0.841069	5.71683	0.000227267
Prrg1	-1.56018	1.76681	0.0160743						St6galnac3	2.55108	2.28944	0.000229131
Ostf1	-0.612799	7.53742	0.0162069						Gpd1l	-1.2565	5.31812	0.000229861
Rgs2	1.22089	6.62188	0.0162069						Pon3	2.4518	2.6905	0.000229861
4933406I18Rik	-2.14568	-1.82646	0.0162491						Arl6ip1	0.55611	9.99063	0.000232097
Clip1	-0.761256	6.52093	0.0162491						Rpl31-ps11	-0.89965	4.2013	0.000232097
Lysmd2	0.693029	4.6726	0.0163166						Gm12943	-1.70034	0.304153	0.000232202
Uba7	0.53172	6.39892	0.0163355						Lpar5	-1.37812	3.58197	0.000232202
C2cd2	0.869229	3.8014	0.0163864						Tstd3	1.12764	4.58912	0.000234188
Phc1	0.995822	2.54625	0.016397						4930469K13Rik	2.77115	-0.649561	0.000235049
Bach2	1.04563	4.26292	0.0163979						Ctsb	0.905693	9.93366	0.000235049
Hipk2	1.11667	4.20129	0.0163979						Gm6204	-1.00002	8.47779	0.00023865
Slfn1	-0.419304	7.68927	0.0164253						Enthd1	-3.65849	-1.61616	0.000240427
Arhgap1	-0.623789	7.75146	0.0164449						Gm20324	-0.869497	3.83126	0.000244826
Mbd1	0.534412	5.38611	0.0164449						Lipa	-0.752496	7.45598	0.000246605
Serpinb6a	0.756556	5.34353	0.0164449						Dyrk2	-1.30491	4.75995	0.000249194
Ccnyl1	-2.11547	0.0922726	0.0165065						Gm7429	-0.911792	3.39892	0.000249194
Gm8990	-1.18652	0.297063	0.0165104						Elovl7	-5.04803	-0.916827	0.000249654
Lrrc8c	0.552412	6.74905	0.0165681						Slc12a7	-1.17479	6.02587	0.000249695
Actg2	2.4694	2.59857	0.0167153						Camkk2	-1.24633	4.28623	0.000253173
Hmgb1-ps2	-0.701557	3.88959	0.0167153						Klf9	2.13792	2.53657	0.00025464
1700066M21Rik	-1.97369	2.02776	0.0167311						Gm13007	1.80472	2.11672	0.00025609
Clec4a1	-1.98398	-2.13707	0.0167475						Gm17511	-1.04107	2.50462	0.000257872
Sh3bgrl	0.633562	7.41726	0.0167497						Slc41a1	1.40817	5.59934	0.000258741
Ppp1cc	-0.442064	4.58744	0.0167749						Ctsz	0.949068	7.22789	0.000258917
Shld3	-2.39505	2.47638	0.0167749						Gm6023	-1.15354	4.10582	0.000258917
Prex1	-0.889344	7.26493	0.0167964						Rps3a1	-0.819681	8.64593	0.000258917
Asic1	-2.45846	-1.35206	0.0168068						Htra2	0.882827	4.22626	0.000259724
Col23a1	2.16348	-1.66244	0.0168321						Prkcsh	0.662373	6.69034	0.000259724
Ly6c1	0.933584	3.66074	0.0168369						Rpl27-ps1	-0.990546	3.94417	0.000261326
Psmg1	-0.47825	6.20232	0.0168712						Rps11-ps4	-1.32257	1.08833	0.00026146
Rxra	1.20709	3.18864	0.0169624						Ms4a4b	-1.06168	10.5992	0.000262105
Slc22a17	2.88325	-2.18646	0.0169644						Rps14	-1.01965	9.77749	0.0002628
Acyp2	-1.78666	0.895433	0.0171009						Rps19-ps12	-1.18949	2.25507	0.0002628
Kif13b	0.937202	3.46809	0.0171009						Rps24	-1.12112	8.71823	0.000263517
Stk24	0.680787	5.11626	0.0171041						Bmpr2	3.7396	0.598659	0.000264947
Lbr	-0.375309	9.52543	0.0171112						Klrb1b	-4.90685	-1.91034	0.000264947
Acsl3	-1.07295	3.85378	0.0171597						Gm7600	-0.804225	6.93415	0.000265688
Ryr3	-3.06619	-0.824864	0.0172662						Pter	4.40251	1.00049	0.000265688
Snx9	1.2152	3.72794	0.0172662						Rab3ip	-0.829242	4.96748	0.000265826
Pdcd1lg2	0.943354	4.54245	0.017284						Sgk1	-1.67248	5.41179	0.000266451
Ubac2	-0.517375	7.66787	0.0172856						Gm13588	-0.947699	3.28386	0.000268707
Gm17149	-1.05008	0.420206	0.0173015						Ang	3.48454	0.657185	0.00027107
Gm16740	-1.51392	0.11702	0.0174378						Gm4798	2.87805	0.0486291	0.000273095
Spcs3	-0.542661	8.41459	0.017487						Rps9	-0.849524	9.68826	0.00027327
Tspan14	-0.505855	7.00761	0.0175851						Tle1	-1.48858	2.48877	0.000273495
Gm45552	-0.946839	3.57198	0.0176189						Rpl23a-ps3	-0.741318	6.64177	0.000273819
Tmem251	-0.504533	5.59432	0.0176602						Zfp36l1	1.11173	7.35061	0.00027451
Kcnk5	-1.4842	3.96249	0.017716						Zfp821	2.04201	3.19216	0.00027451
Ccser2	0.600664	6.08088	0.0177776						Slc30a2	3.31787	-2.71714	0.000274929
Lta4h	0.53625	7.29072	0.0178914						Nudt4	0.901384	5.74413	0.000275914
Pld2	-2.81626	0.590878	0.0180023						Cpox	0.866529	5.77918	0.000277849
2500002B13Rik	-1.97494	-0.129665	0.0180216						Ltbp4	4.89725	-1.76477	0.000278067
P2ry10	1.00826	6.60395	0.0180334						Grk3	-4.111	-3.28198	0.0002782
Fam81a	2.94714	-0.299039	0.0180597						Dennd5a	2.10049	3.00036	0.000279321
Pofut1	0.611962	4.67228	0.018061						Gm26685	-3.57118	-3.03501	0.000279321
Chfr	-0.439541	6.39126	0.0181476						Lnx2	1.17043	6.18314	0.000279321
Gng12	0.828004	4.20389	0.0181476						Tspyl4	-2.26723	3.55021	0.000279321
Phf19	-1.63084	1.4118	0.0182558						Rpl18	-0.705141	7.48304	0.000283887
Izumo1r	0.64672	8.92949	0.0183124						Galnt6	-0.799128	7.30904	0.000284323
Cdc42se2	0.50213	8.09049	0.0183318						Mat2a	-0.603654	8.29866	0.000286405
Lrpap1	0.43594	5.83136	0.0183318						2900005J15Rik	-3.41081	-1.17863	0.000286815
Slc25a53	0.752928	3.73333	0.0184008						Cox7a2l	-0.965309	6.83839	0.000286815
Mmp10	-3.74888	-1.43127	0.0186346						Gm19353	-1.27633	1.04325	0.000290622
Acat2	-0.663701	4.62088	0.0186616						AW112010	1.18517	10.1548	0.000290728
Tanc1	-0.861469	3.21954	0.0186665						Gm11478	-1.0834	8.58534	0.000292566
Gprin3	0.863797	4.60585	0.0187099						Rasgef1a	4.00014	2.14343	0.00029381
Tmem156	-0.741238	3.62657	0.018725						Sirpb1a	-3.58036	-2.91333	0.000294361
Wdfy2	-1.64226	4.31816	0.0188084						Gm11425	-1.15179	2.75272	0.000295803
Vangl2	2.33478	-0.0674433	0.0188429						Plpp1	4.80011	0.549238	0.0002974
Dynlt1c	-0.738762	2.06111	0.0188481						Cd6	0.579182	9.24322	0.000299397
Cmpk1	-0.596113	7.2245	0.0188601						Ube2c	2.38105	5.1091	0.00029941
Crtam	-3.52117	2.20113	0.0188909						Mid2	5.18273	-2.2571	0.000301153
Fkbp1a-ps1	-0.58815	2.2957	0.0189937						Tmem176b	-2.31566	3.7011	0.000301633
Amdhd1	2.36529	-1.49107	0.0189959						Auts2	-3.09402	-2.75827	0.000302052
Ldha-ps	-0.874892	0.814398	0.0190478						Gxylt2	3.83478	-1.90151	0.000305326
Fads2	-3.3317	0.985692	0.0190594						Jaml	-3.3259	1.84433	0.000307372
Sfxn3	0.619452	5.85389	0.0192012						Gem	2.59485	3.83683	0.000308586
Tgtp2	0.569082	6.07269	0.0192874						Arhgap29	-3.87287	0.898386	0.000309339
Galnt14	2.83143	-2.77245	0.0193068						Tec	-1.2009	4.02333	0.000312528
2410004P03Rik	2.77298	-1.26086	0.019385						Uba52-ps	-0.935323	3.48805	0.000313684
Gm6929	-0.460371	3.30772	0.0195925						Klhl6	-0.60028	7.60133	0.000313697
Xxylt1	0.704003	5.02057	0.0196734						Gm14513	-1.0373	4.36194	0.000314429
Tbc1d14	0.467242	5.9088	0.0197017						Dtnb	0.973938	5.47916	0.000315409
Itgb3	1.06913	4.28068	0.0197392						Them6	-1.23918	2.48561	0.000316254
H2aw	0.586931	3.72309	0.0199313						Prox1	4.38118	-2.77452	0.000320348
Gm26520	-1.74527	1.6809	0.0199486						Wnt3	4.77568	-0.163075	0.000320348
Hmgb1	-0.477591	7.34911	0.0201149						Rps19-ps11	-1.16301	1.99212	0.000320559
Ndrg3	-0.495603	7.29195	0.0202882						Rbl2	0.893862	6.58631	0.000322772
Tmem35b	0.619678	4.47605	0.0202882						Smarcal1	1.04239	4.47744	0.00032748
2310010J17Rik	-0.698617	2.87488	0.0204937						Rps21	-1.08999	6.79877	0.000327534
Camk2n1	2.24444	-0.766022	0.0205203						Sfmbt2	-2.60931	1.90258	0.000327988
Sgsm3	-1.4255	2.5795	0.0205421						Rpl30-ps1	-0.973846	2.75235	0.000328653
Cd9-ps	-1.07238	-0.350179	0.0206647						Gm44803	-1.83494	-0.219243	0.000328846
Bend6	2.50088	-1.55822	0.0207106						Dusp11	-0.534494	7.23269	0.000329366
Gm17435	-1.99075	-0.0876301	0.0210275						Rad51ap1	3.32008	2.78072	0.000329366
Foxs1	-2.10715	-3.00837	0.0211021						Myo3b	3.33364	0.335927	0.000329447
Jun	1.01901	7.24328	0.021249						Rpl5	-1.01134	4.82883	0.000332813
Ro60	1.11798	2.26953	0.0212898						Tasor2	-1.25961	4.01898	0.000335514
Pfkfb4	-1.75189	1.68934	0.0213769						Mapkapk2	0.979231	7.31458	0.000336407
Tom1l2	1.06468	3.0002	0.0214225						Carhsp1	1.26963	4.91452	0.000337553
Acvr2a	1.82324	1.32344	0.0216206						Rad51d	0.82337	4.94569	0.000337701
Calhm6	-0.700349	5.45905	0.0216206						Rpl13-ps1	-0.871028	3.57711	0.00033888
Coprs	-2.3081	0.124546	0.0216206						Eef1a1-ps1	-0.800729	5.95879	0.00033927
Foxn3	0.745974	6.63551	0.0216425						Gm6975	-1.15662	2.29147	0.000342418
Gm29718	-0.744391	1.75173	0.021927						1700001G17Rik	-3.10972	-1.26483	0.000343093
Trbv4	-0.769409	2.33623	0.021927						Gm5905	-0.845829	8.45609	0.00034319
Anxa6	0.861409	8.48309	0.0220292						Atp6v1g2	2.4724	1.02433	0.000343464
Ube2s	-0.510183	4.81612	0.0221						Gm10240	-0.928462	2.53436	0.000345283
Zbtb16	-2.34611	-1.97214	0.0221739						Gm11456	-2.12548	0.142547	0.000345349
Mon2	0.743755	3.98016	0.0222095						Add1	-0.80928	7.90214	0.00034588
Hmox1	-2.3464	3.37513	0.022364						Gm6213	-3.60349	-1.3821	0.000346555
Oxsr1	-0.831524	5.65722	0.022376						Atp2a1	-3.1319	-1.89083	0.000346737
A430010J10Rik	-2.45967	-3.02841	0.0225061						Rdh12	1.28655	4.13521	0.000346737
Gm7722	-0.776316	1.37071	0.0225214						Pafah1b3	1.10273	4.46584	0.000348421
Gm45606	-0.716396	3.15944	0.0225521						Hnrnpf	-0.521305	8.24731	0.000348931
Plin3	-0.408511	6.1722	0.0226141						Lgalsl	1.71497	4.01693	0.000349707
Slc35d1	0.849411	4.4571	0.0226943						Lyrm4	1.0196	4.33518	0.000351791
H2-Q3	-1.34637	0.311933	0.0227015						Rabac1	-0.727948	7.81639	0.0003518
Dusp4	1.82265	3.54478	0.0230882						Gm15710	-0.730418	7.26063	0.000351814
Tug1	-0.489982	6.99073	0.0231776						Grk6	-0.730513	8.24761	0.000354384
Man2a1	-0.703313	5.62993	0.0233244						Rps24-ps3	-1.09494	7.83928	0.000354532
Znhit2	-0.435174	5.10788	0.0233244						Cdca8	2.26983	5.27175	0.000355134
Dok1	0.54338	4.88165	0.0233281						Ptger4	1.17393	5.972	0.000356553
Kras	-0.482275	7.61594	0.0233281						C78197	5.98946	-1.9699	0.000360503
Dapp1	0.492388	6.71184	0.0233343						Lysmd2	1.04611	4.6726	0.000362941
Kcnk6	2.97007	-0.278294	0.0233624						Npas4	3.82714	-2.90838	0.000363548
Gm44066	-2.10338	-0.401166	0.0234309						Areg	6.31605	0.994476	0.000365962
Glul	0.65589	3.88945	0.0234612						Exo1	3.17246	2.63679	0.000366374
Mtmr14	0.507289	5.32457	0.0236389						Tppp3	-3.37663	-1.39434	0.00036831
Anxa1	-1.88866	2.38282	0.02364						Ticam2	4.47157	0.098363	0.00036915
Foxn2	-0.715867	5.37874	0.0236453						Zfp862-ps	1.42467	2.5594	0.000369212
Atrx	0.802245	6.5782	0.0236458						Gstt2	1.04705	6.01004	0.000370557
Gm14519	0.786132	1.19404	0.0237401						Prrg1	-2.62607	1.76681	0.00037112
Xkrx	-1.90224	1.90342	0.0237566						Pld4	-3.1132	2.58352	0.000373539
Sdcbp	-0.472403	8.63079	0.0237901						Zfp949	1.24548	3.69391	0.000373539
Gm39041	-2.39255	-2.10982	0.0237927						Gm12253	-3.18963	-3.34416	0.000376508
Stox1	-2.21171	-0.560534	0.0238116						Dkkl1	1.90143	2.956	0.000380023
Hsdl1	-0.488425	7.42374	0.0241068						Gm6533	-1.25508	2.98278	0.000380023
Ascl2	-3.66717	1.9328	0.0241458						Gpr155	1.64193	5.12999	0.000384248
Zfp609	1.05882	1.81838	0.0242294						Gm11878	-1.10585	4.92386	0.000385588
Zfp428	-1.49998	0.323683	0.0242985						Pde4b	-0.823576	7.00159	0.000388627
Tuba8	-2.22638	-0.488489	0.0243682						Msto1	0.812875	4.5711	0.000390609
Gm5867	-0.673147	2.86721	0.0245148						Cenpf	4.00137	2.29055	0.000396364
Gm13840	-1.36295	-0.564297	0.0246049						Gm10243	-0.971612	4.3832	0.000396364
Ube2d1	-0.562116	5.49723	0.0246874						Orc1	3.82856	2.27505	0.000396364
Chn2	-0.726336	4.5594	0.0247201						Phf10	0.687355	4.79292	0.000396942
Fzd6	2.66888	-2.35491	0.024762						Tmem67	4.68128	0.975469	0.000397981
Ube2e2	-2.07623	0.122684	0.024762						Gm9002	-1.57853	-0.805051	0.000398286
Zfp672	-0.517106	5.0163	0.024762						Ldhb-ps	0.916125	3.65141	0.000398801
Naip2	2.1931	1.90546	0.0248456						Rps19-ps1	-1.24243	3.05547	0.000398801
Rnasel	0.605449	4.22522	0.025026						Mpeg1	-5.06473	1.46438	0.000400648
Hivep2	-0.692998	6.00849	0.0254218						Gm6278	-0.772473	6.2221	0.000401984
Hmgb1-ps6	-0.601912	3.33686	0.0255039						Tmem121	3.3248	0.956484	0.000402624
Lilrb4a	2.78181	-0.554893	0.0256927						Pclaf	2.19853	6.56469	0.000403902
Khdrbs3	-1.91206	-2.60337	0.0259853						Sostdc1	7.70057	4.90057	0.000404271
Rad51b	1.15252	2.37053	0.0261129						9430081H08Rik	-2.61916	-0.0959709	0.000407369
Card6	0.698934	4.28902	0.0263371						Il1b	-4.99494	-2.00579	0.000407369
Trat1	0.649856	7.08381	0.0263371						Gm10132	-0.734903	5.4612	0.000408123
St14	1.38169	3.27643	0.0264589						Gm8960	-0.851293	5.84092	0.000410163
Mansc1	0.944731	2.01359	0.0267598						Rpl18-ps2	-0.694206	7.343	0.000412497
Itgal	-0.556139	9.53632	0.0267619						Gm13875	-1.33658	1.4538	0.000412506
Il1rl1	3.80016	1.19372	0.0268578						Fut10	4.1002	-1.61376	0.000412778
Sema4a	-1.50787	4.37255	0.0268746						Ikbke	-1.03452	6.26441	0.000412812
Ndrg1	1.42922	2.54342	0.0269263						I830077J02Rik	-4.9271	-2.24038	0.000413371
Lncpint	0.999097	2.50259	0.0271049						Rps19-ps10	-1.21274	2.36733	0.000415854
Cbfa2t3	-2.0547	1.4514	0.0272288						Snhg8	-1.05739	4.25743	0.000416709
Lima1	2.8067	-0.585326	0.0272288						Rpl13-ps6	-0.834236	4.70696	0.000421736
Snx19	-0.731004	5.55626	0.0274195						Ifit1bl1	-1.27812	4.89593	0.000426184
Slc44a1	0.730968	4.4766	0.0275195						Rps3a2	-0.786775	8.66679	0.000426184
Nid2	3.1522	-0.881889	0.0275803						Gpr55	2.25486	2.65689	0.000426945
Gm11579	-1.68883	1.33136	0.0275867						Rpl31-ps16	-1.05897	3.04977	0.000426945
Gm2996	-0.643713	3.62617	0.0275867						Lat	-0.585655	8.95836	0.000427058
Ube2f	-0.496862	5.65774	0.0277047						Smc4	0.994099	8.23403	0.000427058
Gm9392	-0.534162	6.5432	0.0277129						Gm6030	-1.12982	4.13884	0.000428581
Napsa	1.27624	3.27954	0.0277129						Mplkip	-0.767345	5.84904	0.000428876
Mlx	-0.460373	6.43581	0.0277598						Lamtor4	0.741541	6.08588	0.000430526
Arap3	2.65456	-2.16101	0.0279591						Arl3	0.971466	4.55105	0.000431056
F13a1	3.0668	-0.775429	0.0279591						Gfra1	4.60577	-2.73751	0.000431465
Rnaset2a	-0.714171	2.93874	0.0279591						Aldh7a1	1.51521	4.24123	0.000435037
Rpsa-ps3	-0.686435	1.32844	0.0279778						Trim59	0.923355	7.07891	0.000437033
Gnai3	-0.490393	8.30734	0.0280324						Gtse1	3.49961	2.67683	0.000437035
A830005F24Rik	-2.415	0.420866	0.0281464						Phlda1	1.54276	3.2764	0.000438911
Dynlt1a	-0.686932	3.06614	0.0282056						Aunip	3.41059	1.31788	0.00044048
Pam	1.54634	0.811308	0.0282537						Fdxr	0.88949	5.2206	0.00044048
Gm3788	-0.424454	9.62564	0.0284325						Colq	4.02162	1.86148	0.000446606
Ephx1	0.462485	8.11566	0.0284534						Tmem221	-2.9379	2.03803	0.000446606
Lnpk	-0.698497	4.59757	0.0287902						Pgam1-ps2	0.884814	5.17356	0.000450039
Stx2	1.0277	2.70738	0.0287902						Ly96	2.20392	4.12214	0.000450135
Cd37	0.382201	8.3346	0.0290316						Rps3a3	-0.781758	6.64359	0.000450135
Cep70	-0.732833	3.66978	0.0290546						Xkrx	-3.3367	1.90342	0.000455032
Chd3	0.798886	5.87709	0.029084						Nf2	0.964226	5.31557	0.000456856
Cyp4v3	0.892085	4.0907	0.029084						Gins1	2.97571	2.89298	0.000457605
Tmem38b	-0.826074	4.67503	0.029084						Gm32220	3.38943	1.5433	0.000458776
Rsad2	-0.717228	3.91145	0.0292318						Arid3b	-1.51018	3.67516	0.000458916
S100a3	-1.98442	-0.396292	0.0292449						Txnrd2	0.919735	4.69375	0.00045941
Trbv14	-0.73563	4.06401	0.0292449						1600010M07Rik	-3.44454	-3.05279	0.000459758
Gm18584	-0.577455	3.45156	0.0294242						Cdc14a	1.57183	4.34973	0.000460343
Batf3	-2.22397	-2.30482	0.0300328						Gm4342	-1.02602	6.20406	0.000460908
Tnfrsf23	-1.88298	1.59797	0.0301519						Smc2	1.25917	6.00568	0.000460908
Sfr1	0.375436	7.44768	0.0302103						Gm50287	-2.77625	0.0915507	0.000460993
St6galnac3	1.48133	2.28944	0.0306591						Pkhd1l1	4.32905	-1.96423	0.000460993
Trav6-5	-0.813397	0.797568	0.030762						Ssr1	0.561024	7.45897	0.000461367
Ccr4	0.760421	5.26186	0.0309379						Uap1l1	1.05545	5.31131	0.000462863
Ddit3	0.544225	4.27658	0.0309379						Tbc1d30	1.35746	3.63377	0.000464077
Qrsl1	-0.678114	3.93517	0.0309379						Lima1	4.49033	-0.585326	0.000464669
Gm12497	-1.28412	-0.671586	0.0309768						Gm28530	-1.15647	3.70173	0.000464755
Ap1m2	-1.86797	1.24038	0.0309784						Lrrn3	4.69913	-0.073418	0.000465835
Gm14122	-0.650923	1.20035	0.0309784						Hnrnph1	0.747992	6.53757	0.000466494
Gm5340	-1.19345	-0.489477	0.0309784						Gm8019	-1.45275	1.94464	0.000469955
Slc24a3	2.35371	-0.689893	0.0309784						Sytl1	1.17074	3.17779	0.000471042
AA467197	-2.73251	-0.45713	0.0310776						Enpp4	-2.1037	3.22285	0.000471223
Ldlrad3	-2.76652	-0.781504	0.0312379						Nr3c2	3.90294	-1.10635	0.000473074
Gpr68	1.13793	5.06179	0.0316024						Pros1	1.79747	2.08923	0.000473074
9330160F10Rik	-1.72206	-0.0329048	0.031668						Sapcd2	3.94924	1.72753	0.000474502
Mfsd6	-0.816177	5.32206	0.03179						Zadh2	-0.921251	4.56875	0.000475003
Rnf14	-0.601669	5.81925	0.03179						Gramd1a	-0.974336	7.04525	0.000475379
Gm8034	-0.535132	3.2612	0.0319975						Ncr1	-4.00491	-2.55002	0.000475379
Swsap1	-0.869939	3.51441	0.0320406						Rpl4	-0.52994	10.1201	0.000476796
Lipa	-0.45519	7.45598	0.0321278						Rpl32-ps	-1.15605	4.14294	0.000480636
B330016D10Rik	-1.1268	0.831327	0.0321523						Cacnb3	-4.185	-1.52499	0.000482923
Degs1	-0.402025	7.4657	0.0321838						Rap2b	-1.43883	4.25533	0.000484253
Scn1b	2.21031	-1.17006	0.0321838						Gm12918	-0.696783	8.10182	0.00048565
Atp1a3	-1.68979	4.55388	0.0321909						Alpl	3.93869	0.345234	0.000485742
Glt28d2	3.98384	-1.82533	0.0321909						Rpl31-ps17	-1.25741	1.78879	0.00048865
Itga2	2.27764	-0.377737	0.0323349						Upb1	-3.03943	-1.23658	0.000490351
Rps4l	1.11973	1.39438	0.0326081						Cyria	-1.092	5.79815	0.000490899
Rph3al	-0.971607	2.91893	0.0326913						Acsbg1	1.77625	3.0571	0.000491049
Chrm3	-2.46529	-0.696634	0.0328554						Plbd1	-3.4186	0.826533	0.000493422
Lbp	-2.08482	-0.776524	0.0328576						Rpl37a	-0.900882	8.2647	0.000496536
Ncoa3	0.670302	6.6629	0.0330714						Tnfrsf17	-3.30523	-3.63611	0.000496536
Zfp941	-2.65646	-2.66405	0.0330714						Elk3	0.888755	6.08235	0.000497051
Smox	-0.853667	5.19288	0.0330776						Gm8292	-1.25465	3.0493	0.000497051
4632418H02Rik	-1.71081	-0.589313	0.0331529						Hgf	5.33261	-2.71965	0.000497051
C1qtnf12	1.78356	1.99722	0.0331655						Pbxip1	0.902419	6.98637	0.000497051
Nol4l	2.81762	-0.957615	0.0331655						Gm10505	2.38223	1.35091	0.000497453
Entpd6	-0.452465	5.6407	0.0332725						Gmnn	1.45214	5.80619	0.000497453
Samd8	0.681394	3.1565	0.033326						Pde4d	-1.39559	3.63077	0.000501193
Scin	3.07729	-1.14663	0.033326						Cmtm3	1.1706	4.3558	0.000504132
Rab42	-2.00512	-1.9112	0.0333703						Gm9701	-1.15841	3.11959	0.000506083
Fam210b	0.502145	5.03905	0.0334586						Ntpcr	-0.856904	4.581	0.000509492
Suclg2	0.606572	4.3351	0.0334586						Spag5	2.43476	2.90182	0.000513495
Tmem94	-0.746874	4.96899	0.0335064						Gde1	0.746822	5.50079	0.000519465
Exosc5	0.370321	6.11919	0.0340889						Rassf6	4.73103	-0.525037	0.000519465
Fbxo33	-0.590248	6.63586	0.0340889						Pitpnc1	-0.988331	5.81629	0.000521547
Evi2	-0.878227	1.74758	0.0340907						Anxa1	-3.26818	2.38282	0.000523686
Jup	-2.08547	0.500015	0.0340907						Ralbp1	0.920068	5.91813	0.00052609
Cnrip1	2.08195	1.13674	0.0341186						Zfp111	4.24955	-1.97502	0.000526571
Ifit2	0.480537	5.10195	0.0341743						Cd5	0.525322	8.68469	0.000526648
Wdr6	0.598525	6.55354	0.0342972						Gm10126	-1.25171	1.17238	0.000527708
9930017N22Rik	1.91451	0.248932	0.0346041						Rps29-ps	-1.41735	0.0789593	0.000527743
Gm20186	0.737564	2.48589	0.0346171						Gm10335	-0.769172	5.18258	0.000528167
Aldh1b1	0.67163	3.39286	0.0346323						Cluap1	1.16728	3.96778	0.000528651
Slc9a7	0.67474	4.57189	0.0346323						Pgam1	0.83823	5.06155	0.000537196
Kyat3	1.02539	2.21778	0.0347668						Pik3r5	-1.77575	3.71231	0.000537196
Gm6166	0.920245	3.77301	0.0349254						Ccnb1	3.01151	4.13039	0.000538023
Baiap2	-0.742862	4.11441	0.0350095						Gm10689	-1.03838	4.05666	0.000538628
Rap1a	-0.492217	8.11551	0.0353694						Dmac1	-0.807044	6.3989	0.000541188
Gpr55	1.34744	2.65689	0.0354231						Fam210b	0.783609	5.03905	0.000543111
Spo11	-3.203	-1.37902	0.0354231						Tlcd2	2.32639	2.23826	0.000545315
Cd302	-1.63485	-0.286583	0.0354398						Chd7	-1.28906	5.19229	0.000547771
Gm11127	0.914313	-0.47431	0.0357105						Olfr77	-0.935282	2.2125	0.000547999
Nr3c2	2.34671	-1.10635	0.0359092						Gm6543	-0.822538	3.74285	0.000549181
Sostdc1	-4.48297	4.90057	0.0361192						Gm9512	-0.739219	5.25363	0.000551729
BE692007	0.61916	5.06629	0.0361632						Lrfn4	4.20608	-0.401305	0.000552894
Otulinl	0.495986	7.55176	0.0361632						Apbb2	-3.09582	0.555566	0.000555071
Plpbp	-0.453048	5.33725	0.0361632						Rpl7-ps8	-0.818112	4.643	0.000556099
Actr2	-0.378486	9.00381	0.0362276						Pdgfb	3.75878	1.01297	0.000557938
Ypel1	-1.68771	0.704447	0.0362955						Ssh1	1.36654	5.32062	0.000558815
Cep68	-0.586691	4.68816	0.0363332						Spin2c	2.22972	2.39141	0.000559659
Fancc	0.723455	3.89632	0.0363332						Saysd1	-0.811611	5.2753	0.000560847
Esyt1	0.789101	7.60045	0.0363838						Bank1	2.71434	2.72169	0.000563785
Acbd7	-2.32263	-2.46044	0.0363937						Rpn1	0.588625	7.81995	0.000563785
Cox17	-0.603137	6.51581	0.0363937						Rpl9	-1.11051	5.37853	0.000564549
Gmfg	-0.540833	6.67799	0.0363937						Gm9430	2.6605	-0.312172	0.000574331
Tsga10ip	-1.84175	-2.32676	0.0363937						Gm9493	-0.965485	7.99953	0.000575331
Mfsd4a	-0.907412	4.21212	0.0364029						Tpmt	1.42463	1.87083	0.000575331
Fam118a	0.521731	5.42482	0.0367192						Nrbp2	4.73171	-0.598931	0.000579055
Ctsh	1.50495	3.09803	0.0367207						Gpld1	3.72218	-1.25882	0.000581029
Txnrd1	-0.528545	6.64056	0.0367225						Ticrr	2.76366	2.18233	0.000581029
Hgsnat	-0.456725	5.96114	0.0367416						Kif20a	2.17228	4.03253	0.000583346
Pak6	-2.53534	-2.31558	0.0368141						Rps5	-0.809358	9.89578	0.000585442
Slc20a1	-0.709143	4.7381	0.0368141						Bst2	-0.81254	6.33559	0.000585544
Epha3	-2.23971	-3.2118	0.0368285						Klhdc1	-1.25301	3.7109	0.000588214
Pgam1-ps2	-0.540499	5.17356	0.0368503						Rps18-ps1	-0.976119	5.764	0.000590007
Trav14-3	-0.625636	3.50386	0.0368898						Zbp1	-0.547803	7.08786	0.000590143
Ap1b1	-0.599279	7.53994	0.0370088						Ccz1	0.712342	5.67832	0.000590165
Slc6a13	1.73809	-1.61846	0.0371663						Chmp1b	-0.802147	6.01918	0.000590165
Abcd3	-1.04483	4.66496	0.0371741						Serpina9	4.62722	0.450432	0.000593464
Ikbke	-0.607185	6.26441	0.0371741						Ccdc34	2.07829	3.27845	0.000595608
Gm8013	1.80075	-1.5036	0.0373404						Otud7b	1.29607	5.21516	0.000595608
Ralgapa2	-1.02288	3.79974	0.0373442						Rps7	-1.03654	5.85925	0.000603354
9530062K07Rik	1.84642	-1.78528	0.0373481						Plagl2	1.34415	4.85587	0.000605433
Impg1	-1.93588	-2.20974	0.0376029						B330016D10Rik	-1.95395	0.831327	0.000613062
Tpbg	-2.58688	-2.99435	0.0376147						Rps27-ps1	-1.34556	1.707	0.000614936
Depdc5	-1.18737	3.22848	0.0376866						Gm2830	-1.12297	3.61794	0.000615634
Nfkb2	0.738267	6.51488	0.0379862						Bag5	-0.614166	5.5532	0.000618974
Reep3	0.486462	5.87484	0.0380716						Rps7-ps3	-0.94973	9.16937	0.000618974
Lpar5	-0.743419	3.58197	0.0381916						Myo1f	1.42732	6.2737	0.000628874
Tgfb1	0.544901	6.56438	0.0383642						Stil	4.66548	2.36822	0.000628974
Rasip1	2.32106	-2.53919	0.0383872						2210408F21Rik	3.18544	1.45249	0.000631788
Nebl	-1.43107	2.61617	0.0385137						E030030I06Rik	-1.42169	1.67251	0.000632646
Ptpn22	-0.440994	8.5421	0.0385137						Rpl19	-0.79989	6.35921	0.000634187
9530085L11Rik	-2.56246	-1.48464	0.0386852						Gm6794	-1.06453	3.43969	0.00064443
Fut11	-0.448814	5.14805	0.0386852						Gm10184	1.23952	3.57266	0.000644864
Ppp1ccb	-0.309988	7.76825	0.0387344						Adamts6	1.77769	2.51862	0.000648165
Tmprss4	-2.43908	-2.81085	0.0387344						Rps18-ps3	-0.987358	5.93986	0.000649374
9230102O04Rik	1.53549	-3.35463	0.038758						Abhd12b	3.59927	-2.87622	0.000651081
Gypc	-0.401809	6.02777	0.0388582						Gm7285	-1.03784	4.22487	0.000651776
Ssh1	0.821697	5.32062	0.0389122						Atp2b1	0.854704	6.59871	0.000656193
Twf2	-0.399107	7.80335	0.0389122						Rnpep	1.04587	6.38829	0.000656353
Snw1	0.353164	7.47355	0.0389592						Gm15464	-0.994532	5.01576	0.000658565
Fabp5	0.987122	4.44032	0.0390154						Acp2	1.15336	4.20021	0.000659767
Pus7	0.740395	4.05133	0.0390154						Gm7278	1.37492	1.47803	0.000665999
Ccdc63	-2.22413	-1.65815	0.0391419						Gm8996	-1.62437	-0.474327	0.000668261
Rem2	-2.33879	-2.10836	0.0391985						Traf2	0.583737	6.63946	0.000671174
Xk	-1.70545	2.32832	0.0391985						Tpt1	-0.946167	7.03442	0.000675333
Btrc	0.572666	4.67086	0.0392068						Rps11	-0.79638	9.95294	0.00067987
Mrpl57	-0.555184	6.72372	0.0393663						Ifit2	-0.742198	5.10195	0.000680277
Asf1a	-0.57645	5.72487	0.0394422						Platr29	3.63435	-2.23897	0.000684001
Hus1	-1.43158	3.26932	0.0395167						Trdc	-1.2555	3.0746	0.000689464
Klhl8	-1.58634	1.634	0.0395464						Rps15-ps2	-0.742442	4.67542	0.000691437
Cd40	1.86105	0.262195	0.0395924						4930523C07Rik	-0.663878	6.69538	0.000692448
Rnf215	0.51151	4.1151	0.0395924						Smap2	-0.752253	6.57453	0.000697416
Tmem123	0.591951	7.78163	0.0396458						Dnajb3	3.10279	-0.720077	0.000698235
Trav7-5	-0.513196	2.85606	0.0396666						Nucb2	1.46617	2.98583	0.000698887
Gm33699	-2.45901	-2.52888	0.039677						Sulf2	-4.23666	-1.85167	0.000699502
Ccn4	2.21489	0.0877554	0.0397039						Trgv2	-3.29381	-1.64232	0.000700826
Trp53i13	-0.464522	4.94898	0.0397517						Kif22	1.95121	4.87887	0.000701233
Tgif2-ps2	1.02104	-0.629175	0.0397912						Rps10	-0.983991	4.68019	0.000701639
Gramd1c	1.43607	1.37363	0.0398414						Gm2237	3.1543	-0.65526	0.000705391
Tas1r1	-2.45762	-2.84277	0.0399404						Cdc42se1	-0.466064	8.64767	0.000708029
Myl4	1.01106	2.39128	0.040012						Il4ra	-0.959026	6.73088	0.000708279
Gm6426	-0.723349	0.509108	0.0400322						Gm6392	-1.11832	2.11659	0.000713405
Rad9b	-1.73716	0.439541	0.0401228						Gm32899	-1.69925	0.122133	0.00071411
Jag1	2.59726	-2.98366	0.0401327						9430078K24Rik	4.23777	-1.86953	0.000718119
Traf2	0.383182	6.63946	0.0402186						Rps18	-0.945861	8.65419	0.000721061
Lck	-0.339085	10.6332	0.0402472						Cnot6l	-0.602491	7.64155	0.000722613
Trav14n-3	-0.67768	3.83278	0.0402739						Gm5835	-0.551274	6.79071	0.000724121
Ceacam1	2.24849	-1.33174	0.0406022						Rps18-ps5	-0.928024	8.38702	0.000725591
Thra	0.99714	1.3702	0.0406632						St13	0.563377	8.01056	0.000731372
Fxyd5	0.312933	9.93757	0.0407179						Gm13464	1.0583	2.4933	0.000736975
Kcnj8	-1.96288	-3.14302	0.0407179						Maml3	-3.37214	-0.879822	0.000736975
Krtcap3	1.20748	2.64803	0.0409233						Cenph	2.58216	3.18777	0.000738107
Gbe1	0.497552	4.20489	0.0409655						Birc5	1.95359	5.86393	0.000738312
Gm3787	-0.749977	2.27864	0.0412716						Rps15-ps3	-0.788948	4.56312	0.000739326
Acsf3	-0.795281	3.09841	0.0412827						Ankrd10	-0.629021	6.75202	0.000743231
D430020J02Rik	-2.20769	1.40602	0.0412827						Gm8416	2.44608	0.529236	0.000743231
Dolk	-0.686798	4.04315	0.0412827						Gm6252	-0.967977	5.4038	0.000747217
Tbc1d31	-1.48741	2.88153	0.0413337						Oasl2	-0.988913	3.91231	0.000747782
A930003A15Rik	-2.62982	-2.0051	0.041456						Slc20a1	-1.17888	4.7381	0.000750291
Gm38414	-2.37609	-1.83569	0.041456						Amdhd1	3.49136	-1.49107	0.000752154
Cd8a	1.51018	1.17324	0.0417398						Slbp	0.783122	7.49779	0.000753323
Gm9574	0.975951	0.25854	0.0419978						Kcnj15	3.09282	-3.65742	0.000763985
Il10	3.39402	1.02345	0.0419978						Pla2g7	-4.83114	-0.627058	0.000764989
Plec	0.761033	5.60736	0.0419978						Kcnj16	-3.79057	-3.13992	0.00076596
Rad52	0.618214	3.76602	0.0419978						Isoc2b	1.81382	4.67917	0.000770247
Polm	0.715572	4.23323	0.042108						Boc	4.27925	-2.31243	0.000771297
Lamb1	-2.03603	-3.1426	0.042217						Rpl13-ps3	-0.718625	7.00053	0.000773726
Gm8118	-0.942446	-1.02252	0.0424127						Gm13436	-0.669013	7.7126	0.000776177
Srr	-1.45101	2.43054	0.0424127						Plat	-3.15872	-2.87812	0.000782038
Pld3	0.42664	7.54242	0.0424392						Rgs18	-3.74678	-2.17151	0.000782038
Abhd14a	0.715512	3.75745	0.0425166						Ubxn11	-0.878895	3.60678	0.000782038
Gm9826	-0.66194	2.73573	0.042746						Sirpb1c	-3.71282	-3.00345	0.000784449
Tspo	-0.469325	8.462	0.0428052						Cdca3	1.96607	4.7866	0.000786034
Aldh2	0.694011	3.91617	0.0428442						Gm8130	-1.04187	4.22108	0.000786034
Ccl9	-2.33558	-1.06743	0.0429722						Gm3696	3.05895	-1.62982	0.000787134
Gm8873	-1.63717	-1.17382	0.0430977						Gm8942	-1.05622	4.98096	0.000787134
Zbtb8a	0.767988	2.67285	0.0432329						Gm12543	1.09846	2.8946	0.000789505
Sulf2	-2.29426	-1.85167	0.0432443						BC049352	1.97714	0.992758	0.000792731
Tbc1d10a	0.432495	5.96946	0.0433935						Gm12191	-0.716844	6.20128	0.00079532
Gimap8	0.451686	6.61851	0.0434314						Klf10	0.977787	5.83812	0.00079532
Ndrg2	0.679799	3.98334	0.0434542						Ptp4a2	0.45121	9.35569	0.000798157
Gucd1	-0.700901	4.81408	0.0435034						Tns1	2.49985	2.71864	0.000798436
Stc2	-3.11579	0.534505	0.0435153						Ebf1	3.24917	0.340763	0.000801472
Nop56	0.471246	6.66774	0.0435226						Fam124b	3.80308	0.430743	0.000802872
Echdc3	-2.372	-2.33261	0.0435516						Gm13623	-0.861852	4.03363	0.000805237
Dclk1	-3.26878	-1.93335	0.0436072						Serpinb6a	1.08441	5.34353	0.000811044
Myd88	-0.429435	6.57141	0.0438967						4930558J18Rik	3.93936	0.496557	0.000813249
Nckap1	1.93907	2.18584	0.0439985						Pms1	1.85881	4.48772	0.000817146
Nfs1	-0.413517	5.66606	0.0442201						Atp8a2	-3.8528	-0.751633	0.000817237
Shld1	-0.621796	5.06918	0.0442784						Fam3c	0.760646	7.25363	0.000817237
Itgb8	2.25268	1.89898	0.0443527						Il10ra	1.46484	5.58507	0.000817683
Gm5739	-0.782643	-0.256498	0.0443752						Raph1	2.07156	2.6253	0.000817879
Gm31814	-2.11844	1.33134	0.0443905						Gas8	2.00026	2.25433	0.000822508
Pde5a	-2.52673	-1.94338	0.0443905						Stk4	-0.770983	8.61981	0.000825601
Rftn2	0.798826	2.18942	0.0444992						Gm13370	-0.826695	1.36092	0.000825938
Itga5	1.97427	-0.00198493	0.0445466						Cd200r1	1.41076	5.07632	0.000827659
Gm7332	-0.55747	5.1187	0.0447261						Cdc6	2.54729	4.13302	0.000827731
Ifnar1	0.458085	6.39316	0.0447261						Icam5	2.87387	0.281864	0.000827731
Nsd2	-0.922524	5.35559	0.0447261						Cep290	3.0027	0.726075	0.000830702
Gm8666	-0.539623	2.68396	0.0447742						Mfhas1	-1.06893	5.17931	0.000834558
Sigirr	0.370048	7.0202	0.0448314						Gm29228	-1.4571	0.665677	0.000836858
Klhl35	1.63102	-0.676796	0.0448652						Gm11942	-1.01307	7.45572	0.000837342
Mcub	0.721544	4.31337	0.0449268						Zscan30	-2.85189	-1.56283	0.000843878
Dcun1d4	-0.8009	3.88466	0.0450576						Ect2	2.62858	3.88655	0.000848551
Trappc2	-0.492095	4.12735	0.0451764						Kif18b	3.98113	2.87144	0.000850833
Cacna1d	-2.52365	0.927497	0.0453388						Gm6218	-0.968268	2.6351	0.000854168
Snhg15	0.766694	3.67063	0.0453388						Ldlr	-1.5546	4.01119	0.000854168
Cacna1g	-2.45283	-2.88648	0.0456693						Lzts2	2.89012	0.76945	0.000854168
Adora2a	0.694773	4.63822	0.0458144						Gm14173	-0.934642	6.27384	0.000855729
Ifi203-ps	0.805396	0.179992	0.045954						Kctd17	1.52916	3.93	0.000860696
5430414B19Rik	-1.68507	0.447275	0.0459649						Pou6f1	-1.55703	3.18421	0.000860696
Gimap1	0.472012	8.34327	0.0459649						Polk	1.40449	4.03143	0.000862192
Gna15	0.924432	4.20249	0.0460718						Limk1	1.29173	4.10776	0.000868062
Hdac11	1.92163	-1.97038	0.0462239						Zdhhc14	-3.55883	-1.27883	0.000869662
Sik1	1.38731	3.75461	0.0462557						Rpl35	-0.957293	6.22967	0.00087068
Mta2	-0.443992	8.42225	0.0462625						Gm4059	-1.4508	0.754152	0.000871923
Hopxos	1.61078	0.441487	0.0462764						Gm10355	1.1245	2.06879	0.000873944
Atxn7l3b	-0.439141	6.46015	0.0464944						Rpl9-ps4	-1.00856	5.39254	0.000875737
Gm6722	0.766267	2.76758	0.0464944						Ppfibp2	3.41751	-0.101572	0.000878931
Gm6916	-0.665041	1.60525	0.0464944						Fbxo6	0.747613	5.66617	0.000881316
Fggy	2.49385	-0.51604	0.0465085						Pkdcc	4.0886	-1.05491	0.00088323
Pla2g7	-2.58986	-0.627058	0.0465085						Otulinl	-0.762841	7.55176	0.000883254
Gm14328	1.03983	1.53874	0.0466319						Synj2	1.58283	4.86236	0.00088764
Gm6919	-0.786268	-0.230386	0.0466319						Plin2	0.816182	4.55618	0.000892412
Lzts1	-1.33989	1.3056	0.0466486						Pstpip2	3.98491	0.349833	0.000894797
Fabp4	-2.29257	-1.76048	0.0467422						Pgm1	0.944579	6.07219	0.000896508
Gpr62	-2.22747	-2.24161	0.0467422						Ccnjl	-3.33371	-3.17568	0.000897153
Adprh	-0.312103	7.64732	0.0467505						Ckap2	3.18964	3.09157	0.000897238
Ripor2	-0.510559	7.70314	0.0469064						Mycl	-4.81337	-1.82862	0.000897238
Blnk	1.63656	1.93779	0.0469718						Gpr107	0.713589	6.07788	0.000897717
Ggta1	0.654679	4.80269	0.0469718						Dtnbp1	0.625138	5.32243	0.00089935
Zfp808	-1.67363	2.07448	0.0469718						1700056E22Rik	-2.02061	1.25682	0.000909056
9930111J21Rik1	0.871053	3.94078	0.0472527						Gm12460	-1.28792	2.56916	0.000909056
Pmel	-1.43835	0.3104	0.0473698						Racgap1	1.48944	5.86075	0.000920284
C2cd4b	2.07486	-1.37157	0.047955						Arhgef12	1.34221	3.46137	0.000920437
Clpb	-0.52048	5.48847	0.047965						Fau	-0.850148	6.33392	0.000920968
Cpne3	0.423038	6.34316	0.047965						Ninj1	0.837612	5.13698	0.000920968
Ormdl3	0.45303	5.66457	0.047965						Pigw	-2.72512	1.58823	0.000920968
Gna13	-0.600416	7.53131	0.0480534						Soat1	0.799832	6.03884	0.000920968
Wipi2	0.519473	5.90682	0.0481466						Tbxa2r	-1.01491	5.26003	0.000924622
Kmt2a	0.718282	5.39232	0.0482646						Nenf	1.04731	3.93368	0.00092478
Mxi1	0.607351	4.50292	0.0483681						Lrpap1	0.599911	5.83136	0.000924873
Slc46a1	-1.59511	1.66362	0.0483684						Gm5822	-0.94196	2.90922	0.000940101
Gm5518	-0.580268	2.76732	0.0485575						Msl2	-0.861008	6.39129	0.000943815
Poli	0.772423	3.97217	0.0485727						Trappc2	-0.791877	4.12735	0.000945269
Foxo1	0.645526	7.75392	0.0485945						Ostf1	-0.8734	7.53742	0.000953984
Cd300lb	-3.03834	-1.25052	0.0487116						Slc2a3	1.08778	5.61577	0.000954966
Crtc3	0.561844	5.20385	0.0487116						Csf1r	-4.98075	-0.0147589	0.00095677
4933440N22Rik	-1.43378	-1.1	0.0487227						Gm2534	-0.870101	4.78472	0.000958559
Gm12184	-0.446925	4.79136	0.0487227						F730043M19Rik	2.52893	1.99509	0.0009603
Ftx	1.10137	1.94254	0.0488098						Lrrc20	1.2436	3.56968	0.00096552
Gsdmd	0.509511	5.70456	0.0488098						Rpl13	-0.689856	8.13444	0.000966385
Dync2h1	1.31802	1.90007	0.0489357						Lrp10	0.796028	8.96909	0.000969682
Soat2	-2.6248	-0.14733	0.0489421						Pidd1	3.32485	1.70291	0.000969682
Gm15387	-0.612843	3.90713	0.0489467						Ppp1r18	-0.486609	8.20269	0.000969682
Usp54	-2.91463	0.012916	0.049127						Rpl13a-ps1	-1.14842	3.86314	0.000969682
Rhbdd3	-0.763929	2.51926	0.0492305						Tmem29	1.32649	4.91712	0.000969788
Dip2b	-0.877306	5.49561	0.049268						Shld1	-1.02752	5.06918	0.000970848
St6galnac2	-2.03465	-1.65508	0.0492777						Ifitm3	-2.40639	3.40584	0.000971391
Syngr3	-2.63253	-2.17816	0.0492777						Enkd1	2.47404	1.20203	0.000972173
Tmem121	-1.7983	0.956484	0.0492777						Wipi2	0.825428	5.90682	0.000976908
1700027F09Rik	-2.16101	-1.21773	0.0493046						Cmpk2	-1.16193	4.45733	0.000978795
Inpp4b	0.411616	8.4302	0.0493046						4930417O13Rik	1.31167	3.45008	0.000981284
Rel	0.826491	5.0378	0.0493046						Chchd6	1.47921	2.73608	0.000982884
Trav8-1	-0.694524	2.34828	0.0493046						Hdgfl3	0.911632	4.06092	0.00098358
Cenpa	-0.675971	7.02328	0.0493497						Stim1	-0.703441	6.91543	0.00098581
Gm31108	-1.96992	-1.15425	0.0493976						Spef2	-2.94294	-0.120728	0.00099845
Dera	-0.436716	7.33597	0.0496407						Rpl9-ps6	-0.983712	8.21251	0.00100428
Mesp2	2.43096	-3.16703	0.0496407						Rps6ka3	-1.09377	4.9476	0.00100643
Cdc34	-0.396121	6.47168	0.0497574						Ccdc181	2.17215	2.66059	0.00101099
Rpsa-ps4	-0.515363	4.27325	0.0497574						Wnt5b	-3.83894	-2.54496	0.00101332
Cdc42	-0.31397	10.6565	0.0497666						Sh3gl1	-0.65342	6.61007	0.00101466
Apol9a	1.23898	1.59527	0.0498052						Syce2	2.14876	3.90479	0.00101665
Mrs2	-0.613466	4.59077	0.0498128						Tpt1-ps6	-0.892923	4.61101	0.00101807
Lyst	-0.825872	3.96428	0.0498222						Dcps	0.564942	6.15235	0.0010205
									A630014C17Rik	-3.2094	0.638534	0.00102981
									Cd93	-3.217	-2.46124	0.00103212
									Gmfg	-0.839895	6.67799	0.00103338
									Ms4a4c	-1.37508	5.4148	0.00103673
									G6pc3	0.879564	4.50047	0.00104516
									Gm4149	-0.874414	8.93645	0.00104579
									Ccdc112	2.33337	-0.161129	0.00104629
									Mfsd4b5	-3.56715	-2.30333	0.00104629
									Prrg2	1.63107	1.09424	0.00104629
									Psat1	0.915653	6.59667	0.00105026
									Gm4883	-1.01494	1.50769	0.00105061
									Rpl28-ps3	-0.593512	3.93821	0.00105681
									Smim26	-1.07168	4.22079	0.00105712
									Rtn3	0.645997	7.5701	0.00105964
									Gm16200	-1.106	1.96409	0.00106114
									Slc43a2	1.05284	5.72597	0.00106147
									Klre1	-2.99378	-1.70668	0.00106661
									Magi1	2.929	-3.56769	0.00106967
									Blk	3.66077	1.06739	0.00107185
									B230217C12Rik	2.548	1.67181	0.00107197
									Esco2	3.38674	3.14866	0.00107395
									Mir6236	-1.39963	10.0197	0.00107473
									Tmem63c	4.19338	-2.86384	0.00107695
									Smim12	-0.730867	5.56092	0.00107941
									Msn	-0.624158	10.3836	0.00108135
									Ptpro	-5.03601	-2.31653	0.00108322
									Rps11-ps1	-0.815249	6.36239	0.0010838
									Mapk8ip1	3.15931	-0.28968	0.00108388
									Tmem38b	1.26474	4.67503	0.00108456
									Gm6520	-1.09213	3.76447	0.00108468
									Ntrk3	-1.1601	4.67061	0.00108593
									Zfp385a	-3.27472	-2.44625	0.00108686
									Cables1	5.1488	-0.600219	0.00109263
									Npm3	-0.96685	4.135	0.00109263
									Gm20275	2.54582	1.65012	0.0010946
									Galnt14	4.07619	-2.77245	0.00109662
									Gm3362	-0.681411	5.29366	0.00109884
									Gm6551	-3.05767	-3.25046	0.00109884
									Hopxos	2.6044	0.441487	0.00109946
									Gm9409	-1.15128	0.693966	0.00110018
									Arel1	1.1848	5.7851	0.00110807
									Hp	-3.75173	-2.20256	0.00111274
									Gm11539	-0.667102	6.21525	0.00111367
									Snord3b1	-2.36655	-0.888947	0.00111367
									Fzd6	3.9216	-2.35491	0.00111949
									Etv3	-0.920584	5.37801	0.00112211
									Rpl35a-ps4	-1.0274	2.5655	0.00112995
									Ank3	4.6508	-1.48364	0.00113256
									Focad	-1.14275	3.94132	0.00113256
									Mbd1	0.726997	5.38611	0.00113256
									Anp32b	0.6786	7.72406	0.00113475
									Tmem106c	0.759321	4.61234	0.00113701
									Ntn4	3.92162	-3.16579	0.00114017
									Ddx1	0.753553	6.52975	0.00114181
									Zbtb1	0.731981	7.05494	0.00114181
									Gm12387	2.45104	-1.79583	0.0011429
									Gm12411	-0.663597	5.22914	0.00116014
									Poglut3	3.10385	3.20717	0.00116525
									Rpl3	-0.766702	6.55049	0.00116525
									Rfc5	0.982277	5.79275	0.0011753
									Poglut2	2.09114	3.10036	0.00117644
									Gm9104	-0.694691	3.82895	0.00117906
									Cenpe	3.19159	2.98151	0.00118177
									Rpl5-ps1	-0.960094	3.80413	0.00118769
									Lmo4	-2.00116	4.73714	0.00118903
									Srxn1	4.42586	1.58753	0.00119165
									Ildr1	2.87489	2.32264	0.00120426
									Gt(ROSA)26Sor	-0.97628	4.98158	0.00120557
									Crppa	4.82202	2.39345	0.0012057
									Gucy1b1	2.77765	0.13915	0.0012057
									Trps1	1.27831	3.57181	0.00120811
									Adgrg1	4.34021	-1.50441	0.0012151
									Phlda3	1.66161	1.9271	0.00121564
									Gm12919	1.72832	0.384452	0.00121799
									Pim2	-0.672887	6.36993	0.00122532
									D730003I15Rik	-1.90467	1.57022	0.00122772
									Dnase1l3	2.78045	2.90201	0.00122796
									Gm12318	-1.10596	2.87547	0.00122796
									Spice1	-2.25963	2.66139	0.00122796
									Zgrf1	3.05164	1.89589	0.0012288
									Snord3b3	-1.64613	0.673628	0.00124415
									Prxl2c	-0.816028	5.19107	0.00124426
									Itpa	0.672963	5.19079	0.00124513
									Klrc1	-3.31149	1.09276	0.00124513
									Ppp1r13b	-1.03117	5.41239	0.00124513
									Rreb1	-2.673	2.5858	0.00125538
									Plekhg3	2.25069	2.58322	0.00126695
									Rfx5	0.991907	3.94432	0.00126782
									Rps3	-0.913758	10.6396	0.00127399
									Gm15428	2.17624	4.52231	0.00128082
									Usp46	1.81956	2.69343	0.00129305
									Gm12900	-1.29673	1.99007	0.00129668
									Gm13717	-1.40423	0.648308	0.00130554
									Gm19582	-1.97005	-0.514168	0.00130554
									Egln3	1.83874	4.7131	0.0013092
									Gm17786	-1.33126	2.04129	0.0013092
									Uqcrfs1	-0.594316	7.66064	0.0013092
									Rpl5-ps2	-0.896663	4.22579	0.00131507
									Nav2	2.28443	3.83582	0.00131532
									Krt83	3.52128	3.02072	0.00132193
									Tacc3	1.65941	5.38069	0.00132193
									Slc35a5	-0.863027	5.37568	0.00132256
									Ly6g5b	-2.6126	0.604465	0.0013235
									Filip1l	-1.16298	4.1918	0.00132569
									Mxi1	0.949036	4.50292	0.00133361
									6430571L13Rik	3.67025	-1.92994	0.00133865
									Foxk1	-1.25272	3.36361	0.00134062
									Zwint	0.56414	7.00027	0.00134062
									Rnf128	2.5993	3.80013	0.00134631
									Eml2	1.2027	4.29535	0.00135968
									Eif4enif1	0.934049	5.46726	0.00137505
									Entpd7	1.41804	2.70227	0.00137505
									Rbbp8	1.20167	4.30953	0.00137505
									Yae1d1	-1.33859	2.67639	0.00137781
									Prdm1	1.83081	3.19864	0.00138159
									Prkra	1.09	3.26777	0.0013823
									Gm12592	-3.13618	-1.4946	0.00138391
									5033430I15Rik	2.09471	1.37978	0.00141256
									Pxmp4	-0.71973	5.3871	0.00141256
									Gm13456	-0.695927	9.20112	0.0014126
									Hes5	3.57693	0.0714171	0.0014126
									Tspan31	0.67706	6.52987	0.0014126
									Ptcd2	-0.481423	6.10191	0.00141289
									6430548M08Rik	-3.4367	-1.51515	0.00142468
									Gm11517	-1.42399	0.101493	0.00142591
									Tbc1d14	0.630555	5.9088	0.00144015
									Fcgr3	-3.51622	0.0148436	0.0014436
									Tusc1	-1.74751	-0.0992721	0.00144374
									Gm38247	-1.18546	2.52541	0.00144816
									Gm6028	-1.56243	1.08991	0.00144826
									Gm6789	-0.703416	6.84199	0.0014535
									Il17re	-3.51605	-1.62461	0.0014535
									Relt	-0.761695	4.35845	0.0014535
									Trp53i13	-0.698212	4.94898	0.00145355
									Acot11	2.19095	3.109	0.00145359
									Gm20900	-0.78661	4.18241	0.0014597
									Gm8934	-1.02204	2.56011	0.00145974
									4930429F24Rik	-2.54293	-1.50119	0.00146066
									Resf1	0.860176	6.65431	0.00146779
									Nek2	3.9895	3.48725	0.0014687
									Gm6133	-1.27661	0.923342	0.00147036
									Haus7	0.819245	4.90798	0.00148637
									Cc2d2b	3.93791	-2.32825	0.0014881
									B930095G15Rik	2.92254	0.125995	0.00149914
									Glmp	0.556872	7.6967	0.00150092
									Gm5605	0.978664	1.20529	0.00150256
									4732416N19Rik	-2.96339	-0.360857	0.00150326
									Rida	0.919925	4.9768	0.00150326
									Rpl10a-ps1	-0.687026	8.73975	0.00150781
									Pacc1	0.852208	4.17462	0.00151343
									Rplp1-ps1	-1.2055	1.21388	0.0015235
									Rpl35a	-0.85945	4.87259	0.00152423
									Gm9843	-0.759512	9.34192	0.00152932
									Pqlc3	0.852989	5.43938	0.00153216
									Txlnb	4.05753	0.572442	0.00153846
									Pkib	-3.90378	-0.21687	0.00155389
									2810013P06Rik	-0.89198	4.56903	0.00156175
									Rpl36a-ps1	-0.762454	6.00909	0.00156447
									Gm5100	-0.806507	3.31678	0.00156747
									Prdm5	3.92407	0.120164	0.00157931
									Itgam	-2.86183	-2.00507	0.00157942
									Rps13	-0.980966	5.00103	0.00158009
									Cacna1e	-3.38026	-3.24925	0.00158746
									Cenps	2.2932	3.20368	0.00158824
									1700026D11Rik	-2.58404	-0.654877	0.00159228
									Glt28d2	5.69768	-1.82533	0.00159594
									Gm3320	3.36984	1.01278	0.0015984
									Gm4613	-0.934871	5.79907	0.00159864
									Map3k8	1.74403	3.77468	0.00159864
									Gmfg-ps	-0.838581	7.97982	0.00160017
									Wfdc17	-3.43132	-0.227237	0.00160372
									Podnl1	1.21545	4.91958	0.00160394
									Bub1b	2.25317	4.52001	0.00161109
									Decr2	0.712571	5.78122	0.00163113
									Gm46649	-1.02953	2.49725	0.00163113
									Gm12267	-1.19816	0.127883	0.00163533
									Trub1	-1.02602	3.62099	0.00164399
									Smarcd3	3.37867	-1.58593	0.00164746
									Rack1	-0.716438	9.94055	0.00165387
									Rpl31-ps13	-0.984228	2.71821	0.00165395
									Gm6108	2.08467	-0.779249	0.00166801
									Rpl7	-0.676395	8.95922	0.00167016
									Adgre4	-4.64263	-2.36362	0.00167043
									Cd2	0.617625	9.76684	0.0016785
									Brca1	3.5866	1.82139	0.00168059
									Mir142hg	-0.944451	3.11997	0.00168059
									Tnfsf13b	3.39845	1.21968	0.00168208
									Rps19-ps9	-1.31351	0.598281	0.0016843
									Gm6170	-0.719273	5.92367	0.00168676
									Stab1	3.64324	-2.41878	0.00168704
									Gm10874	0.781816	2.24288	0.00169112
									Gm4796	-1.11385	1.09698	0.00169112
									Rps11-ps2	-0.763596	6.15392	0.00170424
									Mcm5	1.19708	7.28609	0.00170514
									Zfp871	-0.727071	5.85352	0.00170662
									Endog	-0.878024	3.50597	0.00171085
									Eef1a1	-0.671097	11.4209	0.00171308
									4930453N24Rik	-0.650071	6.32385	0.00171862
									Gm4691	1.12517	1.15233	0.00172161
									Gm13215	-1.11946	2.19983	0.00172849
									Phtf2	1.41615	4.27553	0.00173092
									Scp2-ps2	-0.536308	6.45929	0.001731
									Gm19705	-1.34505	2.4611	0.00173978
									Gm2810	0.917953	2.83015	0.00174416
									Spsb1	-1.13241	5.17495	0.00174737
									Ccdc69	0.801622	5.55001	0.00174812
									Ctnnbip1	1.45621	2.74547	0.00174962
									Atcayos	2.8354	-0.484237	0.00175543
									Mcm8	2.87036	1.95809	0.00175554
									Klf13	-1.03329	6.9684	0.00176204
									Atp2b4	2.70464	2.77377	0.00177288
									Tnfrsf19	-3.5637	-2.76974	0.00177288
									Gm10054	-1.06376	4.17936	0.00177376
									Gm10155	-0.83707	2.25016	0.00177765
									Bach1	-1.01642	2.80029	0.00178472
									Klf7	-1.03061	4.0031	0.00178537
									Ifi206	-1.06016	6.32468	0.00178553
									Rpl36a	-0.75478	4.07913	0.00178789
									Gm15411	2.73324	0.223485	0.00180388
									Avpi1	-1.16643	2.92605	0.00180497
									Rpl9-ps7	-0.948244	6.68474	0.00180497
									Gm8172	-0.937832	3.78612	0.00181335
									Acadm	-0.929246	4.77022	0.00181798
									Gm6969	-0.836632	4.30229	0.00181798
									Otub2	2.42768	1.78675	0.00181798
									Gsn	-0.807679	6.52313	0.00182054
									AV356131	-3.16536	-1.85427	0.00182146
									Eps8	-3.907	-2.68948	0.00182146
									Chek1	2.95738	3.20098	0.00182268
									Rab37	0.712523	7.44501	0.00183285
									Rhbdd1	0.82914	4.63563	0.0018437
									Efhd2	0.706911	7.79448	0.00184577
									Psmc1	0.618642	7.18988	0.00184577
									Gm15500	-0.806449	9.25562	0.00184645
									Sorcs2	-3.4973	-0.723871	0.00185461
									Chil3	-5.55482	-1.74671	0.00185621
									Gm6394	-0.918252	4.53706	0.00185621
									Rpl36a-ps2	-0.707351	7.77225	0.00185621
									Cx3cr1	-3.83519	0.292997	0.00185624
									Gm6136	-0.632053	7.41263	0.00185624
									Irgm2	-1.02088	5.09402	0.00185624
									Krt80	-3.42657	-3.26022	0.00186282
									Gm8818	1.72776	2.08218	0.00186337
									Sh2d2a	0.676314	8.06285	0.00186631
									Ccr3	4.61162	-2.19122	0.00186695
									Rpl30-ps3	-0.942785	2.74332	0.00186696
									Rpl31-ps9	-1.05481	2.65799	0.00187209
									Mafg	1.18719	4.89754	0.00188069
									Gm5621	-0.946468	1.64847	0.00188679
									Rpl19-ps6	-0.801404	4.9583	0.00189406
									Gm15760	-3.15441	-1.31624	0.00190099
									Rcn3	-1.16303	1.78828	0.00191265
									Pacs2	-1.02848	3.99661	0.0019127
									Rfc2	0.648729	7.06125	0.00193596
[truncated: 2,218 more rows]

## Sheet: 1.4 Pathogen-specific TFH
Pathogen-specific signatures refined for cytokine, chemokine, cell surface receptors and transcription factors	LCMV (up)	Influenza (up)	T. muris (up)	H. polygyrus (up)	C. rodentium (up)			LCMV (down)	Influenza (down)	T. muris (down)	H. polygyrus (down)	C. rodentium (down)
	Klrc1	Scnn1b	Il12rb2	Ccl24	Il17f			Lag3	Il23r	Il4	Il18r1	Ccl8
	Klrk1	Cd209b	Il23r	Ccl6	Il17a			Il1r1	H1f1	Il9r	Il18rap	Itgb1
	Cav2	Cr2	Il1rl1	Ccl8	Il17re			Ccr4	Lgals1	Cd226	Kit
	Ank3	Sema6c	B430306N03Rik	Ccl9	Il22			Tgfbr3	Cxcr6	Tnf	Ifng
	Ly6c2	Plaur	Epor	Adgre4	Il23r			Il6st	Tnfrsf9	Ramp1	Ccr6
	Lrp1	Cd19	Ccr5	Tnfrsf11a	Rorc			Timp2	Tfrc	Ly6m	Il12rb2
	Cd209b	H2-Eb2	Il18r1	Cd209e	Ccl20			Slc11a2	Atp5o	Fcrl1	Sdc3
	Tlr3	Ciita	Havcr2	Gfra2	Ccr6			Mfge8	Neu3	Rgmb	L1cam
	Klrd1	Plat	Il18rap	Clec7a	Mmp25			Neu3	Mif	Nrp1	Il23r
	Cdh17	Lifr	Ly6c2	Cd200r3	Trgc1			F2r	Cd48	Tnfsf11	Ly6c2
	Clec4e	Fcer2a	Il2ra	Il4	Ccr1			Il27ra	Il1rap	Insr	Bace1
	Ccl3	Cd40	Ifng	Tgfbi	Nid2			Crlf2	P4hb	Cd69	Gpc1
	Il1rl1	Lipc	Nlgn2	Il17rb	Cxcl3			Entpd6	Cd53	Psen2	Cd55
	Anxa1	Areg	Ifitm3	Cd63	Kit			Il21r	Aimp1	Tnfsf14	Iqgap2
	Ifng	Ackr4	Entpd1	Il1rn	Krt18			Vdr	Atp5b	Hcst	Cxcr3
	Klre1	Sptb	Lag3	Cdh13	Il1r1			Hic1	Hspa8	Cd44	Ccl5
	Klrc2	Fcmr	Sdc3	Krt18	Ccr4			Sall2	Pebp1	Cd40lg	Itga4
	Il18rap	Ms4a1	Iqgap2	Hpn	Rorc			Bcl6	Atp5a1	Izumo1r	Cd22
	Klri2	Flt3	Sema7a	Ccl1	Vax2			Pou2af1	Mxd3	Ccr4	Cxcl10
	Il18r1	Cd79a	Ldlr	Gfra4	Fos			Pou2f1	Hic1	Cd82	Rgmb
	Fcgrt	Kiss1r	Furin	Sostdc1	Jun			Scmh1	Gmnn	Fos	Itgb1
	Upk1a	Nrp1	Clic4	Gprc5b	Hic1			Egr1	Asf1b	Jun	Sorl1
	Lgals3	Apoe	Treml2	H2-Q2				Hivep3	Hmgb2	Tulp2	Ncl
	Itgb1	Bmpr2	Ncl	Lag3				Gfi1	Gm5566	Zscan10	Clec2d
	Cd80	Il6ra	Tfrc	Pdcd1lg2				Trib2	Pcna	Lmo4	Ece1
	Ccl4	Ccl8	Adam9	Il9r				Maf	Ncapg2	Junb	Furin
	Cxcl10	Tnfrsf13c	Cxcr3	Ccr4				Nrip1	Hat1	Vdr	Tjp2
	Cd22	Rgmb	Hspd1	Ifngr2				Kdm5b	Ncoa7	Klf6	Capn2
	Cxcr3	Ly6d	Tnfrsf4	Ctsl				Ezh1	Batf	Gata3	Gpr65
	H2-Q10	Cd79b	Dpp4	S1pr2				Meis3	Dpy30	Id3	Cemip2
	Rgmb	H2-Eb1	Ly6a	Psen2				Nr3c1	Rps3	Bcl2	Cdon
	Ccl5	Bace1	Mif	Cd53				Xbp1	Psma6	Hbp1	Nrp1
	Anxa2	Cd74	Hsp90ab1	Izumo1r					Npm1	Zkscan14	Hnrnpu
	Nrp1	Itgb1	Hspa8	Ramp3					Zfp322a	Trappc2	Ccr7
	Ptprj	Clec2d	Hlx	Hcst					Ywhah		Clic4
	Cd9	Cacna1d	Plac8	Tnfrsf8					Mycbp		H2-Q6
	Cd8b1	Il7r	E2f7	Vamp5					Bud31		Abcb1b
	Lgals1	Cd55	Ifi205	Hyal2					Mrpl28		Ptprc
	Tnfsf9	Cd22	Nek6	Tigit					Elof1		S1pr1
	Tnf	Sdc3	Tbx21	Neu3					Eloc		Abcb1a
	S1pr1	App	Prdm1	Art2b					Phb2		Slamf1
	H2-Q6	Tgfbr3	Cenpf	Slc11a2					Psmd10		Adgre5
	H2-T22	Tnf	E2f8	Cd82					Hmgb1		App
	H2-Q7	Pkd1	Hic1	Il1r2					Nif3l1		Adam19
	Kcnip3	Il6st	Wdhd1	Cd151					Eif4e		Ly75
	Enpp2	Cd80	Ncapg2	Klrb1c					Actl6a		Adam9
	Vax2	Tgfbr2	Grhl1	Ccl25					Zfp524		Tnfsf9
	Zbtb32	Pvr	Mybbp1a	Timp2					Rbx1		Hsp90ab1
	Creb3l1	Sorl1	Taf1	Tnfsf11					Phf5a		Tgfbr3
	Nfe2	Ramp1	Zfp367	Cd28					Tfdp1		Ldlr
	Tbx21	Cd274	Rbbp8	Cd44					Calr		Il6ra
	Plagl1	Tjp3	Ncl	F2r					Rbbp4		Selplg
	Jdp2	H2-Q4	Atad2	Nrros					Eed		Abcc4
	Mxd3	Ptprj	Tcerg1	Tnfrsf26					Zfp207		Tnfrsf1b
	Batf	Il10ra	Suv39h2	Cd3d					Taf12		Ly9
	Rbbp8	Zzef1	Dnajc2	Tnfrsf14					Rbbp7		H2-Q10
	Plscr1	Cd8b1	Parp9	Icam2							Pecam1
	Bcl2	Antxr2	Pds5b	Crlf2							Anxa4
	Gmnn	Tgfbrap1	Nbn	Arsa							Itga6
	Hmgn3	Ly75	Pcna	Vamp8							Adam17
	Tdg	Cdon	Pnn	Clptm1							Hsp90aa1
		Abcg1	Smarca5	Mfge8							Itgb7
		Ece1	Ppid	Vsir							Anxa2
		H2-Q6	Hdac2	Cd2							Hspa8
		Map3k5	Hat1	Il27ra							Clstn1
		Heg1	Zdhhc6	Lman2							Dpp4
		Rc3h2	Fubp1	Aamp							Rps6kb1
		Gpr65	Smarce1	Trbc2							Hspa5
		Ephb6	Eed	Synj2bp							Ifnar1
		Mbp	Cops2	Pparg							Itgb2
		H2-Q1		Id1							E2f7
		Slco3a1		Vdr							Creb3l1
		Cd40lg		Heyl							Prdm1
		Cxcr3		Epas1							Kcnip3
		Insr		Notch4							Tbx21
		Tnfsf11		Nr1h3							Cenpf
		Pecam1		Prox1							Zfp608
		Tnfrsf26		Fam220a							Zbtb32
		Rps6kb1		Egr4							Ifi205
		Stx4a		Ascl2							Pou2f2
		Il17ra		Zscan10							Gon4l
		Cd4		Padi4							Trip6
		Entpd6		Hesx1							Hivep1
		Zfp516		Cxxc5							E2f8
		Ebf1		Stox1							Rbbp8
		Ciita		Cebpa							Ncoa6
		Bcl11a		Gata3							Taf1
		Hdac9		Lmo4							Tmf1
		Npas2		Hes5							Foxm1
		Mef2c		Xbp1							Zbtb20
		Spib		Id3							Zfp382
		Smad7		Nr3c1							Bbs4
		Flt3		Ncoa7							Zfhx2
		Sik1		Repin1							Dnmt1
		Bbs1		Churc1							Oasl1
		Per3		Trib1							Zfp605
		Rcor2		Zfp524							Tcerg1
		Lmo2		Zfp764							Rarg
		Cbfa2t3		Zfp324							Smarca4
		Zfp608		Zfp963							Dzip1
		Zfp658		Trappc2							Hmgn5
		Pax5		Nr2f6							Zfp609
		Rarg		Meis3							Dnajc2
		Spi1		Tpt1							Plagl1
		Nr4a1		Hbp1							Tshz1
		Zfp609		Nfkb1							Spen
		Tulp2		Rpl23							Mis18bp1
		Rreb1		Pou2af1							Smarcc2
		Thra		Brf2							Smarca2
		Hes1		Mxd1							Nolc1
		Hivep1		Creg1							Bdp1
		Fosl2		Pcbp2							Actn4
		Nr4a3		Chchd2							Ncoa1
		Mef2b		Vhl							Zfp62
		Gon4l		Sting1							Tert
		Junb		Pttg1							Nbn
		Chd3		Bcl10							Zfp335
		Csrnp1		Ncoa4							Usf3
		Fosb		Rbx1							Ncl
		Zfp36l2		Thap11							Klf2
		Rara		Cdk9							Ttf1
		Usf3		Nif3l1							Grhl1
		Zbtb20		Taf10							Mybbp1a
		Baz2b		Commd7							Baz2b
		Creb3l1		Sri							Jazf1
		Zfp592									Trp53bp2
		Spen									Aff1
		Zfp646									Runx3
		Zfp512b									Foxp4
		Ncoa6									Cit
		Pou2f2									Chd4
		Tgif1									Ncor1
		Kat6b									Lrrfip1
		Ncoa1									Phf21a
		Ncor2									Arid1b
		Taf4b									Atf4
		Rxra									Ncor2
		Pou6f1									Cc2d1a
		Zfp438									Med12
		Bach2									Zbtb21
		Zscan10									Parp1
		Ski									Zfp74
		Taf4									Dnmt3a
		Phf12									Cc2d1b
		Jun									Zscan20
		Foxo3									Chd7
		Chd4									Taf4
		Zfp652									Sin3a
		Arid1b									Chd3
		Zbtb21									Npat
		Bcl11b									Zbtb38
		Vdr									Zfp182
		Smarca2									Zfp142
		Hdac5									Arid4b
		Foxj2									Zfp646
		Crebbp									Pds5b
		Hivep2									Zzz3
		Bptf									Wiz
		Cbx4									Kat6a
		Nfic									Arid4a
		Kat6a									Zfp827
		Zscan20									Phf12
		Trp53bp2									Bclaf1
		Baz2a									Tsc22d3
		Per1									Nfrkb
		Zfp777									Nsd2
		Aff1									Lats1
		Zfp292									Bptf
		Tsc22d3									Zfp592
		Mafk									Zhx1
		Phf1									Aff3
		Dzip1									Hcfc1
		Zfp335									Hipk2
		Zmynd8									Yeats2
		Bdp1									Phtf2
		Tob2									Asxl1
		Dgkq									Zfp318
		Arid1a									Kdm3a
		Ep300									Cebpz
		Smarca4									Zfp512b
		Bbs4									Hnrnpu
		Zbtb4									Chd1
		Ncoa2									Zfp777
		Med12									Ncoa2
		Foxp1									Tdg
		Crebl2									Smarce1
		Ppargc1b									Lyar
		Zfp827									Zfp445
		Prr12									Gtf2f1
		Zfp710									Zfp729a
		Sp2									Zbtb17
		Arrb1									Atad2
		Lats1									Zmynd8
		Kdm6b									Zfpm1
		Zfp580									Ncapg2
		Gtf2ird1									Gtf2h1
		Tef									Zfp518a
		Rptor									Pnn
		Cc2d1a									Rfx7
		Zhx3									Rreb1
		Chd7									Trp53bp1
		Zfpm1									Ezh2
		Foxp4									Prkcb
		Chd6									Sp2
		Crtc3									Rbl2
		Tcf4									Flna
		Aff4									Zfp292
		Mga									Rora
		Arid4b									Zfp790
		Klf7									Dtx1
		Zbtb38									Zeb1
		Phf21a									Akap8
		Asxl1									Trim24
		Zfp395									Crebbp
		Zfhx2									Cux1
		Dnmt3a									Smarca5
		Ncor1									Brd7
		Akap8									Zfp652
		Mef2d									Chd6
		Arid4a									Zfp7
		Bcl6									Ep400
		Klf13									Prdm2
		Ep400									Dnajc1
		Plagl1									Ep300
		Pbxip1									Zfp397
		Setd1a									Cnot1
		Cebpb									Myef2
		Rfx7									Zfp553
		Aff3									Aebp2
		Cry2									Arid3b
		Dtx1									Aff4
		Notch1									Kdm1b
		Ppard									Wdhd1
		Nfrkb									Hmgxb4
		Rere									Zfp386
		Nrip1									Trip12
		Zfp687									Stat2
		Cic									Zfp180
		Klf6									Stat4
		Trim24									Foxj2
		Mnt									Etv6
		Foxo1									Irf1
		Zfp523									Ubtf
		Irf2bp2									Mllt3
		Cc2d1b									Dmtf1
		Zfp236									Rfx1
		Smad3									Irf8
		Zfp217									Ahctf1
		Mtor									Pou6f1
		Zbtb7a									Cry1
		Yeats2									Hivep3
		Tshz1									Phtf1
		Zfp703									Notch1
		Prkcb									Foxk2
		Dmtf1									Thrap3
		Zfp831									Mtor
		Smarcc2									Foxp1
		Trib1									Zfp51
		Chd1									Rptor
		Rfx1									Dcaf1
		Skil									Crebzf
		Eya2									Jdp2
		Cbx7									Taf1a
		Egr3									Kdm1a
		Hmgxb3									Zbtb48
		Zfp746									Tcf3
		Ncoa3									Pbxip1
		Tmf1									Pbrm1
		Zfp142									Zmynd11
		Foxn3									Prdm4
		Hivep3									Suz12
		Pbrm1									Anxa4
		Ash1l									Rcbtb1
		Zbtb49									Plscr1
		Zfp143									Nfe2l1
		Zfp362									Ssrp1
		Bcor									Hivep2
		Actn4									Crtc2
		Tcerg1									Zscan21
		Tcf20									Sp140
		Trp53bp1									Cdc5l
		Gsk3b									Ehmt1
		Vezf1									Zfp287
		Zfp74									Zfp367
		Atf4									Kdm2b
		Zfp146									Baiap2
		Jmjd1c									Hmgn3
		Dot1l									Zbtb2
		Dbp									Mecp2
		Zhx2									Zfp384
		Zfp276									Nab1
		Crtc1									Ctcf
		Tgif2									Zhx2
		Zfp740									Hmgb3
		Hdac7									Myb
		Zfp62									Zbtb11
		Zfp384									Zfp131
		Bbx									Parp9
		Rora									Fus
		Zbtb48									Brf1
		Zfp628									Fubp1
		Hdac4									Sp100
		Arid3b									E2f6
		Zscan26									Zdhhc6
		Zzz3									Creb1
		Crtc2									Aatf
		Tfeb									Mcl1
		Ezh1									Ash2l
		E4f1									Elk3
		Klf3									Tox4
		Cux1									Cops2
		Zbtb17
		Pkn1
		Ctdp1
		Zbtb7b
		Zfp729a
		Scmh1
		Kat2b
		Irf1
		Ddit3
		Cited2
		Zfp821
		Ddx5
		Chd9
		Ahctf1
		Crebzf
		Prdm2
		Irf5
		Rel
		Arid2
		Prkdc
		Sp140
		Pim1
		Mta3
		Lmo4
		Zeb1
		Rfx5
		Tfe3
		Etv3
		Fus
		Tle4
		Ttf1
		Lrrfip1
		Zfp865
		Taf1
		Zfp91
		Bcas3
		Elk3
		Rest
		Mysm1
		Zfp280d
		Nfe2l1
		Lcor
		Kdm5a
		Baiap2
		Atf7ip
		Hsf1
		Zbtb44
		Prdm4
		Usf2
		Ldb1
		Tcf7
		Zfp7
		Kdm6a
		Crebrf
		Deaf1
		Zfp1
		Brd8
		Stk4
		Zmynd11
		Mtf1
		Dnajc2
		Nbn
		Esrra
		Smad4
		Phtf1
		Mxd4
		Brf1
		Elf2
		Bcl2
		Elf1
		Sp100

## Sheet: 1.5 Tonsil TFH clusters
DE genes from one cluster vs. all other clusters contrast (C_ vs. rest) of human tonsil Tfh	C1 vs. rest			C2 vs. rest			C3 vs. rest			C4 vs. rest			C5 vs. rest			C6 vs. rest			C7 vs. rest			C8 vs. rest			C9 vs. rest			C10 vs. rest			C11 vs. rest
	Symbol	logFC	adj.P.Val	Symbol	logFC	adj.P.Val	Symbol	logFC	adj.P.Val	Symbol	logFC	adj.P.Val	Symbol	logFC	adj.P.Val	Symbol	logFC	adj.P.Val	Symbol	logFC	adj.P.Val	Symbol	logFC	adj.P.Val	Symbol	logFC	adj.P.Val	Symbol	logFC	adj.P.Val	Symbol	logFC	adj.P.Val
	PRG4	1.74162	0.0063991	SERTAD4-AS1	2.98761	2.56019e-08	IL10	5.74553	4.44695e-14	XIST	3.94691	0.000511353	PEG10	3.18789	2.34756e-09	P3H2	2.40821	0.000550724	UBE2C	7.08985	6.44077e-21	IGHA1	5.47551	0.000483205	CYBB	6.44479	2.77091e-10	MT1G	4.1785	1.37751e-10	HSPA6	2.37574	3.33698e-06
	LINC01871	1.73515	0.00343737	P3H2	2.50845	0.000229127	CXCR6	4.87679	5.99029e-10	TSIX	3.00779	0.00243796	IL4	2.99698	1.09236e-08	CLDN1	2.16819	7.06173e-07	MKI67	7.07353	3.85728e-23	FCRL5	4.72147	5.22746e-05	HLA-DQA1	6.28205	1.8134e-11	CHAC1	3.84823	1.94936e-05	HSPA1A	2.00802	3.52448e-10
	AL353660.1	1.72909	0.00255876	HEY1	2.37063	6.27721e-11	TNIP3	4.71109	2.77471e-13	CXCL13	2.6738	8.42046e-06	CXCL13	2.96558	3.90691e-08	SERTAD4	2.16527	8.63435e-06	TK1	6.9184	4.48054e-21	IGLC3	4.69728	0.00493534	ANXA1	6.12195	2.91107e-09	TNFRSF12A	3.82263	2.80477e-07	HSPA1B	1.85882	3.56042e-06
	LINC00402	1.70766	0.0138688	PVALB	2.21541	6.27721e-11	CADM1	4.42819	1.73314e-09	SAXO2	1.76294	0.0162374	ANKRD34B	2.86074	2.57627e-11	SERTAD4-AS1	2.08817	5.70365e-05	RRM2	6.91455	8.56345e-26	SYNGR1	4.35665	8.1545e-05	CD22	6.09814	1.50979e-08	GEM	3.71895	4.4389e-08	LINC01871	1.79336	0.00059233
	GBGT1	1.70008	0.000169327	CHGB	2.11897	0.000221222	FOXB1	4.23168	5.00173e-13	MIR210HG	1.73761	0.00562086	CAV1	2.82484	3.5626e-10	HEY1	1.96305	8.69178e-09	FAM111B	6.51422	7.03352e-20	MARCKS	4.3193	0.000519599	IGLC2	5.9083	0.00108683	AC112496.1	3.61587	9.40761e-11	TTC39C-AS1	1.79214	0.000388619
	FXYD1	1.50765	0.00908758	CLDN1	2.11429	1.13169e-06	PRSS2	4.09299	1.06943e-05	ALPK2	1.69849	0.0107816	LHFPL6	2.79304	2.12324e-09	AC133485.7	1.92759	0.000123133	BIRC5	6.50935	4.83235e-24	GPR146	4.19207	4.69286e-05	BANK1	5.78288	1.20448e-07	LUCAT1	3.46832	1.23589e-08	AC005842.1	1.762	0.000358856
	C1orf162	1.46391	0.00424985	SPINK2	2.06538	1.0472e-05	SYTL2	3.98537	1.74644e-13	PVALB	1.61437	8.373e-07	CLDN16	2.75237	1.47183e-06	CHGB	1.79157	0.00171635	DLGAP5	6.47925	4.41841e-19	SPHK1	4.15523	5.93962e-05	CD19	5.55753	2.24495e-07	PGAP1	3.45844	2.65016e-11	C1orf162	1.7563	0.000102632
	GPR183	1.42063	2.31099e-06	LINC00892	2.00281	0.000394581	PRDM1	3.85405	3.01329e-17	AC087318.1	1.56905	0.00622969	GNG4	2.75134	2.17164e-12	AC008691.1	1.68751	0.000282504	ASPM	6.45542	2.06429e-24	AC016907.2	3.98954	2.89333e-06	LINC02397	5.5479	3.32811e-08	GK	3.36719	5.70605e-20	KLRB1	1.67534	1.23663e-10
	RNF144A	1.40302	0.0313666	SERTAD4	1.99388	0.000108767	TMEM155	3.57335	1.81757e-07	HEYL	1.39873	0.0443017	FAM3B	2.52438	4.22467e-08	NRP1	1.67639	0.00703222	GTSE1	6.43808	2.70056e-19	FAM83D	3.95336	7.41016e-06	MEF2C	5.54562	2.12938e-06	PMEPA1	3.30698	8.25449e-09	PVALB	1.67046	2.54922e-08
	PLAC8	1.39237	0.000144174	CXXC5	1.97219	8.35491e-11	ETV7	3.43561	1.04069e-07	GOLIM4	1.37362	0.0221185	HAL	2.51297	3.81315e-09	SHTN1	1.67621	0.000479653	SPC25	6.25051	4.24508e-16	CLECL1	3.91969	0.0011137	MS4A1	5.37303	4.23956e-08	MIR155HG	3.14134	3.7816e-09	TIMP1	1.66424	1.09708e-05
	GPR171	1.37872	0.0159914	DAB1	1.87796	0.000166581	LAG3	3.40218	2.08066e-10	APBA2	1.34927	0.0285473	CNKSR3	2.48329	1.30632e-06	WNK2	1.67225	1.70838e-07	TYMS	6.12316	3.22062e-26	TNIP3	3.87272	7.92702e-06	FCRL5	5.363	1.38848e-06	LMNA	3.08372	1.40338e-05	IFITM1	1.62971	1.42357e-12
	TIMP1	1.37153	0.000959949	CYTL1	1.83846	0.00416253	AC017002.3	3.39524	1.9787e-16	LIMS2	1.3378	0.00034605	HLA-DQA1	2.4532	0.00010005	INHBB	1.67133	0.000261983	ESCO2	6.07923	3.6507e-18	DERL3	3.81955	0.000198221	VPREB3	5.35146	5.85614e-07	SPHK1	2.99535	0.00143245	FXYD1	1.54711	0.00465876
	PTMS	1.35737	0.00058319	MAFB	1.83228	2.63742e-06	PAK3	3.38401	1.95039e-06	FST	1.3333	0.0316128	FILIP1L	2.44451	1.75549e-11	PTPN14	1.65552	1.79236e-07	CDCA5	6.05779	4.83544e-19	BANK1	3.72549	0.00530573	HLA-DRA	5.18404	3.025e-11	BACH2	2.98722	2.27577e-10	UBXN10-AS1	1.54218	5.36695e-06
	TMEM200A	1.34739	0.00896165	CD79A	1.8017	5.04887e-07	FOXP3	3.34311	6.71264e-06	FZD3	1.32936	0.000571571	AL157373.2	2.4398	3.47868e-05	CXXC5	1.65204	8.69178e-09	PCLAF	6.00299	6.285e-24	PRSS2	3.70799	0.0133357	HLA-DRB1	5.16495	2.30981e-13	B3GNT5	2.82682	9.847e-07	PTMS	1.53439	1.83106e-05
	LINC00861	1.3388	0.00419109	SCGB3A1	1.78781	1.35179e-09	ENTPD1	3.31905	4.74994e-07	ID3	1.3013	0.000876871	INHBB	2.4296	3.00416e-08	IKZF2	1.62258	6.04558e-06	KIF23	5.93473	3.43433e-17	CD19	3.67086	0.00261526	FXYD7	5.16025	1.8861e-13	HDAC5	2.81354	3.32622e-10	PLAC8	1.50844	3.91509e-06
	AC005842.1	1.33588	0.0196929	AC133485.7	1.73887	0.00161382	LINC01943	3.22762	1.07134e-12	AC124248.1	1.2814	0.00116384	HLA-DRA	2.34914	6.6982e-06	DTHD1	1.61926	4.82564e-06	CDK1	5.9192	1.24046e-22	CACNA2D2	3.57599	0.000125709	HLA-DMB	5.13027	3.025e-11	SNX9	2.79641	1.96713e-14	S100A4	1.45142	3.71616e-10
	LINC02812	1.33242	0.0108009	PRKAR2B	1.7337	0.000746489	MIR503HG	3.21234	1.59872e-09	SMPD3	1.25415	0.000876871	CD8B2	2.31325	7.856e-09	DAB1	1.60999	0.000929498	HMMR	5.86847	3.00592e-19	RSF1-IT2	3.56992	2.9273e-05	NELL2	5.10254	2.31956e-05	CREM	2.7492	1.8486e-12	ETHE1	1.43473	1.24028e-07
	IL7R	1.30031	2.21227e-06	SMPD3	1.72593	1.65321e-07	EPN2	3.06978	6.98823e-10	GCNT4	1.23353	0.00315845	NFKBID	2.30746	2.77769e-12	SMPD3	1.59368	1.11689e-06	CLSPN	5.86548	1.08419e-20	LMO2	3.51992	0.00598803	HLA-DRB5	5.0885	3.025e-11	TUBB2A	2.70002	7.24794e-05	AC004585.1	1.42057	1.37198e-13
	TSPAN12	1.27746	0.0183507	CHI3L2	1.65111	1.06853e-09	ADGRG1	2.99231	3.12818e-08	FAM78B	1.1895	0.0141401	CD200	2.3069	1.71326e-14	LINC02099	1.59081	2.18104e-07	E2F8	5.80974	1.49791e-16	BLNK	3.51674	0.00883455	TSPAN33	4.9877	1.07307e-06	ICOSLG	2.69775	7.79062e-06	IGFBP4	1.41606	4.53229e-08
	SLFN5	1.27637	4.25587e-08	CNIH3	1.61615	7.97216e-08	ZBP1	2.96001	3.15939e-09	AL031280.1	1.16352	0.023806	LINC01480	2.3046	3.78774e-15	CYTL1	1.54387	0.00732131	E2F2	5.78794	8.58854e-15	PPFIBP2	3.48711	0.00245595	BCL11A	4.92477	1.5156e-06	ZBTB16	2.66051	0.00969058	GBGT1	1.35942	0.00179186
	ANK3	1.2193	0.00509894	GNG4	1.6052	1.27359e-05	CCR5	2.79232	7.95882e-07	NTRK3	1.15841	0.0111229	LIF	2.27641	2.967e-10	GNG4	1.53988	2.82325e-05	CKAP2L	5.7747	1.72046e-14	FCRLA	3.47524	0.00868138	TLR10	4.85632	1.24253e-05	KLF5	2.65212	0.000393699	PRG4	1.3251	0.0359521
	LINC02595	1.19839	0.000226665	FAM3B	1.58341	0.00246802	IL2RA	2.78308	4.92333e-10	AC004585.1	1.15029	3.87144e-10	RIMS4	2.25546	4.47766e-08	LINC00892	1.51513	0.00825455	AURKB	5.67931	1.34993e-19	PLCG2	3.45364	9.17956e-15	CD55	4.84061	1.17638e-09	CDKN1A	2.64414	1.13576e-05	EMP3	1.31471	0.00815223
	F5	1.19109	0.0159914	RTP5	1.5319	3.94478e-07	CSF1	2.72842	1.1269e-10	TMIGD2	1.12327	0.041867	HACD1	2.20316	1.47505e-07	PVALB	1.50596	7.06173e-07	HJURP	5.64776	9.90191e-16	LINC02397	3.44862	0.00225574	DENND3	4.797	8.31233e-06	NR4A3	2.59876	0.000341817	LY96	1.29713	6.90338e-07
	SAMHD1	1.16027	0.00127361	INHBB	1.52588	0.00277457	HAVCR2	2.60566	4.96734e-06	PAWR	1.10238	0.0254617	MAP7	2.14509	1.59974e-09	PRKAR2B	1.49176	0.00189223	NCAPG	5.621	5.36212e-17	CHST15	3.43595	0.00593662	GPR171	4.79604	3.83529e-11	SH3RF2	2.59564	0.00228717	CARD16	1.28121	1.22059e-07
	IGFBP4	1.15475	7.3094e-05	AC012645.3	1.52485	4.06816e-10	PIK3R5	2.56136	7.76646e-06	TRGC2	1.09797	0.0143455	FLT1	2.13976	1.13627e-07	FAM3B	1.48351	0.0031069	HIST1H3B	5.6133	8.31896e-17	POMK	3.3744	5.38652e-05	EBF1	4.72243	3.81977e-06	AGO2	2.54175	6.50798e-15	LY6E	1.27804	2.94487e-05
	AC004585.1	1.12996	7.92652e-09	ZNF703	1.48616	3.56346e-06	AC068279.2	2.55335	9.47027e-05	PTMS	1.08918	0.0111088	TNFSF14	2.1364	1.17275e-13	SESN1	1.44829	0.000308587	CDCA3	5.60454	1.38915e-16	TLR10	3.31159	0.00996337	LMO2	4.64429	3.13731e-05	PSAT1	2.53312	3.54218e-09	GPR183	1.26099	4.20966e-06
	KLRB1	1.12392	7.5683e-05	AC004130.2	1.48169	2.99222e-06	FLT1	2.52634	6.01573e-08	LINC00239	1.07749	0.000525451	PTPN14	2.09672	2.10472e-11	AC079336.5	1.43706	0.00173363	CCNB2	5.57436	1.51613e-20	RASGRP3	3.30928	0.00153813	2001-03-01	4.63104	5.23132e-09	SLC7A1	2.49977	2.35384e-09	IL12RB1	1.21694	0.000697828
	SESN1	1.07526	0.0335406	CD8B	1.47286	0.000580756	CHRM3-AS2	2.46684	2.53349e-12	CHI3L2	1.07478	0.000107238	SGCE	2.09541	1.09015e-06	ITGB8	1.436	5.50902e-06	TOP2A	5.55359	1.38624e-24	DEPDC1	3.26777	0.00798489	MARCKS	4.58865	0.000247078	KDM6B	2.46152	7.74984e-11	C10orf143	1.20042	0.00056482
	GIMAP8	1.07312	0.0123153	AP002852.1	1.46948	0.00150137	RUNX2	2.46223	1.75748e-09	TIMP1	1.07204	0.0221185	HLA-DRB1	2.08097	2.16306e-06	B3GAT1	1.41959	0.00797396	CCNA2	5.54938	3.00592e-19	ATP6V0A1	3.26249	4.12869e-05	EMP3	4.55272	3.025e-11	CLDN16	2.41298	0.0113768	SELENOM	1.1887	0.000136492
	FLOT1	1.06848	0.00386628	AC020743.1	1.43083	0.000264638	CHST2	2.39131	1.39166e-08	TSPAN12	1.06471	0.0420669	B3GAT1	2.04786	9.36432e-06	SGCE	1.40778	0.00219266	KIF15	5.5491	1.10092e-17	AL356020.1	3.26196	0.00380282	GZMK	4.47164	0.00115793	TMEM88	2.32566	0.00555005	LAG3	1.18861	0.0286239
	LY96	1.05905	0.00023454	XXYLT1-AS2	1.42281	3.7073e-09	SYTL3	2.37764	2.56576e-09	GBP5	1.03481	0.0178006	PAGE5	2.04574	7.2312e-08	CNIH3	1.37569	1.59067e-06	KIF4A	5.53658	1.5596e-14	ESPL1	3.23754	0.00627806	VIM	4.46382	9.13152e-16	DDIT3	2.32275	5.758e-08	ARMH1	1.18356	2.30176e-08
	AHNAK	1.04953	0.00541466	SESN1	1.41918	0.000524294	AL022067.1	2.32148	0.000109755	RETREG1	1.02739	0.00611175	POU3F1	2.02086	8.13355e-12	CD79A	1.36529	9.86373e-05	MCM10	5.53187	9.3157e-17	TSPAN33	3.23251	0.0100904	TNFRSF13C	4.44892	2.68337e-08	PIM3	2.30158	2.02201e-06	OLFM2	1.16068	0.000886084
	ZFYVE28	1.04605	0.000454669	AP000424.1	1.40752	0.000108767	RGS1	2.30492	1.83285e-11	SCML4	1.0252	0.00312994	LINC01991	1.96131	5.16855e-07	PEG10	1.34239	0.02239	POLQ	5.51891	2.37036e-18	RGS13	3.22729	0.0181697	HLA-DPB1	4.445	3.36468e-08	DUSP5	2.29559	2.39465e-08	CD52	1.14392	2.53233e-12
	PVALB	1.04028	0.00244813	AL121820.1	1.40145	1.67463e-05	KLRB1	2.29935	5.47681e-14	SCGB3A1	1.02035	0.000555729	CD8B	1.95371	8.13134e-07	NFIA	1.31336	1.54211e-07	CDCA2	5.50893	1.53281e-15	AL022067.1	3.21067	0.000283588	TRABD2A	4.40414	7.704e-08	CMSS1	2.24209	9.92339e-06	RGL4	1.13951	0.000266041
	GIMAP5	1.01559	0.00023454	SNAP47	1.375	1.69087e-06	SOX6	2.29165	0.000219434	PLAC8	1.01463	0.00887873	RPH3A	1.95058	6.96826e-06	SCGB3A1	1.27934	1.90728e-06	CDT1	5.49459	4.81055e-20	IL10	3.20945	0.00261629	CAPG	4.38102	3.17973e-07	CYSTM1	2.23915	3.7816e-09	GIMAP1	1.13885	1.6671e-05
	GCNT4	0.997814	0.038503	POU2AF1	1.36589	7.94671e-07	FAM167A	2.25051	1.26425e-06	APBB2	1.0091	0.0420669	LINC02099	1.92745	1.07173e-10	NBEA	1.24571	0.00762779	CENPA	5.47195	2.26026e-16	E2F2	3.20937	0.00458753	KLF2	4.37097	1.0613e-13	PEG10	2.23127	0.0234362	LIME1	1.1267	2.37541e-09
	CRIM1	0.984312	0.00338554	CLEC11A	1.35983	1.41779e-05	MZB1	2.24927	0.000697636	PON2	1.00611	0.00438859	SERTAD4-AS1	1.92133	4.4523e-05	MAP7	1.24481	0.000775723	CDC45	5.44137	1.48535e-16	CYBB	3.18838	0.00448879	CD83	4.37061	1.38291e-08	TARS	2.22033	4.50523e-08	CASP1	1.12481	0.000841302
	LINC00239	0.981856	0.00312777	NDUFB2	1.35764	3.20273e-10	TYMP	2.20803	1.58876e-10	SERPINB6	1.00268	0.00142572	CHGB	1.9101	0.000354167	SAMD12	1.23936	0.000342444	NUSAP1	5.41735	3.2071e-26	KIF20A	3.17811	0.00280384	TCL1A	4.28203	0.00177729	HES4	2.2162	8.84938e-05	LINC00861	1.12243	0.0106348
	STOM	0.977942	0.000916634	AC053513.1	1.35655	0.00230111	AC022239.1	2.20771	7.97438e-11	CXXC5	1.00134	0.000831727	EGR3	1.9076	3.19706e-06	ZBTB46	1.2309	0.0445949	KNL1	5.41574	1.6926e-20	CD22	3.15975	0.0281248	TAF4B	4.25887	1.6462e-09	KANK2	2.1953	0.00245946	GBP1	1.11815	0.00729144
	TTC39C	0.976639	2.21227e-06	SGCE	1.34845	0.00827068	ATP6V0A1	2.19124	5.10055e-05	ZNF117	0.996783	0.0404534	ATP6V1C2	1.87842	8.49893e-07	POU2AF1	1.22012	6.59664e-06	CDC20	5.39554	1.80863e-16	AC027682.4	3.14791	1.20642e-05	HDGFL3	4.25566	1.12925e-08	CD55	2.18611	0.0247189	LINC00239	1.11309	7.88415e-05
	GBP5	0.9694	0.0218319	AL162253.2	1.34702	0.000323012	FUT7	2.16113	0.000989505	IGFBP4	0.990948	0.000480296	EPOP	1.85492	2.59271e-09	COBLL1	1.20986	0.0125056	HIST1H3G	5.38569	8.45803e-16	AL008727.1	3.14127	7.09982e-05	BLNK	4.23737	0.000598207	EGR2	2.17149	0.000979128	ICA1	1.10155	2.65049e-07
	MYO1F	0.963829	0.0134838	LAIR1	1.32883	0.00171321	ANK1	2.16001	3.16173e-05	QPRT	0.989245	0.00446248	SYT17	1.84536	4.85504e-05	AC020743.1	1.19895	0.00167352	CEP55	5.38549	8.95397e-20	CKAP2L	3.12918	0.00277311	SWAP70	4.22901	6.96086e-09	RSF1-IT2	2.16513	0.0106089	GIMAP5	1.09759	1.06559e-05
	PARP15	0.959089	0.0328427	LINC00173	1.32835	0.000428219	CEP128	2.14382	1.83285e-11	MERTK	0.986146	0.0257427	BATF	1.835	3.78774e-15	AL359851.1	1.19839	0.0115299	UHRF1	5.35058	1.27434e-21	LINC01001	3.11228	0.000319279	FCRLA	4.22036	0.000550377	IL23A	2.15303	0.00146714	PLCG2	1.09041	3.49576e-06
	GIMAP4	0.953276	0.000659136	CDK5R1	1.28743	1.32191e-07	CXCR3	2.13812	0.000454191	KCNK5	0.973998	0.00207821	MIR155HG	1.8157	2.24846e-07	SPINK2	1.17686	0.0220533	NCAPH	5.34993	8.66384e-19	AC006230.1	3.08926	0.0033039	CLECL1	4.16352	0.000215475	MTHFD2	2.14286	0.000147116	FBLN5	1.08696	3.20133e-05
	ID2	0.944484	0.000169327	ASCL2	1.26334	1.75837e-07	MIR4435-2HG	2.10739	1.73314e-09	COL18A1	0.965366	0.00872136	ITGB8	1.79091	6.65506e-09	PLCG1-AS1	1.17151	0.0011681	PKMYT1	5.30024	3.89437e-14	PTPDC1	3.08758	4.12869e-05	RGS18	4.15771	0.000948709	AC016831.7	2.14128	0.000731049	CD48	1.08628	1.58932e-10
	TXNIP	0.940716	0.0256657	SUPT3H	1.25586	0.000114084	AC007384.1	2.08666	2.73715e-08	DTHD1	0.961195	0.0297868	SIPA1L2	1.76583	9.34399e-07	CDK5R1	1.16564	1.11689e-06	KIFC1	5.28692	5.60553e-18	SOX6	3.08282	0.00114366	HLA-DQA2	4.1367	0.0106757	FAM241A	2.12873	9.847e-07	RPS12	1.0846	4.18412e-15
	RNF125	0.933369	0.00509894	LINC02099	1.25522	3.47022e-05	MYO1F	2.07578	3.23469e-09	PTPRM	0.960435	0.0284445	ASCL2	1.73218	3.02045e-12	TENM1	1.16254	0.000145687	KIF2C	5.27304	6.09093e-20	PRDM1	3.08069	1.66614e-08	CCR6	4.11323	4.55009e-08	TRPV3	2.11944	0.000147116	PYCARD	1.08417	7.04201e-05
	LIMA1	0.922259	0.000169327	RASL11A	1.24767	0.0139595	HAL	2.07354	5.78489e-06	ALDOC	0.957391	0.00315845	TPD52L1	1.7205	0.00073005	ANKRD34B	1.152	0.0138167	MELK	5.27226	2.21773e-16	2001-03-01	3.08009	0.00108355	IFI30	4.05066	3.67561e-10	AIM2	2.10402	1.98871e-05	AC013264.1	1.08053	0.0153887
	GIMAP7	0.918173	0.000404769	AC111182.1	1.22733	0.00711899	TNFRSF1B	2.05868	5.34566e-16	GDF7	0.948992	0.00792405	PTHLH	1.70586	6.6982e-06	ZNF703	1.13944	0.000276093	DTL	5.26597	1.09964e-16	CHAC1	3.06606	0.00530533	IGKC	4.02837	1.17934e-06	SLC3A2	2.1005	1.96713e-14	EVA1B	1.07543	0.00999953
	BCL2L11	0.91333	0.0343768	AC002377.1	1.22601	0.0018745	CPNE2	2.04834	9.79677e-08	DRAIC	0.936653	0.00034605	EGR2	1.69864	1.39865e-06	MYO6	1.13575	0.000327227	ASF1B	5.24143	3.08983e-19	AC092295.2	3.06585	0.00474827	HLA-DQB1	4.02185	1.34022e-08	CYTL1	2.09854	0.0423924	AL136454.1	1.07479	0.00828413
	CNN2	0.900815	0.00392795	CASP9	1.22301	4.39977e-05	BUB1	2.02848	7.86135e-05	AC104078.1	0.936382	0.0285473	CA8	1.68726	1.63691e-08	SMAD1	1.12495	0.000146451	CHEK1	5.18468	1.20143e-19	SDC4	3.05625	8.45624e-05	CHST15	3.99815	0.000514705	ZNF267	2.09673	2.27577e-10	TSPAN17	1.07345	0.00856651
	ACSL6	0.898352	0.00419109	LIMS2	1.19694	0.000408049	YBX3	2.02769	2.81073e-05	IFITM1	0.935452	5.19832e-05	RILPL2	1.66519	1.87294e-14	FGF12	1.12374	0.0209762	HIST1H1B	5.18154	9.41516e-22	AC008115.3	3.05569	0.000134419	RASGRP2	3.93186	3.29452e-09	SLC1A5	2.08967	6.10919e-06	IFITM2	1.07166	5.62812e-05
	GIMAP2	0.89386	0.00077562	SSTR3	1.17357	0.00887655	CASP1	2.01231	8.12046e-09	LMO7	0.930158	0.00336183	RDH10	1.66148	1.35296e-07	FAM78B	1.12341	0.0121609	CDCA8	5.17242	1.78813e-20	CCDC96	3.05215	4.98809e-05	CIITA	3.89592	9.90261e-07	SLC7A5	2.08482	2.91028e-06	RPS27	1.06765	1.16809e-15
	SCML4	0.892155	0.0165357	P2RY8	1.1667	1.82514e-06	IL1R1	2.00486	0.00415108	INAFM2	0.9215	0.0186305	RAB20	1.65492	4.36955e-06	FZD3	1.11043	0.00124221	MND1	5.16105	1.41573e-21	AC083843.2	3.04508	0.00474827	HLA-DPA1	3.86143	3.21121e-08	SHISA2	2.08009	0.00457673	FABP5	1.05997	0.00437704
	CMTM8	0.890511	0.00675576	AC008011.2	1.162	0.0287212	AKAP5	1.99022	4.61935e-07	HEY1	0.893185	0.0197924	IRF4	1.64866	4.86779e-09	AL121820.3	1.10278	0.02672	SHCBP1	5.15964	4.40403e-20	ANXA1	3.03565	0.0159117	CTSH	3.82807	5.91951e-06	GABARAPL1	2.07786	5.99416e-08	GIMAP2	1.05983	6.47408e-06
	CMTM7	0.878003	0.000169327	PDCD1	1.15833	5.23704e-10	SELPLG	1.9647	1.75748e-09	CPNE7	0.889589	0.0345265	TSPAN12	1.6473	4.49911e-05	RTP5	1.10264	0.000210665	DEPDC1	5.1312	3.84018e-10	ITPRIPL2	3.02013	0.000121353	GCSAM	3.82177	2.23559e-08	KCNK1	2.06322	0.00991819	C9orf16	1.05937	1.27375e-12
	LINC02754	0.867698	0.0279311	WNK2	1.15508	0.000159702	LGMN	1.96332	6.59883e-11	LINC02595	0.882729	0.0111229	ESR2	1.64311	0.00157568	MAFB	1.09503	0.00791604	SKA3	5.11847	3.24936e-13	AC008147.2	3.00611	1.39431e-05	SMIM14	3.81738	4.15097e-08	AC068491.3	2.06249	0.000395728	NPDC1	1.04736	8.36116e-05
	IFITM2	0.862313	0.00559716	TOX2	1.15153	3.07677e-12	TSHR	1.9573	1.63141e-10	NUCB2	0.864288	0.00560439	NRP1	1.63529	0.00579941	PON2	1.09237	0.000331087	KIF14	5.1101	4.82118e-13	PIK3R5	3.00018	0.000906216	RASD1	3.81468	6.56842e-08	MT1F	2.0561	5.04313e-05	RPS5	1.04293	2.55787e-12
	FBXO32	0.862119	0.0450877	NRIP2	1.15103	0.00278783	RUNX3	1.94452	1.1273e-08	P2RX5	0.860201	0.0147309	IL21	1.6277	6.74022e-12	XXYLT1	1.0876	4.81598e-06	SKA1	5.0654	1.27609e-14	AC133644.2	2.97927	0.00814559	MYADM	3.80816	6.40168e-08	FAM83G	2.05423	0.00195799	MOSPD3	1.04281	0.000155915
	CCND2	0.856808	0.00625272	FAM110A	1.15053	1.41779e-05	FAM174B	1.9201	8.47015e-06	THADA	0.859964	0.00254015	SOX4	1.61111	4.15694e-07	P2RY8	1.08275	5.3359e-06	BUB1B	5.05002	4.98159e-15	IER3	2.97699	0.000541626	AC020911.2	3.80729	3.18322e-06	EIF2AK3	2.05147	1.33737e-06	FXYD7	1.03928	0.0408582
	FYB1	0.847062	1.5885e-08	FAM78B	1.14998	0.0137239	F2R	1.90532	3.79983e-06	SELENON	0.858704	0.0141545	FABP5	1.60533	7.69169e-07	AC008011.2	1.08101	0.0260459	CDC6	5.01059	3.32346e-18	MIR503HG	2.97637	0.000184261	SYNGR1	3.77633	0.000953762	CRY1	2.04884	2.51597e-05	COMMD6	1.03831	3.64441e-12
	GPR155	0.84121	0.0232216	LINC01727	1.14748	0.00784099	LFNG	1.90231	0.000679134	PDCD1	0.852781	2.22077e-06	CEBPA	1.59672	3.25971e-09	LINC01727	1.0773	0.00906438	PBK	4.985	5.62627e-14	IFNLR1	2.96751	4.7428e-06	FXYD1	3.77248	2.35147e-07	SLC30A1	2.04754	0.000245804	RHOC	1.03789	0.000286785
	RGL4	0.835682	0.0308466	N4BP3	1.13581	0.00101169	CCND2	1.88405	3.66609e-10	CHD7	0.851721	0.0450854	CCND1	1.59407	0.00136092	PLAG1	1.07179	0.00311821	ZWINT	4.97472	1.41573e-21	CLMP	2.95882	0.000376333	TNFSF13B	3.68037	4.37574e-05	BCAT1	2.04704	9.33602e-05	UCP2	1.03285	3.33698e-06
	S100A4	0.835492	0.000775632	TIPARP-AS1	1.12395	0.000997274	AL136987.1	1.86717	0.000102079	AL121839.2	0.830483	0.0223946	ARHGEF12	1.58366	5.44243e-07	FKBP5	1.06875	3.58197e-06	EXO1	4.93508	8.25115e-12	AC008735.2	2.94458	0.00112594	AIF1	3.67251	2.54651e-10	GARS	2.03053	2.03751e-09	PRR7	1.03195	0.00213122
	ZNF891	0.830116	0.0203948	VIPR2	1.12346	0.00425666	SNX29	1.84793	1.1273e-08	CA8	0.814654	0.0404534	IGHM	1.58213	4.73002e-07	TOX2	1.0561	2.99396e-12	ANLN	4.93251	1.70153e-12	EBF1	2.94208	0.0231958	IL7R	3.67084	3.56065e-16	AVIL	1.98274	0.0430373	RPL10A	1.03104	5.35096e-14
	SESN3	0.822562	0.00115383	FGF12	1.1184	0.0426514	LRP12	1.829	0.00213976	CCND2	0.806307	0.0141545	SGPP2	1.58177	1.91461e-10	LINC00173	1.04945	0.00451257	DSCC1	4.92624	8.93377e-15	PAK3	2.93941	0.0121263	LINC00861	3.6463	2.96927e-09	GNG4	1.96738	0.000127747	AC022916.1	1.02432	0.0478871
	CD84	0.818738	0.000226665	PDE9A	1.11263	0.0124448	DUSP4	1.82389	1.33733e-08	PGM2L1	0.800059	0.0242665	BTLA	1.57964	2.95081e-09	ZFYVE9	1.04716	0.00963684	SGO1	4.92318	6.16898e-19	TLCD3A	2.92967	0.0181966	ENTPD1	3.49519	0.000214286	ZBTB46	1.95555	0.0264819	TNS4	1.02383	0.0208364
	LINC00891	0.809217	0.0119931	SPRY1	1.10762	0.0254328	VDR	1.81295	5.16706e-05	AC093010.2	0.795585	0.0285473	RAI2	1.56194	5.1985e-05	CD8B2	1.04295	0.0174745	GINS2	4.91551	1.73652e-21	AC005224.3	2.91001	1.03906e-05	BASP1	3.48903	0.00224446	RIMKLB	1.95239	0.00440531	RPS10	1.02106	8.98737e-12
	GIMAP6	0.808189	0.000959949	TRGC2	1.10404	0.0104571	ABI3	1.80881	9.19018e-06	AGMAT	0.794356	0.0266058	ZBTB46	1.55958	0.00250933	RASA4	1.03799	0.00847973	NEK2	4.91303	1.04201e-11	DENND3	2.90787	0.0350876	CD72	3.42596	0.00022397	ANTXR2	1.94748	3.91138e-08	RPL18A	1.01903	4.85066e-15
	NUDT16	0.805677	0.0322421	LHFPL6	1.10181	0.0458413	RFLNB	1.79318	0.000219434	KIAA1671	0.791171	0.0212634	AMDHD1	1.5582	0.000275162	KIAA1671	1.03693	0.000216874	CENPU	4.88145	5.05095e-20	LMO4	2.89888	0.00501046	C1orf162	3.42252	2.03062e-07	SLC41A2	1.94359	0.00791765	RPL10	1.01715	1.15757e-16
	SLA	0.799791	0.0066367	ZNF775	1.10049	0.0153505	RCSD1	1.76727	7.10994e-10	CPM	0.788758	0.0307545	AMIGO2	1.55729	1.26717e-05	CA8	1.03318	0.000957484	STMN1	4.82331	4.57738e-26	E2F8	2.89604	0.00839754	RGS13	3.39665	0.013031	MARS	1.94091	3.21565e-09	PLAAT4	1.01487	2.10679e-07
	LIME1	0.792084	0.000169327	AC004585.1	1.09315	2.82692e-09	SH2D2A	1.76151	5.89134e-10	CMTM8	0.788127	0.0273874	METTL1	1.55012	0.0034763	CCDC6	1.02632	2.82325e-05	RAD51	4.815	4.40584e-19	AC022079.1	2.86976	0.000143759	APOBR	3.38135	0.00289861	MT1E	1.93442	0.00454487	MPST	1.01237	0.0010055
	IFITM1	0.789299	0.000893824	VPS13B-DT	1.07744	0.0178136	AC108463.3	1.75466	0.000989505	PTPN13	0.779742	0.0254617	FZD3	1.54122	1.1332e-06	HSPA12A	1.02092	0.000430745	KIF18B	4.81052	3.90838e-11	FOSL2	2.86335	1.0134e-05	MIR3936HG	3.37056	0.000994975	IRGQ	1.93209	0.000368508	RPL19	1.00469	5.0988e-16
	GIMAP1	0.781968	0.0190305	CH25H	1.07652	0.000312415	NLRP6	1.75373	0.000161371	CXCR5	0.773729	0.00148443	TNFRSF8	1.51719	0.000392684	TENT5A	1.01981	0.0402946	SPC24	4.80972	1.58982e-16	AC092301.1	2.8614	0.00146387	AC005842.1	3.32139	4.33412e-06	LRRC8C	1.92505	0.000168531	SMDT1	1.0043	0.00815844
	ETHE1	0.777039	0.0220367	PTPN14	1.07629	0.000636682	CDKN2A	1.74606	2.02628e-05	HES6	0.773343	0.0402889	AC008074.2	1.51311	1.84594e-06	LPP	1.00464	3.65357e-06	CENPE	4.76488	4.75441e-18	RAD54L	2.85957	0.0113317	AC133644.2	3.31199	0.00202768	ELL2	1.91335	0.00379486	RPS7	1.00418	5.0988e-16
	FBLN5	0.76197	0.0157861	PLCG1-AS1	1.07486	0.00626699	FSCN1	1.73976	0.000495872	SFMBT2	0.770519	0.00420948	TNFRSF4	1.50845	3.09602e-11	SH3RF3	0.994815	0.00323875	TRIP13	4.75704	5.34082e-13	CXCR6	2.85545	0.0200385	KCNQ1	3.28134	0.00030645	ASNS	1.91197	0.00081337	ACTG1	1.00399	2.09717e-11
	NCF1	0.76144	0.00532374	SMCO4	1.06909	2.5316e-08	CHST12	1.71853	4.74217e-06	GIMAP4	0.769594	0.00918899	HLA-DRB5	1.49818	0.00206988	CDYL2	0.991215	0.00014153	GGH	4.74879	2.22654e-13	IDI2-AS1	2.85154	0.0124695	PDE3B	3.25374	1.43958e-06	JAZF1	1.90876	3.32344e-07	RPL30	1.00311	9.7094e-18
	UBASH3A	0.753244	0.0195881	DHRS7	1.06724	5.48352e-08	AC068491.3	1.71267	2.2216e-05	AC092645.2	0.758212	0.0287015	MCTP1	1.48963	0.00438413	CD8B	0.987781	0.0365342	TPX2	4.68903	7.1099e-22	ARHGEF39	2.85007	0.0107971	GNG7	3.24538	0.000514705	CTNNAL1	1.90649	0.00440531	ANKRD35	1.0025	0.00943757
	RAB33A	0.75255	0.0227173	CD40LG	1.06553	1.06529e-06	CCL20	1.71067	0.00974128	YPEL2	0.756943	0.0256889	CDH2	1.47538	0.00497215	STK39	0.979069	3.70678e-06	MYBL2	4.65218	2.31575e-21	AC103769.1	2.84746	0.000945973	AL353660.1	3.23686	8.61879e-06	NR4A1	1.90626	0.020989	RPL35A	0.996065	3.86017e-15
	ITGB2-AS1	0.748333	0.0085981	H2AFZ	1.06048	3.11132e-08	SLC7A8	1.70209	0.0225431	IL7R	0.750769	0.0141401	BHLHE40-AS1	1.46923	0.000762929	SLC16A6	0.975915	0.0054645	CCNE1	4.64748	6.75545e-14	AC116366.1	2.84281	0.00108355	FLT3LG	3.22937	5.76005e-08	SERTAD4	1.90107	0.0246267	CD7	0.99533	1.47354e-07
	SELL	0.7482	0.0405792	AC124248.1	1.06019	0.00311423	THEMIS2	1.69149	0.000154409	MTUS1	0.745937	0.0109238	PON2	1.46464	1.93944e-07	PTHLH	0.974822	0.0371166	TROAP	4.6465	3.12097e-14	INKA2	2.82817	0.0090801	PLAC8	3.19916	3.89123e-10	CDC25A	1.89656	0.0306868	SLC25A6	0.995101	2.58281e-11
	PTGER4	0.748162	0.00248067	AL136454.1	1.06018	0.00947758	NEIL3	1.68727	0.000318778	ITM2A	0.743952	0.000275948	AC010226.1	1.44622	0.00114307	NPIPB4	0.96562	0.0019385	HIST1H3F	4.63752	1.09303e-13	AC008549.2	2.82163	0.000204005	LMO4	3.19868	0.00128461	ADGRG1	1.89472	0.034674	RPL7A	0.994854	4.37833e-14
	SLAMF1	0.746725	0.0181091	DYNLRB2	1.05324	0.0287117	BTNL9	1.68179	0.0205171	ZNRF1	0.737914	0.00945671	LRRC20	1.44131	4.12898e-05	SH2D1A	0.954848	3.71718e-05	BUB1	4.62288	1.20255e-16	AC084018.2	2.81398	0.000124433	IER3	3.1939	0.000212255	PHLDA1	1.87099	9.33602e-05	LSR	0.994123	0.00104765
	CDKL2	0.745096	0.0377764	DRAIC	1.04985	1.12497e-05	TXLNB	1.67952	9.06869e-05	TRG-AS1	0.730266	0.0181598	SNTB1	1.43054	0.00119617	CHI3L2	0.950702	0.00014153	KIF11	4.6078	9.63348e-21	ZNF502	2.79871	0.00989176	FKBP11	3.19119	1.68572e-08	CASZ1	1.85763	0.00111365	PTRHD1	0.992009	8.96268e-06
	MYO5A	0.73394	0.00532374	LYRM1	1.04689	2.94751e-05	MICAL2	1.67799	2.0446e-06	RHOC	0.721747	0.0402889	P3H2	1.42219	0.0311975	LMO7	0.950413	0.000792037	CCNB1	4.60403	1.43339e-20	AL137856.1	2.78726	0.00118379	PIK3R5	3.18711	0.000136127	SYNJ2	1.8514	0.00378808	CORO1B	0.99093	2.26006e-11
	PDE4DIP	0.72854	0.00329083	CD8B2	1.04538	0.0246871	CST7	1.67523	0.00879648	SMCO4	0.720752	0.000399515	HES6	1.42084	4.73002e-07	ZNF528	0.947815	0.0119727	RAD51AP1	4.60196	1.01172e-15	CAPG	2.77595	0.0073832	SPART	3.18043	0.00579386	PKIG	1.83968	0.0404724	HIGD2A	0.990302	1.13303e-08
	EVI2B	0.722162	0.00747125	ICA1	1.04448	1.6958e-06	COL5A3	1.6614	0.026528	IFITM2	0.708159	0.0307545	KIF21A	1.42002	1.93944e-07	AC012645.3	0.939864	1.70688e-05	FOXM1	4.57684	8.98668e-17	AC087284.1	2.77575	0.00130196	SCML1	3.1754	9.40516e-11	BBC3	1.83929	3.98161e-05	RPL5	0.989409	3.58201e-14
	TRIB2	0.717993	0.0157861	GLRX	1.0347	1.33778e-05	PDE4B	1.64638	1.35529e-05	LY96	0.705036	0.0325748	WNT10A	1.41839	5.97816e-05	LYN	0.937735	0.00350574	E2F1	4.56966	1.43725e-16	NOMO3	2.76643	0.00016121	CCL5	3.17117	0.00177854	ATP1B3	1.80178	3.61814e-09	RPL11	0.988872	3.48305e-16
	SLAMF6	0.716317	0.0160394	LRRC20	1.0272	0.0161193	TENT5C	1.63879	6.6089e-11	CPT1A	0.696503	0.0478615	CXXC5	1.41603	2.75983e-08	TRGC2	0.934476	0.0233649	CENPF	4.54972	2.17543e-21	AL683807.1	2.74571	0.00189521	CST7	3.16947	0.000128534	PDE4B	1.80121	0.00351364	TSPO	0.987537	9.14474e-08
	GLIPR1	0.714066	0.0348653	TAX1BP3	1.02232	0.00126791	ARID3A	1.63153	0.00125207	TNFSF14	0.696122	0.0357556	SLC7A5	1.415	7.5601e-07	KCNK5	0.932874	0.000630793	BRCA1	4.50248	4.3349e-19	AC239799.2	2.74452	1.85978e-06	GBP1	3.1656	7.704e-08	RRAS2	1.79706	0.000232528	RPS28	0.986972	1.03322e-15
	DCBLD1	0.71338	0.0196929	EMID1	1.0179	0.000417817	SLC31A2	1.6289	3.28879e-07	ARL3	0.693622	0.0178006	XXYLT1	1.41215	9.58765e-10	CEP128	0.932182	0.00100129	TTK	4.49701	3.71242e-13	BX284668.6	2.72699	4.23804e-05	RHBDF2	3.15865	1.79986e-05	MT2A	1.79684	9.33602e-05	IL32	0.985387	1.78107e-07
	CRYBG1	0.706866	0.0379187	TIGIT	1.01259	4.76005e-09	IL21	1.62504	2.10851e-10	ORAI3	0.693516	0.0492936	WNK2	1.40162	5.16007e-07	IGIP	0.929588	0.0334441	CENPW	4.49233	1.91066e-20	YJEFN3	2.72166	2.30713e-05	SYTL3	3.13086	3.32811e-08	BCL2A1	1.79327	5.99416e-08	RPS14	0.985294	2.02866e-15
	CD48	0.697469	0.000169327	AC008914.1	1.0095	0.035886	ODF3B	1.62247	0.000154586	XXYLT1	0.685575	0.0197924	AC133485.7	1.40105	0.0035499	RUFY3	0.924249	0.00121648	NDC80	4.45137	3.82037e-20	PCF11-AS1	2.71672	0.00256601	CCR7	3.12541	2.41512e-08	FGFRL1	1.78564	0.00787734	RPL26	0.984611	5.0988e-16
	TCF7	0.688748	6.13794e-05	YPEL3	1.00122	1.09541e-08	SOCS3	1.61584	2.02419e-09	KIAA0319L	0.685433	0.0141401	PRNP	1.39425	7.856e-09	AFF2	0.921593	0.0318929	ORC1	4.39659	1.08214e-10	TNFRSF12A	2.71586	0.00333077	PIK3AP1	3.11886	0.00104011	CARS	1.78452	5.93936e-07	RPLP1	0.98438	1.94485e-14
	THADA	0.686263	0.036723	CYB561D2	0.986828	0.018625	CYTOR	1.61381	3.98063e-07	ZNF708	0.672313	0.040773	ZBED6CL	1.38778	4.74382e-06	FRMD4A	0.918472	0.00405916	CIT	4.3929	1.0203e-14	LINC02246	2.70624	0.0455608	PDIA5	3.11454	0.000288059	AC025031.3	1.77841	0.0110336	CACNA2D4	0.982804	0.0163176
	ADA2	0.682165	0.0311874	PPP2R2B	0.982769	0.0394627	MIAT	1.59772	3.73084e-06	CYTH4	0.669943	0.0420669	SPECC1	1.38711	8.2258e-07	Z82215.1	0.918354	0.0113183	MTFR2	4.34402	9.76662e-11	SAPCD2	2.6953	0.0233176	LST1	3.10684	1.92156e-05	GADD45A	1.77631	5.43374e-05	RPS3A	0.982658	1.13617e-15
	TBC1D4	0.675045	0.000465434	IGFBP4	0.974706	0.000223379	CDHR3	1.59461	0.000192396	LDLRAD4	0.668994	0.0141401	AC008011.2	1.38005	0.000719974	FBXO32	0.914351	0.00632546	KIF20A	4.3046	2.51722e-10	AL020997.5	2.69433	0.000162772	HELB	3.09949	3.3791e-07	WHAMM	1.7643	2.08852e-05	AC002377.1	0.976085	0.0202676
	UTRN	0.67016	0.0097607	AC093010.2	0.966678	0.00119814	ATP9A	1.58166	0.000433025	PDE4D	0.66512	0.0420669	CD82	1.37328	5.26597e-11	ALPK1	0.914056	0.029696	MCM4	4.29894	1.18443e-20	STARD5	2.69055	0.000591718	LINC02246	3.09942	0.0303185	NFKB1	1.76233	1.87067e-09	AC093673.1	0.974717	0.0113334
	PLAAT4	0.668951	0.00386635	SMAD1	0.965546	0.00161391	CEP55	1.58145	0.00339096	PPP1CC	0.653526	0.00034605	BTBD19	1.36406	0.00218469	TJP2	0.910206	0.00963684	DEPDC1B	4.29091	8.07417e-13	UHRF1	2.68826	7.4325e-05	AC073263.2	3.09481	0.000491697	DUSP4	1.76163	7.09613e-05	RPS13	0.973166	1.0396e-14
	MTUS1	0.665131	0.0314036	PON2	0.956645	0.00358503	SLFN13	1.5759	0.00448219	STAT1	0.651384	0.00675926	SLC7A10	1.36114	1.73011e-07	AC092645.2	0.908879	0.00123642	NUF2	4.27963	1.14657e-18	KIF4A	2.68812	0.017488	GSN	3.08679	1.74872e-05	MIR4435-2HG	1.73668	0.00208093	RPL3	0.967703	1.88187e-14
	TNIK	0.664865	0.0374325	AP002360.1	0.956544	0.00440918	TRPV3	1.55449	0.000277885	GIMAP2	0.648288	0.0276853	MYB	1.357	3.39671e-06	EFHC1	0.907609	0.0185282	RAD54L	4.24578	5.47941e-11	AC104695.4	2.68774	0.0095883	RNF144A	3.06742	0.000183792	CLDND1	1.73408	6.34922e-08	HDDC2	0.96766	6.09926e-06
	IL32	0.664744	0.00217436	KCNK5	0.955527	0.00081282	TET1	1.55318	5.59988e-05	TCF7	0.638102	9.34747e-05	KSR2	1.34571	1.13627e-07	GSE1	0.907281	8.62316e-05	DIAPH3	4.21396	1.0866e-15	PTCH2	2.67805	2.75489e-05	SPRY1	3.0573	2.11583e-06	CAMK2N1	1.73156	0.00308489	LINC00920	0.967445	0.0140486
	TGFBR2	0.661912	0.0343768	SELENOW	0.951489	5.30967e-08	CDKL2	1.54137	1.34387e-07	ARMH1	0.636105	0.0111229	PTPN11	1.33918	3.96803e-13	CLNK	0.907169	0.00641032	POC1A	4.21293	9.94991e-13	HJURP	2.67222	0.0149745	MYO1F	3.05175	1.80221e-09	ZSWIM6	1.72932	0.000309242	RPS2	0.962928	4.37833e-14
	SNX6	0.659859	0.000206995	CLEC7A	0.942878	0.000121629	KBTBD11	1.53574	5.10055e-05	TRIB2	0.633987	0.0388004	MAFB	1.33695	0.000181136	NRIP2	0.904258	0.0171681	CDKN3	4.14772	2.77596e-18	OCLN	2.66791	0.000563414	SCML4	3.04815	3.89123e-10	PRNP	1.72215	2.94848e-06	RPS3	0.96168	4.91901e-15
	ATP2B4	0.654497	0.0221398	AL451165.2	0.940616	0.00131119	SLC7A10	1.53301	2.48149e-07	MEF2A	0.633927	0.0263974	CD3EAP	1.3274	0.000241704	IL6ST	0.900381	0.000132827	PRR11	4.14008	9.07506e-16	ANO8	2.66622	7.07795e-05	LINC01138	3.0371	3.19068e-09	EPHA1-AS1	1.71283	0.0245513	RPS18	0.960821	1.06174e-09
	ARL4C	0.642095	0.00532374	CTTN	0.932862	0.00332028	AC008764.7	1.53092	0.00373469	ST8SIA1	0.61789	0.00420948	WARS	1.3254	0.00894316	FBXO34	0.896646	0.00110576	MCM2	4.13314	4.83544e-19	PRDM11	2.66264	0.00237693	PATJ	3.0337	1.76164e-05	AARS	1.69196	0.00114488	CD27	0.959495	2.30224e-09
	SFMBT2	0.638096	0.0327583	NME3	0.931246	5.82573e-05	ABCC1	1.52498	0.000342387	CD52	0.61479	0.000148084	CHROMR	1.31365	4.36955e-06	P2RX5	0.892149	0.00321435	ORC6	4.1143	5.44117e-15	NR1D1	2.66064	0.00496795	RFLNB	3.02439	6.40094e-06	SVIL	1.6916	0.0472595	NAALADL1	0.956955	0.00236773
	PHTF2	0.637344	0.00447802	NTRK3	0.926284	0.0292069	ARHGEF12	1.52219	3.84058e-05	PRKCQ-AS1	0.607535	0.0179865	TNFRSF18	1.30028	4.29214e-07	NCKAP1	0.885977	0.00350574	UBE2T	4.09585	1.93592e-20	AC024940.1	2.66058	0.000180221	CSGALNACT1	3.01133	0.000401442	AC016588.2	1.68521	0.0363334	RPL17	0.956943	1.05714e-14
	ZYX	0.637328	0.0461886	RHOB	0.926276	0.0122753	NAMPT	1.51293	1.27553e-12	CMTM7	0.606143	0.0137243	LONRF2	1.29954	0.0045961	CASD1	0.884658	0.000238606	DMC1	4.07475	6.61827e-12	AATK	2.65307	0.00149613	AL133342.1	3.00979	1.48058e-05	RELB	1.67957	7.79062e-06	RPS23	0.955193	1.37399e-15
	EIF4E3	0.636234	0.036723	AL590764.1	0.924769	0.0339253	ADTRP	1.50288	0.000293987	LPP	0.60478	0.0297496	CLEC19A	1.29783	0.035091	DOP1A	0.884507	0.0426926	TYMSOS	4.05056	4.26205e-10	SMAGP	2.65155	5.20011e-05	ZNF652	2.99705	3.79453e-08	CYTOR	1.67567	0.0026314	RPS27A	0.954938	4.18412e-15
	DYRK2	0.633461	0.0250807	SYPL1	0.917558	1.82514e-06	FAM53B	1.4915	2.03208e-07	BCL6	0.603297	0.0186305	AL391832.2	1.29757	0.0053133	TFDP2	0.881448	4.89461e-05	CCNE2	4.04617	1.55989e-14	CCDC17	2.64706	0.00268094	RASGRP3	2.95737	0.006184	MAP4K5	1.67411	3.74363e-05	RPL29	0.953944	6.3301e-16
	RAPGEF6	0.625615	0.0310913	DCTN3	0.91644	2.58305e-06	LINC01934	1.48433	1.25813e-05	FBLN7	0.601158	0.00942065	SOD1	1.27941	3.82346e-13	DPYD	0.86953	0.000620179	PLK1	4.0275	4.15752e-17	CLEC19A	2.64417	0.0125444	FAM229A	2.95206	5.99825e-05	IFNLR1	1.64962	0.0158745	RPS21	0.953322	6.7518e-14
	ARMH1	0.619585	0.017703	DPM3	0.912594	0.000216033	LINC00861	1.48167	0.00117492	CD40LG	0.599497	0.0199995	UST	1.2736	0.00218469	SLC7A10	0.862138	0.00187036	BRCA2	4.01189	6.23176e-21	TMEM155	2.63515	0.0234913	CD40	2.94237	0.000748928	YARS	1.64708	1.96371e-06	RPL41	0.952722	4.85066e-15
	DUSP6	0.612988	0.0218319	AC245407.2	0.904906	0.00572581	IFI27L2	1.47438	1.89304e-09	RPS4X	0.592465	0.00113918	RRAS2	1.26904	1.85994e-05	SERTAD2	0.859403	0.000813712	POLE2	4.00601	4.73448e-13	AC024560.4	2.63003	0.000346599	AC104695.4	2.93307	0.00389969	MIR22HG	1.64564	0.0131818	PGLS	0.95238	9.74462e-08
	CD28	0.609608	0.000475871	RTL6	0.903246	0.0305023	CLOCK	1.47426	0.00208666	IRF2BP2	0.589159	0.032944	BCAT1	1.26458	5.84592e-05	PTCH1	0.85808	0.0294903	MXD3	4.00541	4.64493e-18	IRAK2	2.62716	0.00259716	TTC39C-AS1	2.92826	0.0001717	ETS2	1.64422	0.00557847	RPL8	0.95132	8.52527e-15
	APOL6	0.607439	0.0322421	EPHX2	0.902338	0.00465974	IRF4	1.46694	3.23519e-06	GBP2	0.587534	0.0347085	PUS7	1.26335	0.00497561	KIF21A	0.857849	0.00537054	FANCI	3.987	9.4926e-17	LNX1	2.61984	0.00218994	AC008764.7	2.91004	5.76714e-05	IRF4	1.64297	0.000522399	RPL36A	0.947859	1.40109e-12
	EMB	0.606047	0.00532548	ST6GALNAC4	0.901245	0.00521594	HS3ST3B1	1.45522	3.56967e-05	NFATC1	0.583189	0.0285473	VDR	1.25863	0.00123619	SLC9A9	0.853662	1.59067e-06	PCNA	3.95331	6.36477e-24	DLGAP5	2.61859	0.0143033	PARP15	2.90369	8.84687e-08	AREG	1.63899	0.0103255	RPL23A	0.94653	3.37881e-14
	ST8SIA1	0.603339	0.00817471	CHST7	0.897754	0.00818239	RORA	1.44927	2.65804e-07	CORO1B	0.580112	0.000135655	TIGIT	1.25445	3.82346e-13	KSR2	0.849267	0.00198306	ERCC6L	3.94898	1.67895e-10	SLC25A25-AS1	2.61759	3.91701e-05	FLOT1	2.90179	5.23132e-09	PCBP3	1.63752	0.0110305	RPS15A	0.945905	1.755e-15
	PPP1CC	0.591641	0.00248067	SNRPN	0.896767	2.50078e-07	TSC22D1	1.44857	1.13018e-07	TMEM123	0.573218	0.000890174	NINJ1	1.23591	6.6982e-06	AC004130.2	0.84914	0.0106515	STIL	3.93347	1.07585e-13	SULT1A3	2.61699	0.000372794	TMEM200A	2.88388	4.94884e-05	AFDN	1.63606	0.00562242	RPL12	0.945338	4.78725e-15
	ICA1	0.588055	0.034739	BCAS4	0.891946	0.00329813	LGALS3	1.44833	0.00399755	HDDC2	0.567578	0.0374582	HLA-DQB1	1.23432	0.00679144	MYO7A	0.846955	0.0461088	PRC1	3.92919	2.2654e-15	AVIL	2.61536	0.00570885	RCAN3	2.87371	1.22586e-10	MAST4	1.63583	0.000415476	VIM	0.944942	0.0108061
	CD52	0.580832	0.000775632	EEF1D	0.889671	5.24532e-10	OLFM2	1.44771	7.44077e-05	TOX2	0.565221	0.00022499	ITM2A	1.22526	3.14231e-11	LINC01619	0.844154	0.0110389	XRCC2	3.9228	8.75037e-16	AL359962.2	2.61331	0.00147863	BEX3	2.87052	0.00022397	NR3C2	1.63164	0.0128764	TOMM7	0.94421	3.43275e-09
	WWP1	0.574611	0.0436347	GADD45G	0.885908	0.000608093	ANKRD35	1.44399	0.000200363	SERPINB1	0.565145	0.0213185	CLEC11A	1.22481	9.85276e-06	SNAP47	0.843807	0.00350574	TEDC2	3.89997	2.33828e-12	AC144521.1	2.6096	0.000996263	TFEB	2.86196	4.76688e-05	LRTOMT	1.63018	0.00969058	BFSP2	0.942936	0.0152685
	CITED2	0.574117	0.0221048	ETFB	0.885218	6.08868e-05	HIP1	1.44256	0.000162995	S100A4	0.560938	0.0448156	KIAA1324	1.22396	1.29599e-08	AC114760.2	0.841399	0.000258792	AURKA	3.84468	7.66128e-16	CCNI2	2.60821	0.000110845	AOAH	2.85811	0.00154183	REL	1.62501	4.03953e-08	TMEM256	0.94255	0.000557442
	RAD23B	0.56381	0.0439962	CAMK2N1	0.882103	0.0429517	HELB	1.43081	0.00152489	PASK	0.550415	0.00476345	TEAD1	1.21541	0.00631814	DRAIC	0.839161	0.000374337	EME1	3.82433	5.41288e-10	AC012291.3	2.59901	0.000970376	AC016405.3	2.852	1.96979e-05	TRIB3	1.62283	0.000760599	IGBP1	0.941063	1.64784e-06
	TLN1	0.561665	0.0145454	MDS2	0.880927	0.0269084	IGHV1-3	1.41822	0.00331029	TTC39C	0.55019	0.0197924	CTTN	1.20912	1.06635e-05	PIK3R3	0.837019	0.00424535	OIP5	3.81688	7.1966e-13	SEMA4F	2.59468	2.04069e-05	CCDC88A	2.84884	4.67027e-05	FAM107B	1.61624	1.87067e-09	NME2	0.935659	1.65801e-06
	FXYD5	0.560876	0.0218319	LINC01619	0.877724	0.0136325	GNGT2	1.40758	0.0161532	TRIM8	0.546979	0.00116384	CLDN1	1.2054	0.00270083	PEAK1	0.835691	0.00788563	CENPM	3.80183	1.41573e-21	ZNF546	2.59219	0.000407009	CCDC112	2.84106	0.000450429	LACC1	1.61499	0.0351936	LY6G5C	0.935561	0.0271341
	AAK1	0.557452	0.0291526	ATRAID	0.874064	0.000291458	ARID3B	1.40245	0.00820324	RNASET2	0.544751	0.0111229	BHLHE40	1.20295	0.000687135	TRERF1	0.83418	0.0054645	FEN1	3.79	2.35221e-21	LINC01719	2.59154	0.000144621	ANK3	2.84014	1.92508e-06	IARS	1.61409	9.08119e-06	EEF1G	0.933031	6.77961e-13
	CD99	0.556025	0.0295027	AC073896.2	0.873821	0.0163697	TRIB1	1.39892	1.02609e-07	TOX	0.541095	0.00830313	PEAK1	1.20063	9.40138e-06	ASAP1	0.831268	1.42999e-05	ARHGEF39	3.77979	2.46821e-09	LINC01355	2.59013	0.00153517	PMEPA1	2.83628	5.40594e-06	MFHAS1	1.59842	1.09677e-06	RPL34	0.932678	3.02034e-15
	ELF1	0.549552	0.00194121	CD53	0.86729	4.6244e-08	CEBPA	1.39751	1.24797e-06	TMEM9B	0.539793	0.0454843	RTP5	1.19735	7.85835e-06	LINC01678	0.831221	0.0295737	HIST1H2AH	3.7675	9.26371e-18	LINC01252	2.59005	0.00261679	NR3C2	2.82551	8.70511e-06	CNIH1	1.59747	3.7816e-09	RPL36	0.932501	8.72564e-15
	IGBP1	0.545169	0.0343768	TRBC1	0.865024	9.18641e-07	SOX4	1.39339	0.000138427	CNOT6L	0.533933	0.0370168	BIK	1.19704	0.000116774	CD84	0.830494	1.42999e-05	CDC25A	3.71659	1.55629e-11	APOBR	2.58733	0.0351362	TAFA2	2.82339	0.000127841	EXO5	1.59484	0.028987	SSR2	0.932176	1.81007e-10
	CEMIP2	0.542801	0.0236725	IGBP1	0.864949	1.33778e-05	AC005224.3	1.38865	0.00276818	TSPAN14	0.533436	0.0347085	HIVEP1	1.19426	1.64228e-07	TXNIP	0.827919	0.0235395	BRIP1	3.71509	7.09735e-15	AC007114.2	2.58278	0.000285657	LINC00402	2.80763	0.00097125	TUBA1C	1.59449	0.000522399	CCNB1IP1	0.931733	0.000187138
	TPR	0.542772	0.0250807	SLC7A10	0.863662	0.00347423	PITPNM2	1.38209	7.86135e-05	MXD4	0.528813	0.0285473	PLCL2	1.19243	5.32853e-07	HECTD4	0.819651	6.10147e-05	NEIL3	3.69918	4.85234e-15	AC026748.3	2.58189	0.00449428	UBASH3B	2.79812	2.43703e-06	CHST2	1.58512	0.0298625	RPL27	0.931631	6.68431e-13
	PASK	0.541543	0.0115553	MTURN	0.852771	0.0444429	ITGB7	1.3813	0.00469334	IL16	0.526211	0.00284678	TMEM64	1.18715	3.59673e-05	INAFM2	0.819359	0.0161189	NRGN	3.68848	3.0252e-12	AC017071.1	2.57474	0.00131418	HERC5	2.75688	0.00113521	MT1X	1.57752	0.00085579	GAMT	0.930829	0.014288
	SENP7	0.541051	0.0343768	HINT2	0.850825	0.000108767	VIM	1.37764	0.000106652	GAPDH	0.511811	5.19832e-05	STX11	1.17756	1.93944e-07	DLEU1	0.817772	0.00197788	MAD2L1	3.67034	1.4728e-18	NPAS2	2.57469	0.000518434	MZB1	2.73787	0.00550683	CAMK1D	1.57645	0.000508391	EIF3F	0.930147	2.27238e-08
	RBL2	0.536287	0.0236122	SH2D1A	0.849587	0.000541711	CRY1	1.37744	0.000158998	ALOX5AP	0.509292	0.0381	EEF1AKMT4	1.177	0.00341608	MEX3C	0.816839	0.000410402	TUBA1B	3.66264	5.75469e-28	AC015813.1	2.57433	0.000148285	APBA2	2.73464	0.000596142	PRDM8	1.5719	0.000368508	AC006369.1	0.929834	0.0370664
	ATF7IP	0.527229	0.0192944	TMEM35B	0.848064	0.000737041	PTMS	1.36856	0.000258182	ZFP36L1	0.495446	0.0135231	ADTRP	1.17628	0.00111414	ANKRD13A	0.809543	0.000656543	CIP2A	3.65842	3.84187e-17	FOXB1	2.57356	0.00242626	AC092301.1	2.71503	0.00292847	AGPAT4	1.57126	0.018795	FLOT1	0.927256	0.00744917
	RNF19A	0.524076	0.00305229	SNHG30	0.84726	0.00320109	DUSP16	1.36636	9.50458e-07	COTL1	0.49541	0.000525451	CDCA7L	1.16862	0.000275162	CLEC7A	0.805413	0.00107179	SPAG5	3.64804	1.71246e-14	SPC24	2.57259	0.00276736	SLC40A1	2.7	1.3906e-05	MTURN	1.55428	0.0202164	GIMAP4	0.925994	0.000260457
	LCP1	0.515186	0.00896165	IFITM1	0.846475	9.85147e-05	TPM4	1.36437	2.46366e-09	FYB1	0.490366	0.000953933	GBP2	1.167	2.02397e-08	HIPK2	0.803525	0.00209419	RECQL4	3.64316	2.68768e-11	DMC1	2.56502	0.0105719	AC010883.3	2.6713	7.08646e-06	SOS2	1.54984	0.000266632	EIF3E	0.923218	4.32656e-09
	NEAT1	0.512633	0.0427969	ACTN1	0.846434	0.000163747	GBP5	1.3607	0.000475027	RESF1	0.485779	0.011383	IL18R1	1.16694	0.0196832	TNFSF8	0.798799	0.00125114	FBXO5	3.6317	1.12728e-19	GPD1L	2.56117	0.000145061	SLC16A10	2.66346	0.003329	AC005261.1	1.54702	3.91753e-05	SNHG29	0.922848	2.16591e-07
	PNRC1	0.5092	6.13794e-05	MYL6B	0.842604	0.000134728	IL10RA	1.35684	0.000293987	GYPC	0.483465	0.0297868	FAM241A	1.16345	1.48477e-05	ZSCAN30	0.794648	0.0107513	PLK4	3.63032	2.9263e-13	TRIO	2.56049	0.000100021	GNGT2	2.65021	0.000838393	KLHL21	1.54678	0.0271024	RPL18	0.922089	1.37198e-13
	MALT1	0.508999	0.0218319	CIRBP	0.842164	4.49882e-08	SLC16A6	1.35457	0.000272007	SELENOW	0.451534	0.0374582	FRMD4A	1.15754	5.8231e-05	NDUFB2	0.790769	4.34125e-05	ZNF367	3.60456	2.80925e-11	LOXL1	2.55876	0.00261526	AC103769.1	2.64573	0.00229584	CLP1	1.54201	0.0372626	TNFSF12	0.921924	0.000347414
	SPATA13	0.505923	0.0299613	ARRDC1-AS1	0.842013	0.0125505	FYCO1	1.34526	0.00060449	CD27	0.431849	0.0285473	ADD3	1.1552	3.81826e-10	SORL1	0.78747	0.0104226	HIST1H4C	3.59265	1.46556e-25	CDCA2	2.55667	0.0208465	RELL1	2.64454	0.0001717	CHAC2	1.53888	0.0256032	RPS15	0.921335	8.88891e-16
	HIGD2A	0.50512	0.0218319	HPCAL1	0.840927	1.91965e-05	GALNT6	1.33556	0.0102402	LIMS1	0.407436	0.0388004	PKM	1.15336	6.74022e-12	EVI5	0.786271	0.0281259	TUBB	3.5836	2.54126e-28	BIRC5	2.55327	0.000460935	ATG16L2	2.63936	1.49907e-05	ZBTB43	1.53419	0.00124345	CCDC57	0.921258	7.73695e-06
	FOS	0.50389	0.0183507	ARV1	0.839582	0.00370192	CARS	1.33529	8.21111e-07	PPP2R5C	0.401943	0.0191682	BCL2	1.15084	3.05105e-09	ZMAT3	0.78606	0.000957484	CENPN	3.55827	1.20255e-16	AL121985.1	2.55094	0.000831871	FGD6	2.63835	0.00719979	FBXO45	1.52649	0.000531513	RPL28	0.920935	6.36184e-13
	ACTG1	0.498149	0.00343737	EPS8L2	0.838183	0.0197782	MLKL	1.32667	0.00775287	LCK	0.398789	0.0335051	SLC29A1	1.14622	0.00266325	RNF125	0.7842	0.007363	CDCA7	3.54161	1.34146e-17	C2orf92	2.54603	0.00086999	VPS37B	2.62482	1.52323e-05	AC016949.1	1.52354	0.013393	GFER	0.920635	0.00101223
	MAF	0.496407	0.000815171	SHLD1	0.837332	0.00251397	ASB2	1.32525	0.000697636	ACTG1	0.394949	0.0199995	IL21R	1.14396	3.01817e-06	NCALD	0.7822	0.0106515	TCF19	3.53725	5.8543e-17	TNFRSF13C	2.54225	0.013825	TXK	2.61406	1.48058e-05	CLEC2B	1.52206	0.000180103	CD151	0.920561	0.0152259
	STK17B	0.492012	0.00699517	TPGS1	0.836955	4.39073e-05	VPS37B	1.32351	0.00362729	RAC2	0.375939	0.0173069	RELB	1.14215	1.48336e-06	CDK6	0.776557	6.10188e-05	TCL1A	3.49802	0.000133129	C11orf65	2.53936	7.4325e-05	ARHGAP5	2.60029	8.62387e-06	PRKCD	1.50806	0.0100225	RPS9	0.918447	4.31442e-13
	CD27	0.487031	0.0139554	COA3	0.8358	0.001484	GPR65	1.3199	6.90291e-05	C9orf16	0.375813	0.0337973	APBB2	1.14092	0.00282387	TIGIT	0.77325	1.59067e-06	ECT2	3.49145	2.12742e-15	AF131215.2	2.53448	0.000127975	SLC35G1	2.59837	0.00284512	TUBB4B	1.50273	0.000218069	PFDN5	0.918092	2.27677e-12
	SNHG6	0.483247	0.00341261	TCEAL8	0.835743	0.000250459	MCC	1.31864	0.000230532	RPS24	0.304809	0.0297868	ZFYVE9	1.14078	0.00156366	AC245060.5	0.767743	0.0174745	WDR34	3.48603	6.21927e-16	AC099778.1	2.52728	6.04506e-05	SH3BP5	2.59293	0.000210806	EIF4EBP1	1.50254	0.0264013	EIF3K	0.91763	1.13303e-08
	ATM	0.477377	0.0101145	U2AF1L4	0.834141	0.00354039	SYNJ2	1.31757	0.0021717	RACK1	0.288705	0.032944	PAICS	1.1398	8.04298e-05	ZMAT1	0.767125	0.00350574	DDIAS	3.48508	2.39537e-08	LRIG2-DT	2.52686	0.0144647	HVCN1	2.59045	0.0135097	INPP5F	1.4966	0.000232528	NACA	0.917369	2.3371e-15
	ETS1	0.475016	0.0196929	TXNIP	0.833779	0.033707	METRN	1.31258	3.63211e-07	SRSF7	-0.518585	0.0115236	TFRC	1.13523	7.61553e-06	CD40LG	0.766357	0.000295025	CCNF	3.48488	1.50411e-15	AP005131.1	2.52481	0.00086999	EPHA1-AS1	2.58271	0.000444788	RNF19B	1.49349	0.0124001	RPL21	0.914152	2.53233e-12
	RPS29	0.472256	0.00023454	FAM43A	0.832668	0.000585574	SMYD3	1.31118	0.000227234	JUN	-0.567992	0.0110044	PRKRA	1.12847	2.70847e-07	MRTFB	0.763964	0.00762779	SAPCD2	3.48363	6.88186e-08	PBK	2.5185	0.0282979	AC127070.1	2.58224	0.00439197	UBALD1	1.48706	0.00562242	RPL37	0.914122	8.22475e-16
	PTPRC	0.469271	0.00300673	CMTM8	0.832054	0.00598053	WDFY2	1.30755	6.21591e-05	CYCS	-0.580054	0.0254617	FOXP4	1.12795	1.56536e-05	PPTC7	0.758836	0.00430439	NCAPG2	3.46284	9.34003e-19	ODF3B	2.51	0.000117791	TGFB1	2.55808	3.125e-08	STK40	1.48165	0.000508391	GPSM3	0.911122	1.96682e-08
	TMEM123	0.468463	0.0201321	TCEA2	0.83041	0.0329529	AC007032.1	1.3007	0.00581608	NAMPT	-0.589046	0.0199995	LINC01281	1.12166	3.51958e-06	CPT1A	0.758554	0.00927685	HMGB3	3.46116	2.72548e-16	NLRP6	2.50161	0.000534166	ZBTB16	2.55028	0.0493075	CHSY1	1.47642	0.000998752	EEF1B2	0.911045	1.35779e-10
	RESF1	0.468375	0.0314046	PTPRN2	0.830289	0.00234177	WNT10A	1.29986	0.00307166	FOXP1	-0.647527	0.00476345	NCOA7	1.1203	1.67747e-08	LCORL	0.758474	0.00330513	GINS1	3.45578	2.33353e-12	AC005072.1	2.49865	0.00382092	ITM2C	2.54607	1.37231e-05	CSGALNACT2	1.47438	1.04821e-05	PTPN6	0.909266	0.000697247
	RPS12	0.463455	0.000840454	INAFM2	0.830283	0.0184049	ISG20	1.29852	7.08142e-12	NFKBIZ	-0.652287	0.0178006	NCALD	1.11949	1.61533e-05	DHRS7	0.747318	5.6712e-05	ESPL1	3.41773	7.36029e-07	NUMBL	2.49195	0.000648884	SLFN12L	2.54457	0.000138565	RSPH3	1.4727	0.0493383	TMEM204	0.908897	0.00970743
	RPS27	0.456748	0.000315963	SMDT1	0.826361	0.0424066	LINC02604	1.29444	0.0114274	BCL2	-0.687563	0.016455	PTCH1	1.1193	0.000753616	TOX	0.74577	1.35148e-05	C21orf58	3.39577	2.61315e-16	AC068279.2	2.48453	0.0221825	LGALS1	2.52363	0.0142964	TRNT1	1.4672	0.000396927	ARF5	0.908473	1.99915e-07
	RPL13A	0.456359	0.00125582	SRP14-AS1	0.826142	0.00855266	SRGAP3	1.28984	2.02064e-05	HERPUD1	-0.70516	0.0161486	HIVEP3	1.11663	0.000162402	CH25H	0.74418	0.0182518	NRM	3.39136	1.43621e-10	FST	2.48173	0.00695751	LINC01772	2.52346	0.00108683	PEA15	1.45904	0.0109963	S100A6	0.908398	9.62877e-05
	RPS11	0.451953	0.00032166	ZNF688	0.825112	0.0121875	AC005224.2	1.28785	0.000697636	UBALD2	-0.73722	0.0355378	ARHGAP10	1.11623	9.80857e-08	IGF2R	0.742443	0.000795137	PHGDH	3.37992	9.36609e-15	AC091057.6	2.47601	4.12869e-05	AC016907.2	2.51339	0.0101313	MAP3K8	1.44717	0.0124001	ZNF71	0.907833	0.0459345
	LTB	0.446188	0.00305229	XXYLT1	0.824272	0.00081568	FAM184A	1.28541	1.25813e-05	HMGB2	-0.756664	0.000555729	NTRK3	1.11605	0.00133229	NR3C1	0.741159	1.22206e-05	DNA2	3.37814	5.39034e-12	GALNT6	2.46542	0.000673012	CITED4	2.50234	0.000601537	STX11	1.4444	8.84938e-05	RPL32	0.905304	4.58887e-15
	RPS14	0.438244	0.000371182	ALOX5AP	0.823774	2.5433e-05	FGFR2	1.27446	0.0078361	KPNA2	-0.770773	0.0132798	CPM	1.11154	3.71283e-05	SETD7	0.740415	0.0459249	WDR62	3.36474	3.40701e-13	MIR3936HG	2.45871	0.0354192	AL020996.1	2.49744	0.00966865	MPP7	1.44073	0.0416108	RPS4X	0.903998	1.94919e-08
	RPL11	0.429384	0.000169327	MKKS	0.823632	0.0393873	TULP4	1.25429	2.26545e-08	SNX9	-0.79927	0.00872136	PIM1	1.11116	8.30903e-05	NIN	0.738585	9.42074e-05	MCM7	3.35975	4.86752e-21	AL022724.3	2.45123	0.000970376	MYO1C	2.47614	0.00142503	FOXP1	1.43922	4.16299e-08	CMTM8	0.901911	0.00185815
	LIMS1	0.429369	0.0455496	PIP4P2	0.822868	7.50598e-05	DZIP3	1.25335	1.99337e-06	NANS	-0.847632	0.0238522	MRTO4	1.10744	0.000116176	MYB	0.728402	0.0409322	FAM83D	3.3493	3.77905e-09	KRTCAP3	2.4294	0.00404831	RIMKLB	2.46342	0.000725424	IRS2	1.43712	0.00525025	RACK1	0.900732	2.8523e-15
	TLK1	0.429137	0.0347369	SLC41A3	0.821263	0.00865564	ATP2B4	1.24796	2.25601e-07	SCARB2	-0.853378	0.0414727	TXNDC5	1.10472	0.000263086	GATAD1	0.72452	0.00794254	CKS1B	3.33949	1.27434e-21	PHLDA2	2.42826	0.00709885	AL133493.2	2.45911	0.0325271	SHMT2	1.43348	8.90592e-06	RPS25	0.900188	5.35096e-14
	RPL7	0.428971	0.00176298	COMMD6	0.821112	1.73014e-08	FAM27C	1.24679	0.00688989	IER5	-0.869606	0.00691072	HEY1	1.0965	0.00017385	LDLRAD4	0.72165	0.00100232	DHFR	3.33507	2.73018e-21	ACVR2A	2.42741	0.000199474	NR1D2	2.45144	2.28644e-05	SLC25A19	1.42825	0.018795	SLC35D2	0.899612	0.00192693
	RPL10	0.414875	0.000226665	HES6	0.819566	0.017697	EPSTI1	1.24357	0.000447011	CREM	-0.89303	0.0124287	AZIN1-AS1	1.0956	0.00107876	SUPT3H	0.720123	0.0403767	ATAD5	3.32501	2.75307e-16	MORF4L2-AS1	2.42411	0.0178131	PAG1	2.43926	3.12866e-06	NFE2L2	1.42558	3.32545e-05	RPL39	0.899198	2.02866e-15
	CD3G	0.414766	0.0134838	FTL	0.817962	4.39073e-05	AC136475.3	1.24296	0.00340636	RAB30	-0.965545	0.0263974	CCNYL1	1.09529	0.00113496	LRRC1	0.719832	0.02239	FANCA	3.3222	2.78825e-15	LINC00271	2.42314	0.00209249	EME1	2.43748	0.0438211	CBX6	1.41999	2.94848e-06	RPL6	0.899026	1.56677e-13
	RPS13	0.414285	0.00176298	LINC00847	0.817954	0.00396909	CDKN1A	1.23919	0.00775004	PELI1	-1.00855	0.0165753	SCGB3A1	1.09415	7.55302e-06	AC003681.1	0.719585	0.0440959	HELLS	3.30868	2.6301e-17	CCR6	2.42182	0.00836164	SNTB1	2.4295	0.00224446	AC137932.3	1.41612	0.0343036	RPL15	0.89639	1.01999e-14
	RPL23	0.406529	0.0322421	ECI1	0.816578	0.00376628	C12orf75	1.23774	0.0099334	MAP3K8	-1.00938	0.0489526	DRAIC	1.0918	5.99995e-07	AC093010.2	0.7157	0.0196489	MCM5	3.30367	1.9785e-19	RASGRP2	2.42181	0.00171051	C16orf74	2.42197	0.014516	NAMPT	1.40646	2.80477e-07	NUDT14	0.895282	0.028534
	CD2	0.405154	0.0113953	SH3BGRL	0.813625	4.85411e-06	HCST	1.2365	7.39698e-10	BIRC3	-1.01174	0.00233719	NME1	1.0904	8.43167e-06	CARF	0.713938	0.0199244	NT5DC2	3.28882	1.53042e-09	TCF4	2.41891	0.0103404	ATP6V0A1	2.41015	0.00776675	ATP1A1	1.40196	2.65478e-05	EBPL	0.894035	0.00781268
	RPS2	0.403441	0.00424985	TMEM230	0.81267	0.002726	RGL4	1.23356	0.000214806	NUSAP1	-1.02792	0.0128024	AGFG1	1.08962	4.67396e-09	BCL6	0.712749	0.000835076	HMGB2	3.28267	1.45934e-27	AC073263.2	2.41283	0.0138513	AC093495.1	2.38584	0.000537923	NR3C1	1.38266	1.43317e-07	EPB41L4A-AS1	0.893982	0.000232332
	RPS26	0.402009	0.0066367	ZNF428	0.811842	4.62014e-05	TTC24	1.2324	0.00436677	TNFAIP3	-1.03289	0.0230556	RAB11FIP1	1.08915	2.95081e-09	CLEC11A	0.710925	0.0363438	HIST1H3C	3.25966	8.04503e-09	LINC01422	2.41224	4.10635e-05	CLOCK	2.37385	0.000908994	MAP7	1.37788	0.0243723	SNHG6	0.893818	3.13284e-10
	RAC2	0.40017	0.0183507	COX7A2L	0.811601	4.14908e-05	MTSS1	1.23232	0.00226832	MAST4	-1.06695	0.0144344	SERTAD4	1.08383	0.0307139	ASCL2	0.710713	0.00344537	GMNN	3.24963	8.44263e-19	CD55	2.40731	0.0144361	NCF1	2.37228	9.32144e-10	NOTCH2NLA	1.3618	0.0416108	RPS19	0.892449	2.16267e-14
	RPL21	0.399896	0.0105033	SERGEF	0.80983	0.0070315	SPATS2L	1.22627	4.17644e-05	TPX2	-1.08015	0.0167631	CEP128	1.08294	2.40964e-05	PRRC2B	0.707614	0.000550724	GINS3	3.19129	2.55504e-11	LRRC4	2.40369	0.0275062	HRH2	2.3701	4.45358e-05	STARD4	1.35699	0.0381068	SPNS3	0.891655	0.0271414
	SSR2	0.399601	0.0423699	PRKCZ	0.808008	0.00645824	E2F3	1.22513	0.000133963	GADD45B	-1.08591	0.036039	FDX2	1.08145	5.08096e-05	SPECC1L	0.706405	0.0111048	SLC25A10	3.18461	2.01786e-10	RASD1	2.40319	0.00329484	CLEC4A	2.35223	0.0470083	AC135050.6	1.35451	0.0494522	RPL13	0.891436	2.75995e-13
	RPLP1	0.399041	0.00419109	UBE2E3	0.807439	7.56436e-05	RNF213	1.22169	3.72898e-09	PRKD3	-1.11788	0.0178006	RGS3	1.08085	1.84823e-05	SMCO4	0.705347	0.000121737	RBBP8	3.17623	1.94548e-13	MAPK8IP3	2.39744	5.16708e-07	AL591895.1	2.35077	0.000908994	RUNX3	1.35371	0.0120409	RPL22	0.891013	5.35096e-14
	PPP2R5C	0.396723	0.0452034	MPST	0.805413	0.0147599	ZC2HC1A	1.21835	4.17644e-05	HIST1H2AL	-1.11983	0.0367802	MAN1A1	1.08076	1.47505e-07	ARAP2	0.704483	2.82325e-05	PARPBP	3.16705	5.01659e-13	OSBP2	2.39723	0.00697055	GPRASP1	2.33111	0.000703182	AC024560.5	1.35112	0.0163043	PRR34-AS1	0.890888	0.044236
	RPL18A	0.396021	0.00508787	TRAPPC2L	0.803604	0.0155096	AFF1	1.21455	7.83904e-05	NFKBIA	-1.121	0.000379849	AC008771.1	1.07712	0.000171863	ZBTB10	0.703032	6.10188e-05	DUT	3.16007	1.58185e-24	AC131971.1	2.39692	0.0121314	F12	2.32344	0.0204535	SQSTM1	1.35102	0.000364179	RPS24	0.890434	2.16267e-14
	ARHGDIB	0.395684	0.0183661	RHOC	0.803006	0.00760397	HERPUD1	1.21278	1.53591e-07	AC012368.1	-1.12365	0.0172192	DTHD1	1.07517	0.000992659	SLC46A3	0.702688	0.0235447	IMPA2	3.15794	1.46887e-10	AC034236.2	2.39515	0.00135707	LRATD2	2.32035	0.00439197	ITPRIP	1.34532	0.0143467	C3orf14	0.88979	0.0162555
	RPS28	0.391466	0.00176298	ASB16-AS1	0.801406	0.0068681	AC012368.1	1.21266	0.00134135	CHRM3-AS2	-1.1308	0.0347085	TRGC2	1.07278	0.00224815	RNF19A	0.702539	1.20943e-06	CCDC150	3.13216	8.31445e-09	CIITA	2.39495	0.0170416	AC104389.5	2.30979	0.0199702	MTRNR2L8	1.34015	0.000522399	PDLIM2	0.888567	0.00071652
	RPS15A	0.388733	0.00147165	TMEM9B	0.798828	0.000142176	SLFN12L	1.20825	0.0191544	AFDN	-1.15534	0.0287015	PRMT1	1.07216	2.40592e-08	ST8SIA1	0.702349	0.00013974	RRM1	3.12835	6.16898e-19	AC068491.3	2.39323	0.000121909	ZBP1	2.30201	0.0060488	ATG2A	1.33251	0.00430248	PAFAH1B3	0.888303	0.00233254
	RPL30	0.386775	0.000226665	CORO1B	0.798277	4.74671e-08	ADORA2A	1.20191	3.20797e-05	BRCA2	-1.1898	0.0285473	CCDC6	1.07068	1.5251e-06	CEP290	0.698513	0.044184	RACGAP1	3.12526	1.54676e-15	AC004951.1	2.37677	1.96528e-06	ASPH	2.29255	0.0046496	TRAF1	1.33112	0.00122468	DALRD3	0.887196	0.000966871
	RPL35A	0.381976	0.00532374	FAM200B	0.797917	0.00246767	GPHN	1.19931	0.00816032	SYNJ2	-1.23882	0.0287015	UQCRC2	1.06654	4.60627e-08	NPIPB5	0.697669	0.00241739	CENPK	3.12252	4.46348e-17	AC016405.1	2.37238	0.000929681	TCF4	2.2923	0.0194028	ARID5B	1.33111	1.22566e-05	PDLIM7	0.886401	0.01171
	RPL5	0.377588	0.0139643	REPIN1	0.797106	0.00121489	ATXN7L1	1.19847	4.88332e-05	C1orf112	-1.2562	0.0369524	CD79A	1.06061	0.00113485	XXYLT1-AS2	0.697003	0.00189223	KIF18A	3.11404	2.53955e-12	MYO1C	2.36373	0.00278458	MGAT4A	2.27707	1.24453e-07	SLC1A4	1.32865	0.0485222	RPS6	0.885499	4.78725e-15
	RPS7	0.373901	0.00305229	NDUFA3	0.795715	0.00180359	UBALD2	1.19563	3.07605e-06	MIR155HG	-1.25814	0.0420669	NFATC1	1.05892	9.80857e-08	ZDHHC21	0.693978	0.00303675	CHAC2	3.09972	9.30568e-13	C3orf35	2.36202	0.00649666	PCF11-AS1	2.27635	0.0214341	SLC5A3	1.32041	0.00221221	PLP2	0.884738	0.00593266
	RPS8	0.372951	0.00194121	AC008555.4	0.794582	0.0144712	GPR68	1.19269	0.000692127	PIM1	-1.2601	0.0257427	RRP9	1.05377	0.000934889	ZNF708	0.688777	0.0113339	C12orf75	3.09148	2.2859e-13	NPTN-IT1	2.35856	0.00097691	S100A10	2.26988	0.000537923	ATF4	1.29475	6.96661e-05	APOBEC3G	0.884458	0.00668617
	RPL26	0.372301	0.00269524	AC025164.1	0.793275	0.000316192	HACD4	1.18984	0.0106102	AIF1	-1.26701	0.0221185	ATP11C	1.05341	0.000279922	TPCN1	0.688561	0.0131915	TIMELESS	3.09117	2.47339e-14	AC104389.5	2.35093	0.0122688	NHSL2	2.26569	0.000663668	TRAT1	1.2912	5.10217e-05	RPL37A	0.884143	1.26379e-14
	RPS3	0.369588	0.00699517	PRKRA	0.792796	0.00126766	TNFRSF18	1.18963	4.17644e-05	ARHGAP5	-1.26969	0.0397215	HSPA12A	1.05188	6.84466e-05	ITPKB	0.684617	5.93751e-05	PAQR4	3.08792	1.72046e-14	C15orf39	2.34834	0.00445187	NIBAN1	2.26197	0.015122	RYBP	1.28546	0.0179186	HINT1	0.883484	1.23495e-10
	RPL28	0.365774	0.0235042	C15orf61	0.79252	0.0162829	SIPA1L2	1.1889	0.00974128	MYBL2	-1.28104	0.0374582	SH2D4A	1.05054	0.000275968	ZFP91	0.679303	0.00105358	CENPO	3.08702	4.15345e-11	BDNF-AS	2.34308	3.24068e-05	MYC	2.25998	0.000287901	AXIN1	1.28072	0.00991819	RAB33A	0.882766	0.00117761
	RPS20	0.364914	0.0139643	YBEY	0.792411	0.00761356	PLAAT3	1.18504	0.00865516	DUSP4	-1.29185	0.00243796	CDK2AP1	1.04913	0.00031898	ZNF737	0.679161	0.0322833	TRAIP	3.08563	4.4168e-09	HIST1H4I	2.33998	0.0155975	TMEM63A	2.25533	2.638e-05	GEMIN8	1.26991	0.0308231	VAMP5	0.881682	9.31506e-06
	RPS21	0.362848	0.0195881	TMEM219	0.791456	0.000121629	GNA15	1.1849	0.0296553	PDE4B	-1.35011	0.0285473	ATP8A1	1.04749	5.24669e-07	DUSP10	0.679033	0.013991	DERL3	3.08251	8.15928e-07	ZNF69	2.33868	0.0192316	DGKD	2.24433	0.00010352	SLC36A4	1.26632	0.0260945	MPG	0.881591	0.000156559
	RPL27A	0.362326	0.0218319	RGS10	0.789047	3.7117e-05	AAK1	1.18204	1.84743e-08	RGCC	-1.35053	0.000555729	BCOR	1.04678	6.6982e-06	DMXL1	0.677169	0.0175424	PSMC3IP	3.06679	4.33071e-14	LAMTOR5-AS1	2.3376	8.49496e-05	MAL	2.24248	0.0280798	SGPP2	1.26507	0.00632526	TTC39C	0.881081	3.75417e-06
	RPL27	0.360324	0.0301918	SLC52A2	0.788384	0.00256011	ANKRD39	1.1787	5.30189e-06	AC092164.1	-1.37446	0.029833	C11orf96	1.04607	0.0130946	KAT6B	0.676682	7.07813e-05	WEE1	3.04658	3.50106e-12	TMEM88	2.33091	0.0158305	JAML	2.22831	0.0206736	BIRC3	1.25953	0.000998284	TP53TG1	0.880713	0.000282329
	RPL17	0.358376	0.0137423	ZNF524	0.783861	0.00311423	GBP1	1.17708	0.0114274	CPNE2	-1.44746	0.00560439	LRRC61	1.04545	0.000113151	ORMDL3	0.671938	0.00644671	MCM6	3.04315	1.67592e-20	TRABD2A	2.32597	0.0272182	IL23A	2.22322	0.00226324	FBXO5	1.25912	0.0155015	RPS29	0.879157	6.35438e-13
	RPL19	0.355547	0.0066367	SMIM27	0.783725	0.00659579	LRRC2	1.17231	0.00290337	PMEPA1	-1.4547	0.0271104	NBEA	1.0438	0.0202971	POU3F1	0.67135	0.0371482	WDR76	3.03107	1.34165e-16	LINC01126	2.32198	0.000809709	RGL4	2.21968	5.51694e-06	POFUT2	1.24041	0.0247189	COX7A2L	0.87861	5.39288e-06
	RPS15	0.35174	0.00392933	CXCR4	0.782216	3.98417e-07	HRH2	1.16725	0.00688989	IFNLR1	-1.47498	0.0178006	TSPAN5	1.04254	7.20421e-06	ZNF280D	0.668754	0.0225871	SNRNP25	3.02879	2.94308e-19	MCM10	2.31889	0.0249408	IFNGR1	2.21908	9.86579e-07	ITGAV	1.23477	0.0208939	ATP5F1E	0.877971	2.53233e-12
	RPL41	0.349641	0.0135694	DUSP1	0.777371	0.00060046	PCCA	1.16584	0.00436677	PMAIP1	-1.49265	0.0271104	SPINK2	1.03935	0.0266857	MSI2	0.667037	5.16117e-05	HIST1H4I	3.02109	1.0336e-08	TP53INP2	2.31748	0.0060719	C15orf39	2.21224	0.0136692	SERINC3	1.22855	4.55022e-05	TAX1BP3	0.875501	0.00602304
	RPL3	0.343606	0.0295027	PGLS	0.77716	2.14524e-05	PBXIP1	1.16438	1.34735e-09	RUNX3	-1.52001	0.000953933	PRKAR2B	1.03755	0.0399012	BAZ2B	0.665306	0.000963064	ARHGAP11A	3.01933	1.05132e-16	AC022239.1	2.31721	1.67666e-06	CD74	2.21016	2.52553e-10	CSRNP1	1.22514	0.00719278	BCL7C	0.875291	0.000154934
	ACTB	0.342669	0.0279311	SDHAF3	0.776464	0.0204541	APOL6	1.16352	6.68637e-07	PGAP1	-1.5331	0.00548432	PAK1IP1	1.03743	0.000172402	TNFRSF10A	0.663587	0.0323313	CBR3	3.00072	1.00311e-05	CD72	2.31672	0.0393417	RARA	2.207	0.000182163	GOT1	1.22502	0.0202164	GIMAP7	0.873883	0.000197235
	RPS23	0.336232	0.0141448	VAMP8	0.773469	6.18382e-07	AL157394.3	1.16068	0.000174567	MCOLN2	-1.6242	0.0285473	SERPINE2	1.03211	0.0390948	TSPYL2	0.658095	0.0102155	CTNNAL1	2.98336	2.96313e-12	PDIA5	2.31053	0.0165382	LAT2	2.20258	0.00203368	TES	1.21579	0.000215574	MVP	0.872622	0.000108751
	RPL13	0.333948	0.0372392	LAT	0.773288	2.94241e-07	PREX1	1.15831	0.000271987	KNL1	-1.65128	0.0345689	SHISA2	1.0256	0.0164087	BCAS4	0.65755	0.0380632	CHAF1B	2.96278	1.15995e-11	ADAM9	2.30835	0.0168162	AC009831.3	2.19813	0.0338302	EPRS	1.21261	6.40901e-06	TRIB3	0.872185	0.00828454
	RPL34	0.332609	0.0178737	HSPA12A	0.770939	0.0166362	CTLA4	1.15498	9.50458e-07	UBE2C	-1.68546	0.0448156	TFDP2	1.02512	3.2065e-07	GLRX	0.653318	0.00794254	RMI2	2.9503	6.82777e-11	AC005306.1	2.30237	0.000305667	AC103724.4	2.19129	0.00101917	CREBRF	1.21229	8.32813e-06	RPSA	0.870685	4.7106e-13
	RPS25	0.330864	0.0322421	MRPL34	0.769706	0.000809943	GPR155	1.15465	0.000492291	VPS37B	-1.6951	0.005623	FRMD6	1.02326	0.0163548	FAM110A	0.653259	0.0225035	SMC2	2.94963	4.16698e-21	AC005070.3	2.29546	0.00694576	GPD1L	2.1815	0.0018285	PPRC1	1.21104	0.0397997	ID2	0.870323	0.000151198
	RACK1	0.329644	0.0139554	RPIA	0.768507	0.000550053	OAS1	1.15398	0.0283898	PRDM1	-1.69936	0.00147565	ICA1	1.02076	1.97337e-07	RASA1	0.651608	0.0130881	VPREB3	2.92208	0.000336242	MCAM	2.2889	0.0171888	SVIL	2.17913	0.0196317	SPAG9	1.20921	0.00417452	AL450352.1	0.868288	0.0250876
	RPS6	0.311645	0.0295027	ECHS1	0.767343	1.68464e-05	CD38	1.15349	0.000146967	EMP3	-1.70709	0.032944	TIAM2	1.01527	0.00153814	UTRN	0.651394	0.00243548	SGO2	2.92082	1.02019e-14	ACAP3	2.28674	1.32891e-05	CNKSR2	2.16704	0.00374165	POLR3E	1.20836	0.0151569	RPL9	0.868098	4.05113e-12
	RPL37	0.307505	0.0236725	TSTD1	0.767218	1.1281e-05	PIK3R3	1.15122	0.000277885	CDKN1A	-1.72808	0.0254617	SHTN1	1.01408	0.0463282	ATG14	0.646967	0.0183033	KANK2	2.91964	7.49249e-10	SLC24A1	2.28665	0.00167961	APOL3	2.1665	0.00101676	PJA1	1.20178	0.0283891	TMEM121	0.865469	0.0236182
	EIF4A1	-0.419759	0.0436347	TMEM251	0.76553	0.00940235	SLC1A4	1.14499	0.0108956	AC008764.7	-1.77477	0.0292125	PCED1B	1.01408	2.34616e-06	BTLA	0.646263	0.0403767	LMNB1	2.91861	5.36364e-21	NCAPG	2.28541	0.0402637	AMIGO2	2.15468	0.000888353	NMB	1.18903	0.0305805	RPL24	0.858676	7.15678e-14
	TUBA1B	-0.685624	0.00817471	PRKCQ-AS1	0.761045	0.000571964	PLCXD2	1.14142	0.0143143	LHFPL6	-1.79966	0.0165201	HAPLN3	1.00837	0.00870379	SESN3	0.645481	0.00418191	CENPS	2.91554	1.65873e-11	HIST1H4A	2.28364	0.0038705	EDN3	2.14906	0.0374298	NRIP1	1.18833	0.0397997	GYPC	0.857705	1.41187e-06
	EMID1	-0.951488	0.0299293	ORAI3	0.75863	0.0178895	PELI1	1.13957	0.000271987	ELL2	-1.80581	0.0141545	PHC2	1.00429	2.95263e-05	PARG	0.645463	0.0467467	SAC3D1	2.90808	1.08564e-15	AC114980.1	2.28149	0.00120843	SORL1	2.14836	3.40035e-06	MRPS6	1.18252	2.98123e-05	MYL6B	0.856142	8.3108e-05
	POU3F1	-0.995127	0.0217502	TUSC2	0.757601	0.00051799	HAGHL	1.1231	0.0187245	SYTL3	-1.80751	0.00312994	AC008691.1	0.99838	0.0410528	DGKZ	0.644211	0.00241893	CCDC34	2.90762	3.03591e-15	FOXO4	2.2764	0.00233667	AC022916.1	2.14194	0.00517959	ZDBF2	1.18186	0.0181757	ARPC1B	0.855688	8.36226e-10
	ASCL2	-1.07991	0.00153401	HLA-A	0.756966	1.00544e-06	AREG	1.12018	0.00413611	EPN2	-1.84243	0.0199995	FNDC3B	0.997693	0.0253656	PLCL2	0.641131	0.0272859	CHAF1A	2.89957	1.73902e-17	PPP1R3B	2.27378	0.00529174	SSSCA1-AS1	2.1375	0.00718832	SLC4A7	1.17999	0.0045871	LINC01503	0.852086	0.0186232
	P2RY8	-1.09476	0.000959949	ZNF32	0.755412	0.00718823	ECI2	1.11947	2.97799e-05	CHML	-1.84646	0.0285473	NMB	0.986103	0.000103628	UBTF	0.64084	0.000139564	KNTC1	2.85951	2.59745e-14	AC104564.5	2.26964	0.00173968	RAB40B	2.12247	0.0003375	ASB1	1.17765	0.0424809	ICAM3	0.850864	5.18277e-07
	CEBPA	-1.13515	0.00748617	EIF3K	0.753637	3.07572e-06	SGTB	1.11753	0.00118141	TK1	-1.85674	0.0300218	DGKH	0.985809	0.000107082	SEMA4D	0.640837	0.00255968	HIST1H2AJ	2.85545	9.18187e-09	TMEM104	2.26883	0.000139904	ITGB7	2.11997	0.00336293	IL21R	1.17289	0.0124001	IGFLR1	0.850847	0.00109082
	PITPNM2	-1.14466	0.0236725	SPCS1	0.752136	1.97689e-06	EFNA4	1.1146	0.0221734	HACD1	-1.87801	0.0222844	PLCG1-AS1	0.985001	0.00443311	AFF3	0.638924	0.026232	CENPH	2.85023	8.47571e-17	SMG7-AS1	2.2671	0.00975515	GADD45B	2.11174	0.00016813	TIMM44	1.16495	0.0364545	GAS5	0.848492	4.29289e-09
	FAM241A	-1.14532	0.0327618	LMO7	0.75189	0.0176746	TIMP2	1.11403	0.0250047	IL2RA	-1.90197	0.0165753	PRDM8	0.981485	9.01929e-05	AC068587.4	0.6385	0.0240475	PTTG1	2.84001	1.6926e-20	AC005674.2	2.26662	0.0132189	SYT5	2.09871	0.0143723	PDE4D	1.16339	0.0102442	MYL12A	0.848222	6.99013e-07
	IL1RAP	-1.15725	0.0369886	RWDD3	0.751467	0.0334459	CHROMR	1.11195	0.00186814	RRM2	-1.91289	0.00617786	RIOX2	0.979589	0.00726845	NNT-AS1	0.637985	0.0493253	HIST1H1A	2.83562	2.80302e-09	DOCK7	2.26156	0.000210548	AC147067.1	2.09404	0.0122513	BICDL1	1.15206	8.84938e-05	RPS8	0.847763	1.88187e-14
	HEY1	-1.16121	0.0453554	DHRS4L2	0.750852	0.00962312	AC012459.1	1.10605	0.0223036	RADX	-1.92502	0.0137243	HSF5	0.978893	0.00566321	XRRA1	0.636777	0.0366996	TMEM106C	2.83562	3.32346e-18	MXD1	2.25992	4.12869e-05	AC020659.1	2.09116	0.0405075	ZFP36L1	1.15163	7.79062e-06	TMEM219	0.847154	2.11376e-05
	FEN1	-1.18573	0.00746475	CCDC115	0.749564	0.00109291	DNPH1	1.10534	2.42619e-07	LINC00944	-1.92646	0.0257427	GRAMD2B	0.976642	7.38798e-05	FBXL5	0.631979	0.00719831	ATAD2	2.83549	3.71742e-18	AL513303.1	2.2599	0.0118106	SELL	2.08955	2.49628e-06	CEBPG	1.15059	0.0478233	DPP3	0.846133	0.00513218
	ZNF726	-1.21498	0.0319915	SSR2	0.748657	2.74984e-07	IL32	1.10388	4.26196e-08	HLA-DRA	-1.93918	0.0285473	PDHA1	0.973353	2.31388e-06	IGFBP4	0.631079	0.0260459	PAICS	2.83253	2.85697e-15	AC136475.3	2.2595	0.000188141	SGTB	2.08898	2.19375e-05	AC006449.6	1.14864	0.0202164	PLEKHF1	0.845721	0.00868835
	IGHM	-1.29187	0.0196929	C7orf50	0.746633	0.0241712	IQGAP2	1.09565	7.98695e-07	HIST1H3F	-1.95623	0.0295086	PIK3C2A	0.972513	4.19626e-06	CCNL2	0.630492	0.00133501	DTYMK	2.8235	1.05132e-16	MIAT	2.2592	3.12221e-05	AC159540.2	2.08864	0.000894053	HMGA1	1.14445	0.000723826	FAM3A	0.843749	0.0124393
	CEP85	-1.33617	0.0494434	OCEL1	0.745956	0.0277735	AIF1	1.08634	0.0184181	ATP1B1	-1.95989	0.0275261	PYCR1	0.967262	0.0313525	MYO9A	0.628014	0.0310707	H2AFX	2.81998	8.31896e-17	YBX3	2.25783	0.00243624	GAB3	2.08393	0.00900629	CHD2	1.14074	4.39667e-05	C12orf10	0.843356	0.00436014
	LYN	-1.38519	0.0124888	NFU1	0.745516	0.0134197	NRIP2	1.08592	0.0105143	SKA1	-1.96988	0.0478116	PLEKHA3	0.967193	9.10687e-07	PIP4P2	0.62509	0.00266884	EZH2	2.79333	7.21374e-17	ARRDC5	2.25746	0.000306254	ALPK1	2.07922	0.00182251	ZNF430	1.13945	0.00308489	SERPINB1	0.843224	3.10504e-05
	MAP7	-1.4118	0.0300815	LINC01503	0.743759	0.0457276	CPA5	1.08131	0.0333684	MND1	-1.97128	0.00119472	PHF6	0.958261	1.55167e-06	PPP1R3E	0.62361	0.0473767	MCM3	2.79074	1.1306e-21	ADGRF3	2.25267	0.000827634	AAK1	2.07455	3.89123e-10	TRMT6	1.13067	0.00791765	EEF1A1	0.840018	2.25421e-15
	RFX2	-1.42687	0.0450877	INO80C	0.743654	0.0131642	MYO18A	1.0803	0.00688989	BIRC5	-2.0586	0.00207821	SRD5A1	0.952695	0.0154027	CSNK1G3	0.622705	0.00408337	ACOT7	2.77324	1.55989e-14	HIST1H3G	2.25184	0.0401541	NEIL1	2.06312	0.0148515	USP12	1.13043	0.0230747	LTB	0.83952	1.03807e-10
	N4BP3	-1.46086	0.00672214	TFDP2	0.743441	0.00110625	MAF	1.07626	1.34393e-12	HLA-DRB1	-2.15307	0.00315845	MYO6	0.952128	0.0012999	TRIM8	0.622305	4.18303e-05	FUT7	2.77199	1.21887e-06	USP49	2.24878	0.0055094	PDE7A	2.05547	2.03062e-07	IL7R	1.12666	0.00634082	ALOX5AP	0.836517	1.36545e-05
	CXXC5	-1.48399	0.000226665	FBLN5	0.742229	0.0096386	TBC1D1	1.07587	9.89843e-06	ESCO2	-2.15778	0.0294123	AC020743.1	0.951369	0.00677298	PHACTR2	0.622081	6.81602e-05	SUV39H2	2.7634	1.36784e-09	FITM2	2.24843	0.0306789	ABCC1	2.05444	0.00173844	TTC33	1.12621	0.0271024	PHB2	0.834672	1.25498e-06
	LRRC20	-1.49308	0.0227472	SPINT2	0.740708	0.000608093	ZNF652	1.07246	0.0120032	GGH	-2.17851	0.0489526	SERP2	0.950211	0.0172634	KDM4A	0.618804	0.0458799	GINS4	2.75779	4.03195e-12	AC010491.1	2.24692	0.0368252	BCL9L	2.04596	2.35475e-07	RGCC	1.11217	0.0491359	IMPDH1	0.834639	0.0460887
	HES6	-1.50069	0.00257661	ABHD14A	0.739244	0.00135407	SNX9	1.07174	4.09955e-06	LINC01684	-2.21861	0.0239974	POLR1B	0.949078	0.00892667	PTPN11	0.618094	0.00049546	INCENP	2.74743	2.31518e-12	CPT1B	2.24547	0.0116375	CEP68	2.04205	0.000145368	ZMYM6	1.10744	0.0447873	CLIC1	0.833201	1.40293e-08
	C4orf46	-1.52619	0.0301918	MRPS18B	0.738637	0.00248421	LAPTM5	1.06828	5.96595e-10	NAP1L2	-2.27999	0.0111229	SRGN	0.948888	9.58765e-10	PTPRJ	0.6158	0.00977282	POLD1	2.74521	3.2423e-13	AL358781.1	2.24475	2.753e-05	RGCC	2.03764	1.06455e-05	NORAD	1.10674	0.000731049	FAM89B	0.832946	5.86847e-05
	ASF1B	-1.52879	0.0482169	PEX16	0.736978	0.0155096	DOK2	1.06176	7.73992e-07	HLA-DRB5	-2.28486	0.0128968	TCTN1	0.946395	0.0115283	MCPH1	0.614704	0.02239	FCRLA	2.73539	0.000847025	CLN8	2.24266	2.26515e-05	LINC01215	2.03324	0.00244327	CCNG1	1.10144	0.0235485	NCF1	0.831223	0.000607355
	MYBL2	-1.54972	0.0184093	PCED1B-AS1	0.736734	0.000738952	SMAD7	1.05264	0.000702016	NPIPB15	-2.325	0.00872136	DCTPP1	0.945606	0.000103628	SENP7	0.612465	0.00286659	CENPJ	2.72224	1.15747e-11	KANSL1L	2.24222	0.00283581	ATF3	2.03297	0.00376592	SAT1	1.09959	0.000223985	FAM200B	0.830879	0.00105933
	IFNLR1	-1.56517	0.0218319	NAALADL1	0.735079	0.0365757	NBEAL2	1.05151	0.00267107	HLA-DPB1	-2.3274	0.00945671	HIF1A	0.944401	1.07945e-08	SLC25A46	0.612382	0.0042692	RFC3	2.70992	1.34477e-13	SH2B3	2.24116	0.000129506	USP6NL	2.02941	0.00988623	CD44	1.09648	8.13402e-05	RPL35	0.830777	3.87292e-13
	PTHLH	-1.59865	0.0225133	ICAM3	0.733804	2.90584e-05	SAMHD1	1.04436	0.00406252	FOXB1	-2.35047	0.00846211	PTRH1	0.943075	0.00522074	LTA	0.611901	0.0197585	RGS13	2.70331	0.000717594	HIST3H2A	2.2386	8.49496e-05	FRY	2.02816	0.0270903	KIAA0232	1.09637	0.0112539	ITM2A	0.82994	1.25321e-05
	GINS2	-1.60249	0.0145454	SHARPIN	0.732653	0.00782981	NETO2	1.04091	0.00161292	ENTPD1	-2.38719	0.0420997	GCA	0.942532	0.00595176	AC004585.1	0.610925	0.000374337	MAP3K20	2.70328	9.81838e-10	MYO1F	2.2377	2.85055e-05	SAMHD1	2.0267	0.000106792	TAGLN2	1.09256	8.7338e-05	LAMTOR4	0.828947	6.92752e-08
	FAM27C	-1.66094	0.0165357	RPS27	0.72994	1.06853e-09	GRAMD4	1.04034	0.00560435	DLGAP5	-2.45278	0.0142863	NHP2	0.941072	1.2704e-07	FUT8	0.610488	0.0220533	TMEM97	2.69845	1.7862e-11	MFSD4B	2.23212	5.2246e-06	ATP8B2	2.01765	9.75364e-06	TTF2	1.0909	0.0398266	FXYD5	0.827203	1.83147e-05
	CD8B2	-1.66638	0.0348653	UQCR10	0.729884	8.02119e-07	CTSA	1.03924	2.03208e-07	HLA-DPA1	-2.50828	0.00646119	LONRF3	0.940961	0.00704265	SLU7	0.609008	0.0187022	SLFN11	2.67147	2.50585e-07	KIF15	2.23105	0.030042	MAP3K10	2.01566	0.000846729	MAP2K3	1.08638	0.00836125	CNN2	0.825167	0.00305629
	YPEL1	-1.6737	0.00424985	LDLRAD4	0.7286	0.00135407	CERK	1.03918	0.000110078	HLA-DMB	-2.54905	0.00611175	PDCD1	0.940832	6.11492e-09	AMPD3	0.608977	0.0357563	KNSTRN	2.66966	2.30284e-11	RELL1	2.22505	0.00245791	EPB41L2	2.01186	0.00121189	SLC38A1	1.08215	0.000395728	HSPB1	0.824974	0.0151924
	PTPN14	-1.67517	0.000662146	LINC02361	0.727776	0.0438919	SMARCA2	1.03592	7.05815e-05	FCRL5	-2.55106	0.0389027	CBLB	0.936406	4.19626e-06	FOXO1	0.608736	0.0207794	FANCG	2.66194	2.00219e-13	AC007216.3	2.22199	0.00170393	L3MBTL3	2.0118	0.00012911	TMEM161B	1.07944	0.0355768	ACTB	0.824836	3.12351e-12
	AP001505.1	-1.67825	0.0310913	QPRT	0.727154	0.0323395	CCDC88C	1.03435	4.93307e-06	SYNGR1	-2.69313	0.0285473	NOL10	0.935552	0.000355544	EHMT2	0.607942	0.0352429	ATP2A1-AS1	2.65671	6.10476e-09	UPP1	2.22021	0.00118422	MBNL3	2.00789	0.00040035	NFKB2	1.07872	0.00351048	MT1F	0.824574	0.0136473
	UHRF1	-1.68706	0.0198243	MRPL40	0.726833	0.00347154	LLGL2	1.03383	0.00898573	PBK	-2.69428	0.0154274	PNO1	0.935291	0.00031898	IKZF3	0.607611	0.000125758	FADS1	2.65592	6.2592e-09	AC090559.2	2.21871	0.000385395	PLEKHA1	2.00544	0.000997424	MAP1LC3B	1.05934	0.00046095	CISD3	0.824262	0.0275847
	AMIGO2	-1.69189	0.0123153	PIK3R3	0.725927	0.0297947	NPC1	1.03028	0.014511	CEP55	-2.72794	0.00119984	PPP1CC	0.934379	3.42564e-09	PTPRC	0.604225	1.78347e-06	CD22	2.6546	0.00156272	LINC02649	2.21805	0.00769993	AL691432.2	2.00299	0.0023327	CD200	1.05409	0.0318808	FAU	0.824213	2.78971e-12
	KIF2C	-1.80231	0.0279311	CD79B	0.72374	0.00560574	LHFPL2	1.03003	0.0219053	SPART	-2.75261	0.0324198	TXNDC11	0.933575	9.22203e-06	RPRD2	0.604094	0.0220455	HIST1H2AL	2.64151	6.99467e-13	AP003472.1	2.21569	0.0192245	OGFRL1	1.99971	0.00787819	RUBCN	1.04518	0.0247189	NMB	0.823871	0.00516747
	CEP55	-1.81166	0.0371455	ZNF580	0.721929	0.0108975	FURIN	1.02701	4.34493e-05	CD19	-2.77384	0.0300848	AC012459.1	0.933042	0.0150918	CLIP1	0.603661	0.0100136	WDHD1	2.6401	4.57294e-12	BX255925.3	2.21207	0.00147863	KLRB1	1.98722	2.2454e-07	MAFG	1.04485	0.0122352	ATP5PO	0.823505	1.3642e-08
	DUSP8	-1.83401	0.00920509	TRAF3IP3	0.721679	3.09849e-06	NPDC1	1.02668	0.000234971	LINC02246	-2.8405	0.0402889	NDUFB2	0.931587	1.84372e-07	ZNF83	0.603605	0.031514	CENPP	2.63662	1.12367e-11	TIGD1	2.21169	8.58381e-05	CDC14A	1.98641	3.08383e-05	PBX4	1.03933	0.0424809	CASP4	0.82278	1.55816e-06
	WNK2	-1.88206	0.000454669	TRPT1	0.714301	0.01113	TGIF1	1.02494	0.0021717	PRKY	-2.84948	0.0239974	LBH	0.930378	6.67836e-10	RABGAP1	0.586619	0.0440959	CDK2	2.62199	4.60645e-13	ZC3H11A	2.2116	0.00644788	WDR86	1.9831	0.0134309	SERINC1	1.03415	0.000425593	TMSB10	0.819642	9.96604e-10
	SYTL2	-1.88423	0.0374325	HSBP1L1	0.714164	0.0454205	RNF213-AS1	1.02366	0.0376497	DIAPH3	-2.92304	0.000541086	AC136475.3	0.923878	0.00799657	TCF7	0.579186	9.24278e-05	HLA-DRA	2.59742	9.17599e-07	AC020743.1	2.2113	0.000341794	CD3EAP	1.97955	0.00445975	ACSL4	1.02772	0.0110305	DRAIC	0.818872	0.000638353
	HLA-DQB1	-2.02659	0.0218319	RPL30	0.713483	4.38933e-12	NAP1L4	1.02326	2.69026e-09	HLA-DQA1	-2.98981	0.0254617	LYN	0.922956	0.00159639	CHD3	0.574008	0.00134536	MEF2C	2.59294	0.00577529	LINC00852	2.2096	0.000718184	AC012020.1	1.97227	0.0255598	ATG101	1.02719	0.0247189	UBA52	0.81845	3.15505e-12
	GNG4	-2.02769	0.00058319	SUSD3	0.713141	0.000256983	S1PR4	1.02182	3.15189e-05	AKR1C3	-3.10644	0.0165201	GNL3	0.921866	0.000540693	SMARCAD1	0.573728	0.0380632	HIST2H4B	2.59025	3.07727e-06	PARP15	2.20777	0.000223101	CHD7	1.96814	0.000300971	POR	1.02365	0.0214413	RPL14	0.81768	8.73313e-14
	ANKRD34B	-2.06748	0.00424985	DLGAP1-AS1	0.712803	0.0021169	ANKS1B	1.01872	0.00197059	KDM5D	-3.13477	0.0197682	HLA-DMA	0.920464	5.79532e-05	ABHD2	0.572551	0.0335218	TMEM237	2.57688	6.16833e-10	SLC35G1	2.20406	0.0133652	AC092164.1	1.96807	0.00870877	UBAP1	1.02218	0.0366098	CHI3L2	0.816973	0.00179111
	CD79A	-2.07295	0.00058319	PGRMC1	0.711815	0.0150269	FRMD4B	1.01796	0.000447011	BCL11A	-3.19611	0.0178006	PRDX1	0.918842	5.52046e-06	TLK2	0.569521	0.00413193	LIG1	2.57048	7.81577e-16	MKI67	2.19604	0.0087691	GORASP1	1.96726	0.000160315	CHIC2	1.02107	0.00122468	TRAPPC2L	0.816806	0.0116211
	HLA-DRB5	-2.08573	0.0310913	BTG1	0.711701	0.000450551	ITGA4	1.01428	0.0015327	FOXP3	-3.20712	0.0197924	ACTR5	0.918587	0.00387137	ETS1	0.569188	0.00020158	TIPIN	2.56921	4.67652e-14	HLF	2.19525	0.0271313	ERMN	1.96392	0.0255598	AKIRIN2	1.01785	0.001616	NUDT16	0.816414	0.0106348
	PAGE5	-2.11357	0.00393352	PLEKHF1	0.710456	0.035886	ADAMTSL4-AS1	1.00779	0.0255283	E2F2	-3.39538	0.00528699	KDM6B	0.917307	2.08029e-05	RESF1	0.567948	0.000374337	FANCD2	2.56801	1.38367e-13	ULK4	2.195	0.00792529	AC012076.1	1.9528	0.0470404	NCOA7	1.0175	0.00308489	LINC00539	0.81609	0.0179067
	SERTAD4-AS1	-2.15585	0.0181091	TAF12	0.708944	0.000641895	ASCL2	1.00712	3.84248e-05	NEK2	-3.41965	0.00646119	PSMG1	0.917133	0.000177585	ST6GAL1	0.567554	0.00430439	RFC4	2.56062	3.49399e-16	CCNB2	2.19378	0.0110782	ZNF677	1.94703	0.0140143	RAD1	1.01458	0.0323791	LINC00623	0.815495	0.000289608
	SOX4	-2.23932	0.00023454	MRPL36	0.70882	0.00499284	ITGB1	0.99547	0.000249595	ZFY	-3.75779	0.00844483	SORD	0.916095	0.0404196	HIST1H1D	0.563043	0.0339421	IGKC	2.56033	6.7402e-06	TUBG2	2.19314	0.00744263	AL133477.2	1.94419	0.0209037	CTU1	1.00867	0.0254827	ORAI3	0.813324	0.00746116
	MAFB	-2.28783	0.000802548	MAGEH1	0.707315	0.000450551	ESYT1	0.995299	2.0427e-05	TTTY14	-3.87384	0.00972247	QPRT	0.913281	0.00101952	CCPG1	0.561646	0.0421742	SHMT1	2.54858	1.00139e-11	GJB6	2.19139	0.0181046	ERN1	1.94201	0.000184821	RELA	1.00755	0.00583022	AC004130.2	0.811354	0.0194666
	KIF15	-2.3604	0.0495573	TMEM134	0.70688	0.000717184	ORMDL3	0.98705	5.72664e-05	LINC00278	-4.74546	0.000460893	NPIPB5	0.912159	6.16905e-06	MTUS1	0.561462	0.0465469	FANCB	2.53409	1.09592e-09	SESTD1	2.19105	0.0147934	AL121944.1	1.94	0.000504853	GLS	1.00687	0.000147116	DCTN3	0.809324	2.65256e-05
	RIMS4	-2.57071	0.00190424	PRF1	0.706876	0.0444387	ARSG	0.982812	0.0102402	AC244213.1	-4.83541	0.00119472	SEPTIN11	0.912116	0.000285944	PCMTD2	0.561443	0.0183991	CDCA7L	2.53361	4.25832e-12	SSSCA1-AS1	2.19018	0.00475271	AC099778.1	1.93292	0.00389969	AP5Z1	1.00377	0.0394924	ACP5	0.809247	0.00124625
	SLC7A10	-2.61807	1.12672e-06	SERTAD2	0.706702	0.0129461	MAPK3	0.982404	0.000290273				SFXN1	0.911441	4.2672e-08	PSIP1	0.558735	0.00189223	HIRIP3	2.52963	1.07565e-13	TCP11L1	2.18678	0.000707252	ZNF10	1.9325	0.00555806	MMGT1	0.999327	0.0366098	AC020915.2	0.8083	0.022668
	SERTAD4	-2.69685	0.0066367	RPS27A	0.706505	7.11271e-10	AL135818.1	0.982193	0.0353477				FGFR1	0.906572	0.000622771	RABEP1	0.557127	0.0250186	TUBA1C	2.5196	1.18442e-14	ZNF461	2.18468	0.00531154	SYTL2	1.92388	0.0379305	TANK	0.990469	0.000396927	NDUFB5	0.807831	1.46898e-05
	FOXB1	-2.86085	0.00908758	DNAJC4	0.706147	0.00047637	TMEM173	0.974185	0.000848753				OSBPL5	0.905984	0.0208948	CEP350	0.552389	0.00775574	TONSL	2.48931	3.34635e-08	AP001033.2	2.1843	0.00202677	IRS2	1.90972	0.000212255	UBE2B	0.989577	0.00058525	NOP53	0.807781	1.76073e-07
	INHBB	-2.94847	0.00070839	MAPK13	0.706032	0.0349683	IGFLR1	0.974036	0.00031554				TMEM70	0.904853	4.32569e-06	THEMIS	0.551394	0.0353871	HIST1H2BH	2.47033	1.96719e-08	PLA2G4B	2.17771	0.0172651	JUN	1.90815	3.33913e-11	DNAJB2	0.982549	0.0215796	ALKBH7	0.80701	8.51786e-07
	LINC02099	-3.14563	1.12672e-06	ATP6V0E2	0.704638	0.00175073	SLAMF1	0.971617	0.000474949				NPIPB4	0.901667	0.00175051	KIAA1324	0.550282	0.031514	PYCR1	2.46723	3.42159e-08	EME1	2.17712	0.0482056	ICA1L	1.90297	0.00952924	EIF2S2	0.982248	1.74481e-05	RNASET2	0.806035	9.8565e-06
	CLDN16	-3.19112	0.0211499	PNKD	0.703993	0.000308868	MRPL10	0.971436	3.84058e-05				CRIM1	0.901537	0.000413667	AKAP11	0.546499	0.047653	RNASEH2A	2.46665	2.0019e-09	LBHD1	2.17553	0.00692409	DDAH2	1.8764	0.0193093	CISD2	0.98205	0.0151569	ABHD17A	0.805902	3.80476e-06
	PEG10	-3.24595	0.0085981	TPRKB	0.703905	0.00145474	CKLF	0.970246	4.25992e-06				SYNGR2	0.898506	8.30903e-05	KIAA1109	0.545729	0.0325303	RCC1	2.46386	3.20139e-12	TTC22	2.1673	0.00155221	GPR183	1.87134	1.2623e-05	BRAF	0.979074	0.001852	CMTM7	0.805367	0.000125687
	HAL	-3.52077	0.000447078	MAGED2	0.703609	0.00556478	ST6GALNAC4	0.968173	0.00505283				EXOSC5	0.8974	0.00138694	FAM43A	0.544966	0.0472174	NCAPD2	2.45562	7.81577e-16	ICOSLG	2.1663	0.00217874	IER2	1.86597	3.49377e-10	PITPNC1	0.97723	0.000723826	DBNDD2	0.803851	0.0337737
	FAM3B	-3.6461	0.000959949	KCTD17	0.703274	0.0303952	BCL2L11	0.965569	0.0222956				FEM1B	0.896196	0.000477839	CHD6	0.544911	0.00812301	HLA-DQA1	2.45032	0.000395761	NT5DC2	2.16477	0.0385916	AL031280.1	1.86049	0.032694	EIF1	0.970603	3.91138e-08	KCNN4	0.803316	0.0366301
				MIB2	0.702413	0.031147	MAST4	0.962594	0.00578874				PPAN	0.896119	4.12898e-05	GARS-DT	0.543444	0.0363438	ASRGL1	2.45025	3.12012e-08	AC008764.8	2.16321	0.00106671	ZNF568	1.84599	0.000409672	EZR	0.967096	7.79062e-06	BTF3	0.80327	6.65153e-12
				SEC11C	0.702187	0.000267459	ADAM19	0.962014	0.00192915				ISOC2	0.895958	2.06679e-05	POU2F1	0.54338	0.0171681	ZGRF1	2.44569	2.82348e-11	ITPRIP	2.16171	1.9842e-05	ACCS	1.84365	0.0389224	BTG1	0.954817	0.00304715	MZT2B	0.800363	6.93759e-09
				P2RX5	0.701314	0.0390974	SAMD9L	0.960903	0.00760911				AC090152.1	0.895877	7.47832e-05	TAOK1	0.539575	0.0318676	LRR1	2.43815	5.23446e-14	CSF1	2.1616	0.000966157	PPM1K	1.83735	1.43958e-06	CEBPB	0.938944	0.0271024	GAPDH	0.799404	6.5523e-11
				SPCS2	0.701305	5.73864e-05	C1orf112	0.952283	0.0358159				PRKCZ	0.894745	0.000418953	ADD3	0.537089	0.00856822	FABP5	2.43779	1.37579e-11	SAP30L-AS1	2.16145	0.00798191	SBF2	1.8358	0.00341707	ANKRD11	0.937463	2.51915e-05	SH3BGRL3	0.798993	3.48665e-10
				WDR83OS	0.698508	2.51471e-06	SLC35D2	0.949464	0.00242581				HECTD4	0.894639	1.82973e-06	KIAA0319L	0.534166	0.0484709	C19orf48	2.43695	4.71435e-15	Z83843.1	2.15929	0.000432541	FCGRT	1.8338	0.00952924	BLOC1S2	0.931886	0.00642205	UBE2L6	0.798038	0.00103968
				ARF5	0.698019	8.88208e-05	NINJ1	0.943966	0.00664163				CCDC86	0.893224	0.0295098	MYEF2	0.53302	0.0399688	CEP152	2.43566	7.1067e-11	NBEAL2	2.15576	2.01788e-05	CMTM8	1.83349	4.96932e-05	NANS	0.928338	0.0491359	COX7C	0.797793	9.12832e-11
				LINC01281	0.697701	0.0232128	MAP3K5	0.942889	0.00230806				MYO1E	0.888087	0.0194401	MT-ND6	0.532726	0.0228693	VIM	2.42311	2.84086e-12	ACCS	2.15477	0.00946752	RECK	1.83347	0.010733	SLC30A7	0.924409	0.0179525	CRIP1	0.796008	1.14425e-05
				RAB33A	0.695514	0.0185224	ZBTB38	0.936067	6.18887e-06				SMS	0.887768	0.000560227	KMT5B	0.530337	0.0217223	NET1	2.42014	3.55909e-08	OLMALINC	2.15404	7.24724e-05	DTX3L	1.83319	0.000229629	NFKBIB	0.921068	0.0357957	DUSP12	0.794742	0.0132708
				BTLA	0.695469	0.026657	AL645568.1	0.935596	0.0407704				NETO2	0.882831	0.00107728	PRKCH	0.528362	0.000276093	HIST1H2AM	2.40216	3.88048e-08	HLCS	2.14966	2.97945e-05	ZFP36L2	1.83237	3.64646e-08	AZIN1	0.91993	0.0137637	COPS9	0.794384	2.26947e-06
				SWI5	0.694289	0.0217839	C17orf49	0.934709	2.95579e-06				RIN3	0.878988	0.00523081	GALNT2	0.524136	0.023745	NIBAN1	2.39275	8.78107e-07	HIST1H4E	2.14922	0.00160269	FYCO1	1.83189	0.00299786	ILK	0.914675	0.0376608	ACTA2	0.794249	0.0254203
				TSSC4	0.693016	0.0366129	SLA2	0.93329	0.00337754				EIF5A	0.878763	1.36564e-06	SFI1	0.521348	0.00668083	GEN1	2.39245	1.87985e-10	NOTCH2NLA	2.14624	0.000406674	STARD5	1.8262	0.0456064	RAB22A	0.913043	0.0397997	LCK	0.79412	5.43345e-08
				DMAC1	0.692923	0.000589222	KDM7A	0.928333	0.00111328				HDAC7	0.87792	8.57281e-07	PPME1	0.520735	0.0487997	SWAP70	2.38549	2.28147e-06	LINC01465	2.14533	0.00218591	CREB3L2	1.82554	0.00113189	SNHG16	0.910517	0.0289318	RPLP0	0.793837	1.45977e-10
				YIPF2	0.692733	0.0429517	IQSEC1	0.920958	0.0485252				TIMM8A	0.87635	0.0070488	TMX4	0.520591	0.0119478	C9orf40	2.38194	1.95926e-11	AC132192.1	2.14358	0.00661183	AL450998.2	1.82393	0.00050346	DDX39A	0.910244	0.0349137	RPS16	0.793316	9.07968e-10
				FAM89B	0.691147	0.00166662	LINC02099	0.919033	0.00948159				CD59	0.876141	0.000352334	ACTN1	0.51998	0.0492891	SMC4	2.37995	1.22756e-18	AL603839.3	2.14024	0.0147934	FBXL16	1.82201	0.0209037	EIF3J	0.909495	0.000466541	MRPL11	0.793104	0.000230999
				JUNB	0.690321	3.31771e-06	PRDM8	0.918134	0.00360523				NBL1	0.875866	0.00659785	KIF2A	0.518252	0.0142585	HLA-DRB5	2.37955	1.76917e-06	KCNK1	2.13841	0.00371802	GNAQ	1.82183	0.000214885	EIF5	0.907587	0.000294897	COTL1	0.793004	3.21275e-09
				MEA1	0.689489	0.00896054	PLAAT4	0.917046	6.18887e-06				TOX	0.873521	5.36806e-08	CCDC18-AS1	0.514952	0.0399674	TUBG1	2.37793	7.94384e-12	ARID3B	2.13815	0.00649666	AC011939.2	1.82113	0.00323274	RAB10	0.902098	0.001616	ABRACL	0.791222	3.62005e-07
				RPL35A	0.688491	3.50093e-09	INPP1	0.916713	0.00208666				EGOT	0.872249	0.0469101	PDCD1	0.514935	0.00433893	DNAJC9	2.37079	2.11309e-20	YES1	2.13776	0.0153066	RBMS1	1.81808	1.49645e-06	UBR4	0.901096	0.0397997	ANAPC15	0.78836	0.00112483
				TOMM7	0.687203	1.91965e-05	RASGRP1	0.916141	0.00137812				EMID1	0.87006	0.000668167	MED13L	0.512581	0.0051977	POLA1	2.36562	2.01512e-10	KCNK6	2.13745	4.15689e-05	EML2-AS1	1.81712	0.0343365	STAT5B	0.898624	0.000396927	MEI1	0.788266	0.0283794
				PFDN5	0.686564	6.21604e-08	DENND10	0.915436	0.0167342				NOLC1	0.866524	4.00951e-05	PHF21A	0.51141	0.0285035	PXMP2	2.35488	1.96157e-12	PLEKHG1	2.13648	0.0133816	RP2	1.80783	0.00401846	PSMD14	0.895999	0.0376608	SIGIRR	0.788101	0.00132823
				NR3C1	0.686113	0.000158036	INPP4A	0.914784	0.0124147				TRAV17	0.866119	0.0281023	TIFA	0.51141	0.0229022	POLA2	2.3498	6.90678e-12	GINS1	2.13523	0.0149353	ZNF799	1.80627	0.0169451	SARS	0.890969	0.0158477	RAC2	0.788085	1.40867e-09
				MTLN	0.686033	0.00312506	NCF4	0.912962	0.0358159				SMC5	0.865632	2.70847e-07	UBE2H	0.511175	0.0297961	RAD54B	2.3385	1.06007e-06	ADHFE1	2.13291	0.00148666	AC013264.1	1.80398	0.00831318	RAP1B	0.880661	0.000731049	A1BG	0.787615	0.020787
				OXLD1	0.684253	0.00198984	GSDMB	0.912776	0.0226865				CD58	0.865153	2.56204e-05	ICA1	0.508372	0.0426926	CKS2	2.33691	1.0639e-16	AC012615.1	2.12904	7.9374e-05	DMXL2	1.80324	0.0251943	BCL10	0.880393	0.00969058	EEF1D	0.787383	4.477e-09
				NDUFB1	0.68221	9.37306e-06	TATDN3	0.909901	0.0225431				SLC25A46	0.861512	3.82173e-06	TP53INP1	0.507818	0.0320725	RANBP1	2.33538	1.38404e-19	HIST4H4	2.12889	3.4408e-05	AP003486.1	1.80125	0.0371518	APLP2	0.871134	0.016828	ISG15	0.786938	0.0153282
				ASF1A	0.682147	0.00610056	CDIP1	0.906584	0.0133544				SMPDL3A	0.858695	0.0296322	PRKCQ-AS1	0.506993	0.0365342	MTHFD1	2.31905	2.76459e-13	LINC01176	2.12826	0.000521953	RNF130	1.80085	0.0206347	MRPS22	0.869984	0.036506	BRK1	0.786198	4.51273e-05
				RPL19	0.681121	7.56394e-10	WAKMAR2	0.905171	0.00921849				RRP1	0.856752	0.000667218	EPS15	0.506165	0.0194875	DHCR24	2.31333	8.56397e-11	NBPF9	2.12694	0.00085356	PREX1	1.79122	0.000183919	XBP1	0.866325	0.0444376	SLC27A5	0.786003	0.0418164
				LENG1	0.680375	0.0207003	VDAC3	0.89986	0.00177829				BTN2A2	0.850834	0.000291189	DDHD1	0.504666	0.0168121	MCM8	2.31226	4.87212e-11	POLQ	2.10908	0.028062	AC026979.2	1.78686	0.000104873	DR1	0.863444	0.00499792	RPL27A	0.785441	8.37137e-11
				RPL41	0.679545	2.22834e-09	CRTC3	0.899619	0.000277885				POU2AF1	0.843731	0.000946801	ATF7IP	0.499545	0.0103269	NME1	2.30881	1.49876e-14	FRY	2.1009	0.0146727	ALKBH8	1.78098	0.00546226	RSL24D1	0.856483	0.00442069	EPS8L2	0.784746	0.0374308
				FIS1	0.678998	0.0041949	CORO1C	0.898951	0.0418893				CNIH4	0.842784	0.000370145	EPB41	0.497814	0.00517603	PLP2	2.29177	4.82118e-13	SAPCD1	2.09886	0.0182137	BBS9	1.78047	0.00711455	MED8	0.854313	0.0394924	ABHD14B	0.784702	0.000450365
				FO393401.1	0.678596	0.0429581	MAN1C1	0.89772	0.0338549				AIMP2	0.840981	0.00205078	NCOA1	0.497552	0.0235447	HADH	2.2806	6.85891e-15	EPN2	2.0974	0.0099182	PPP1R3F	1.77921	0.0129981	BCL2	0.849711	0.0234362	RPL13A	0.78465	3.33632e-10
				RAB9A	0.676554	0.0142931	UGP2	0.897387	0.00010557				LTV1	0.840019	0.00178195	H2AFZ	0.495058	0.0138167	MSH6	2.2697	7.37e-13	AC079305.3	2.09625	0.000495491	GBGT1	1.77452	0.0163659	CD58	0.848839	0.0318349	UQCRB	0.783698	4.42156e-09
				MALSU1	0.67632	0.00663534	PAFAH1B3	0.89696	0.00521598				NOP16	0.839755	0.0243554	XPC	0.494589	0.0386269	SPDL1	2.26701	8.19009e-12	SH3RF2	2.09427	0.0315256	AL499604.1	1.77171	5.12666e-06	SEC16A	0.84667	0.0426514	SYTL1	0.782744	0.0103916
				RPL39L	0.675676	0.0309036	IL21-AS1	0.893973	0.0447953				COG2	0.839253	0.00166692	ZBTB38	0.493838	0.0318471	TMPO	2.26616	4.46348e-17	SMURF1	2.08644	0.000221642	AC239799.2	1.76909	0.0046496	PPIL4	0.845338	0.0225008	ATP5MG	0.782527	3.51263e-10
				TMEM256	0.675146	0.0260818	PGGHG	0.892442	0.0328875				MTFP1	0.83593	0.000441804	UBE3A	0.493087	0.0217306	AC010615.2	2.26511	5.28611e-05	TET1	2.08181	0.000519599	KIF1B	1.76825	0.0257666	USP14	0.844669	0.0202164	OST4	0.782142	3.99459e-10
				TRAPPC1	0.672386	2.94751e-05	EXD3	0.884608	0.0293168				DNAJA2	0.835708	1.13373e-05	ARID2	0.49302	0.0457717	RFC2	2.26105	2.07172e-12	CCR5	2.08175	0.03161	AC023509.3	1.76695	0.0183027	IPO5	0.838913	0.0497932	C12orf76	0.78207	0.00767407
				ISG20	0.67206	7.27068e-05	SAMSN1	0.88361	0.00676199				AHI1	0.835171	0.000436033	MAN2A1	0.492784	0.047653	TUBB4B	2.26097	3.04555e-14	HOPX	2.07906	0.0340264	PDLIM2	1.75846	1.85204e-05	DPH3	0.829812	0.0366098	NEDD8	0.781873	1.60268e-07
				TOMM6	0.671789	5.13458e-05	AL365361.1	0.882566	0.00908776				TNF	0.834521	0.00392198	DCAF5	0.492171	0.0223202	RMI1	2.25812	6.01673e-12	ARHGAP5	2.07383	0.00108244	LINC00893	1.75338	0.0172089	PHF20L1	0.813216	0.00379486	SURF1	0.780947	0.000407155
				BIN1	0.670664	0.00858276	ZNF101	0.879367	0.000541147				C1orf198	0.833427	0.00911205	CMIP	0.49074	0.0484709	TFDP1	2.25625	1.73211e-15	C2CD2	2.0724	0.00170393	LPAR6	1.75292	0.000586308	ZNF331	0.812705	0.0230747	C19orf53	0.78073	7.5037e-06
				TSEN34	0.670002	0.0489981	CEP97	0.875875	0.0388265				REL	0.832667	7.16324e-06	R3HDM2	0.487664	0.0372348	RBL1	2.2492	5.57348e-10	ZNF433	2.06682	0.0297542	IFT22	1.75236	0.000971722	MBP	0.804038	0.0235714	PMVK	0.780613	0.000426433
				TRAC	0.669621	2.89861e-08	SCARB2	0.875818	0.0153669				VSIR	0.826426	0.00857148	BPTF	0.486578	0.00870165	RTKN2	2.24359	6.03265e-06	MAP3K8	2.06497	0.000229567	EGR1	1.75024	0.00690786	USP9X	0.792967	0.0092891	CLNS1A	0.779614	0.00012198
				SPAG16	0.668573	0.0329351	FAM114A2	0.875187	0.00948159				C16orf87	0.826249	3.51803e-05	EIF4B	0.486261	0.00530018	PRRG4	2.23486	8.90586e-06	DNHD1	2.0611	0.00108355	THEMIS2	1.74999	0.0199522	JAK1	0.791407	0.000168531	DHRS4L2	0.77892	0.00629346
				FAU	0.666903	9.70543e-09	RHPN1	0.87437	0.0151076				MRPL24	0.825039	9.95408e-05	FAM117A	0.484935	0.0473767	IDH2	2.23361	5.86142e-14	AL133477.2	2.06074	0.0114393	ALG9	1.74658	0.000877588	RNF10	0.782737	0.0147639	ALDOC	0.777474	0.0126661
				ALDH9A1	0.666763	0.00131835	UCP2	0.873712	0.000227234				PGM1	0.823343	0.00159796	CCDC50	0.484017	0.0409704	HMGN2	2.22981	1.45443e-24	LRATD2	2.05992	0.0132888	SELENOM	1.74233	0.000412753	GSPT1	0.778852	0.0423924	ESD	0.777453	0.000216939
				SDHAF1	0.665901	0.0173598	PITPNM1	0.871349	0.000541147				NOP14	0.822872	0.00165955	LONP2	0.483376	0.0403767	C4orf46	2.22377	1.24595e-08	SRGAP3	2.05894	1.15651e-05	POGLUT3	1.73717	0.0354713	PFDN2	0.760971	0.0228036	S1PR4	0.777015	0.00119782
				ISCU	0.664934	0.000178953	PTPRJ	0.870301	0.000286011				ABRAXAS1	0.821126	0.00478159	MT-ND1	0.483123	0.00105137	HIST1H3D	2.21926	1.65083e-14	CFLAR-AS1	2.05796	0.0063719	RCSD1	1.73446	4.73009e-05	ODC1	0.759654	0.0221922	RPL7	0.776533	8.84088e-11
				RPL15	0.664922	1.35179e-09	CREB3L2	0.870056	0.0437688				CTLA4	0.818797	5.40735e-05	STK17B	0.482157	0.00160305	BRI3BP	2.21888	7.06247e-14	ANKRD23	2.05788	0.0239809	CHPT1	1.73169	0.00459071	RSRP1	0.755127	0.0186732	TRBC1	0.775849	8.96268e-06
				C1orf50	0.664682	0.0265872	PLEKHO2	0.869695	0.00205079				GALNT2	0.81871	1.47149e-05	SYNE1	0.478955	0.0186158	ACAT2	2.21657	3.25315e-15	AC106791.1	2.05476	0.00256798	FAHD2B	1.73113	0.0262699	RAB7A	0.752262	0.0179525	RPP25L	0.775351	0.000326951
				LINC00239	0.664047	0.0496222	SLC35E1	0.868079	0.00698235				MAGEH1	0.818519	2.31388e-06	CHD4	0.477577	0.0103561	SLC1A4	2.2148	1.74325e-09	AC104984.3	2.04869	0.0186634	IRF8	1.72937	0.00445975	BUD31	0.751706	0.0181564	MID1IP1	0.774944	0.00263706
				TRAPPC2	0.663851	0.016255	AUTS2	0.867885	0.0474035				ENO1	0.81612	6.35412e-08	ZNF106	0.475463	0.0275853	C5orf34	2.20806	8.6216e-07	HIST2H2BE	2.04628	0.00171051	RHOQ	1.72722	0.0459317	SFT2D2	0.748092	0.0260945	AL136038.5	0.774873	0.0211007
				RPL21	0.663015	1.63357e-07	SEPTIN11	0.867082	0.0051888				ZNHIT2	0.816062	0.0378222	TRAF5	0.472735	0.0235395	TEX30	2.20082	2.25194e-09	ZBTB20-AS2	2.04608	0.00265373	AFAP1	1.72656	0.0220601	UBE3A	0.739178	0.0397997	APRT	0.774494	1.70673e-05
				MGST3	0.661421	0.00614163	PLEKHF1	0.858972	0.0132779				ATP6V1D	0.814441	0.00140444	CWF19L2	0.472582	0.0203328	POLD3	2.19103	3.6333e-15	ATP1B1	2.04457	0.013825	ITGA6	1.71955	0.0319284	EMC7	0.731668	0.0398266	XXYLT1-AS2	0.773654	0.000752757
				ZSCAN16-AS1	0.660825	0.0265127	NUSAP1	0.857877	0.0164715				PER2	0.814173	0.00414316	TASOR	0.471396	0.0357941	LRRCC1	2.18572	1.98024e-08	EPB41L5	2.04218	0.0170963	SLC2A3	1.71573	2.16235e-05	NDUFV2	0.727562	0.00782008	CD99	0.773446	0.000100716
				DALRD3	0.660632	0.0280121	CEACAM21	0.856645	0.0440006				PCSK1N	0.813989	0.029502	MT-ND2	0.471241	0.000894269	AC011447.3	2.18569	2.57995e-08	EPS8	2.04208	0.000376102	PARP8	1.71278	0.000453929	GOLGA7	0.724188	0.0366098	METTL5	0.77321	0.000646963
				LAGE3	0.659396	0.00899739	SLC2A3	0.846172	0.00335128				AL606834.2	0.813572	0.0158245	ITGAL	0.469959	0.00356916	SUV39H1	2.18539	8.00006e-08	AP001505.1	2.03786	0.00833594	LEF1	1.71103	0.000160397	HECA	0.721363	0.0256577	AP1S1	0.772809	0.00144221
				LINC00623	0.659065	0.00649556	CDKN1B	0.845473	0.00213976				NIN	0.813472	2.44912e-06	SENP6	0.468924	0.0440959	RPA3	2.18351	1.11203e-15	TMEM231	2.03743	0.00628091	KLHL3	1.71049	0.0326366	PHACTR2	0.719832	0.00582323	BIN1	0.772027	0.00142371
				ATP5IF1	0.658785	9.66983e-05	IKZF3	0.840216	1.09037e-06				INPP5F	0.812958	0.000920984	ZBTB20	0.467272	0.0281259	HIST1H1D	2.18156	2.21773e-16	GADD45B	2.03596	0.000407009	GLIPR1	1.71044	6.33764e-05	ZBTB10	0.713054	0.0301729	PRDX2	0.770439	2.94487e-05
				RAB37	0.658176	0.0217925	HDAC4	0.839718	0.00383131				ZC3H12A	0.808855	0.0056225	MYCBP2	0.463619	0.00310646	SLC43A3	2.18113	8.42676e-12	MAGI3	2.0342	0.00324558	FKTN	1.70988	0.0101227	RAB8B	0.708871	0.0213831	GRK6	0.769558	0.00108419
				FMC1	0.657416	0.00896054	CD81	0.83773	2.11048e-05				TST	0.804906	0.0376212	TRBC1	0.462756	0.0139472	BCL11A	2.18057	0.0051294	TTC30A	2.03404	0.0340264	UCKL1	1.70592	0.000585955	ANKRD12	0.70704	0.0141132	COA6	0.767661	2.7493e-05
				HINT1	0.657035	1.26012e-06	RFFL	0.837164	0.00579588				RASA1	0.804792	0.00031898	SELENOW	0.462547	0.0126098	ANP32E	2.1798	3.67107e-19	AC008569.2	2.03185	0.0166337	IL4R	1.7004	0.000473314	PCMT1	0.702469	0.0329065	POP7	0.766957	0.011255
				AKR7A2	0.656325	0.0157169	CD3D	0.836359	3.66609e-10				SH2D1A	0.804311	0.000182193	TRAF3IP3	0.459928	0.00457538	CDC7	2.17561	2.58708e-07	EME2	2.0315	0.0041837	LY6E	1.69831	0.000728591	STK4	0.683541	0.00571954	EIF3H	0.766406	5.12952e-07
				SSBP3	0.655997	0.00426122	ODC1	0.836031	1.07023e-05				HYOU1	0.802991	0.0049068	DNAJB14	0.459899	0.0246591	CIITA	2.17016	4.44659e-05	Z93241.1	2.03027	0.00103366	SELPLG	1.69823	0.000781137	YWHAB	0.664171	0.00564059	THOC6	0.765437	0.0186663
				C18orf32	0.655702	0.000187838	ALDH3A2	0.83557	0.00735812				BCL6	0.80194	2.25897e-05	GLCCI1	0.457885	0.0348663	HLA-DRB1	2.16139	1.66449e-06	ATF3	2.02824	0.0028286	S100A6	1.68599	4.63249e-06	SLC38A2	0.651499	0.0494522	UQCR11	0.765111	5.41601e-09
				CCND3	0.654083	0.00905388	LIMA1	0.834013	0.000290273				FANCC	0.801561	0.0388819	ADAM10	0.45254	0.0357941	UNG	2.15325	5.19017e-11	BRSK1	2.02039	0.0342106	TRDMT1	1.67999	0.00593655	SMCHD1	0.645218	0.0364545	ATP6V0E2	0.764722	0.000424904
				CCDC167	0.653442	0.011627	U2AF1L4	0.830449	0.00652328				WDR36	0.800937	0.00595477	CYFIP2	0.450719	0.0151617	NASP	2.15123	1.14136e-19	SLC9A7	2.0201	0.0044948	CERS6	1.67902	0.00104912	TMBIM6	0.633859	0.00619179	CHCHD5	0.764389	0.000313146
				RCBTB2	0.65236	0.040103	PIM2	0.829644	0.000252617				NPM3	0.800045	0.0108701	SCAF11	0.44893	0.00403324	PRIM1	2.12315	1.22885e-10	LRP2BP	2.01751	0.0178633	KLF4	1.67598	0.00989658	CSNK1A1	0.601183	0.0443935	VAMP8	0.764376	5.02943e-07
				EHD1	0.650308	0.0135086	CD7	0.827265	3.57856e-05				PITPNM2	0.799954	0.0103948	SH3KBP1	0.448077	0.00175088	FADS2	2.12267	3.33063e-06	LFNG	2.01666	0.03088	AL035587.2	1.67565	0.0109468	CNBP	0.599348	0.0335296	PRF1	0.764297	0.0241089
				HDDC2	0.650054	0.0049727	DBH-AS1	0.827141	0.0120032				PGAM1	0.799574	1.09015e-06	ATXN7L3B	0.445733	0.0405572	AHCY	2.12006	2.01168e-11	AC108463.3	2.01652	0.022548	AC092683.1	1.67108	0.000747477	CCNI	0.574638	0.00344225	ANXA6	0.76396	0.00527886
				SRSF8	0.64993	0.00896241	APPL2	0.822418	0.013046				TSHR	0.799553	0.00181684	RAB27A	0.441569	0.024345	NCAPD3	2.10631	3.34305e-15	DNA2	2.01645	0.0181046	GPR65	1.66603	0.00173065	PABPC1	0.485349	0.0179186	SNAPC2	0.762339	0.0424543
				SAYSD1	0.649548	0.0458451	CTSC	0.822202	0.000183519				LTA	0.796927	0.000296145	CEP85L	0.439847	0.0210769	LMNB2	2.10547	3.40423e-11	ANGPT2	2.01299	0.00112639	AC012360.3	1.66281	0.0206269	MT-CO3	-0.51947	0.0370564	CTSD	0.762301	3.10504e-05
				UQCR11	0.647296	1.13169e-06	SNX18	0.817689	0.00931085				PARL	0.796519	3.46934e-05	HIF1A	0.439226	0.0361822	NUDT8	2.10061	1.00546e-06	ACVR1B	2.01076	0.0028286	RALGPS2	1.65835	0.00923316	CD3D	-0.556451	0.0330696	GZMM	0.76157	2.38405e-05
				GABARAP	0.647093	3.6287e-05	RAB30	0.816265	0.0208753				RAB3GAP2	0.794008	0.000983752	DGKA	0.438132	0.02672	DSN1	2.09997	6.36238e-10	AL353194.1	2.008	0.000713951	RCBTB2	1.65504	0.000235117	ACTB	-0.557121	0.0246248	DTX1	0.761437	0.0345465
				THYN1	0.647004	0.00428956	SPOCK2	0.815247	2.49937e-06				ZNF593	0.791402	0.00156366	ELF1	0.436791	0.00767136	CEP85	2.08699	1.28293e-07	CFL2	2.00418	0.00109759	DUSP22	1.65402	0.00816453	CD3G	-0.563722	0.0351936	URM1	0.760024	0.00483634
				PPDPF	0.646967	0.0163697	NDUFV2	0.813553	1.39433e-06				FAM43A	0.790621	0.00021864	YPEL3	0.42817	0.0276467	FH	2.08661	4.24205e-09	AL121832.2	1.99841	0.0148546	BX284668.6	1.65241	0.039679	NUCKS1	-0.582014	0.0483615	C11orf1	0.759624	0.020065
				KIAA1671	0.64672	0.0420805	CD59	0.810737	0.00713435				TESPA1	0.790452	0.000235803	SH3BGRL	0.427837	0.0399688	SLCO4A1	2.08458	6.01611e-06	GDPD3	1.9975	0.00759525	ENTPD6	1.6524	0.0318817	MT-CO2	-0.58525	0.0351936	GALK1	0.759062	0.0466829
				CUTA	0.645925	3.34755e-05	CORO1A	0.809626	1.21923e-06				USP51	0.790311	0.00250933	CD53	0.423009	0.0155661	SLC19A1	2.08164	1.06513e-05	ZNF440	1.99526	0.00686945	PRKX	1.64688	0.00697548	MT-CO1	-0.600425	0.000929421	RPS26	0.758496	4.34682e-10
				TMEM258	0.645829	2.45661e-05	PTPN22	0.80916	0.000185038				MIR3142HG	0.790057	0.0211881	TBC1D4	0.420292	0.0354086	COMTD1	2.07914	4.19202e-10	GAS6	1.99293	0.0182144	CSF1	1.64378	0.0260433	CD2	-0.659346	0.00760558	SVBP	0.758257	0.00732168
				ESD	0.645249	0.00358503	RAB27A	0.808389	7.50314e-06				LINC00963	0.789964	1.93708e-06	PCM1	0.417998	0.0151617	C1orf112	2.07478	3.88147e-09	CHML	1.98787	0.0355251	SOCS3	1.64172	4.96932e-05	PSME1	-0.681655	0.0147503	ECHS1	0.758224	1.41623e-05
				RPS3A	0.644866	4.67007e-09	ARL4C	0.806789	8.56445e-05				EPHX2	0.7894	0.00445528	ATRX	0.417749	0.0209762	CDCA4	2.06986	1.34989e-12	LINC01772	1.98639	0.0209615	KLF9	1.63727	6.29534e-05	FOSB	-0.702048	0.0455661	GBP2	0.757836	0.000966871
				C5orf15	0.644405	0.0148916	STAT2	0.806266	0.00493278				MTRR	0.788826	0.008802	SMG1	0.403661	0.0399674	TNFRSF13C	2.06416	0.000242058	AC023509.3	1.98465	0.00424033	ST3GAL1	1.62764	0.00010352	PEBP1	-0.70275	0.028987	NDUFV1	0.757652	0.000492301
				UBXN1	0.644196	4.74167e-05	PTPN4	0.803234	0.0114274				GABPB1	0.78864	0.00453078	N4BP2L2	0.402741	0.00786168	TNFRSF8	2.05564	3.83346e-06	AC111182.1	1.98358	0.00626372	RASGRF2	1.62682	0.00867658	FOS	-0.802309	0.0372783	JAGN1	0.756917	0.00571579
				PSENEN	0.644029	0.0296622	DUSP5	0.797532	0.0152004				IL1RAP	0.788494	0.0196303	CTCF	0.401842	0.0421207	MSH5	2.05002	1.47783e-07	OIP5	1.97982	0.0359589	ACSL6	1.61711	0.000262449	JUN	-0.832677	0.0290164	CLPP	0.756777	0.000490668
				LAMTOR4	0.642969	4.79233e-05	FARS2	0.796557	0.0180114				TNFAIP8	0.787997	2.24709e-08	ARGLU1	0.397778	0.00451257	DONSON	2.04941	5.96269e-09	ACP6	1.97637	0.0318189	BTN3A3	1.61458	0.006184	TMSB10	-0.884812	0.00081337	ATP5MC2	0.756321	4.01681e-08
				TMEM179B	0.642773	0.0157091	TRIM14	0.794869	0.00670855				GLRX	0.787546	0.000196522	IL16	0.392072	0.0290164	CENPL	2.04935	6.92164e-09	VPS9D1	1.97542	0.0272111	LSR	1.61392	0.000989916	CD52	-0.927285	0.00287922	ZDHHC12	0.755929	0.00212287
				CCDC57	0.642071	0.0037728	OGDH	0.794718	6.37393e-05				LRCH1	0.786134	0.0164087	ICOS	0.378424	0.0409704	TEDC1	2.04727	4.49812e-10	ADAMTSL4-AS1	1.97136	0.00155221	NAAA	1.61301	0.00425867	ATP5IF1	-0.930323	0.00888589	ARFRP1	0.753102	0.00598431
				FLYWCH2	0.641869	0.0127876	NAB1	0.791382	0.000234971				INO80C	0.785281	0.00181356	LAT	0.376835	0.0332484	VRK1	2.04178	4.80893e-14	CHRM3-AS2	1.96866	0.000129506	HIST1H2BG	1.60662	0.0385359	LIME1	-0.953872	0.0230747	TRAPPC1	0.75158	1.62417e-06
				LAPTM4A	0.640894	0.00196679	BORCS5	0.791089	0.00781605				TM2D3	0.785165	5.52046e-06	MT-CYB	0.374989	0.00208852	IFI30	2.03003	8.24363e-07	TRAIP	1.96696	0.0482053	UBQLN4	1.6034	0.00775693	H1FX	-0.965892	0.00804621	ZNF32	0.75073	0.00769994
				CERS2	0.639844	0.00930846	DOHH	0.788232	0.0324609				NUDT7	0.784348	0.00401442	MT-ATP6	0.372192	0.000404314	BCL2L12	2.02572	3.53102e-14	AC092164.1	1.96302	0.00849888	ARL4C	1.60065	2.03062e-07	PNKD	-1.0428	0.0122054	SNF8	0.750436	0.001953
				EIF3G	0.639415	0.000190707	C5orf56	0.787769	0.035027				MAP1S	0.783855	0.000930521	MT-ND4	0.37212	0.00216764	EBF1	2.01302	0.0102932	CRIPAK	1.96296	0.0102568	WDR35	1.59985	0.0478255	CKLF	-1.07833	0.0247189	LDHB	0.750144	9.91095e-07
				UXT	0.638342	8.40238e-05	CASP8	0.787295	2.19579e-05				NR3C1	0.783655	7.29328e-07	CIRBP	0.367903	0.0409704	CHTF18	2.01107	7.83074e-08	UBOX5	1.96221	0.00595539	TNFSF10	1.59628	0.0136692	C16orf54	-1.20615	0.0416108	TMEM173	0.749819	0.00891513
				RPS10	0.638271	1.15584e-05	ASXL1	0.786053	0.00393509				XXYLT1-AS2	0.782098	0.000125395	ATM	0.367389	0.0426926	SLC29A1	2.00562	4.75443e-07	KLF5	1.9598	0.0276602	AL360012.1	1.59439	0.0364125	BRCC3	-1.24117	0.0263113	UBASH3A	0.748125	0.0095788
				TNFSF12	0.638195	0.0258354	GZMM	0.781877	3.0935e-05				PCED1B-AS1	0.781121	4.18093e-05	MT-CO3	0.367387	0.00210578	HELLPAR	2.00438	5.37272e-06	JRK	1.95936	0.0024074	ADAM19	1.59438	0.000501673	BCL9L	-1.28209	0.0404801	TTC28-AS1	0.747299	0.00154019
				PSMB8-AS1	0.637281	0.00104045	RAPGEF1	0.780913	0.000165745				URB1	0.780903	0.0153947	FYB1	0.356828	0.025379	FAM161A	2.00046	2.86319e-05	AF131215.4	1.95869	0.00296634	AC104532.2	1.59426	0.00543083	PDLIM2	-1.36588	0.0323791	ZNF524	0.746436	0.00511076
				IDH3G	0.636397	0.00254538	PMVK	0.778102	0.000806642				RRP15	0.779191	0.00426511	AKAP13	0.352004	0.0403568	KIF22	1.99511	1.96711e-14	AC008764.7	1.95639	0.0213869	TXNIP	1.5913	0.00394127	GSDMD	-1.36845	0.0491359	GSTO1	0.74618	0.000110943
				RPL34	0.635187	4.79494e-09	RGPD5	0.777839	0.0333684				CLEC7A	0.779051	0.000537952	CD2	0.345301	0.0185282	HIST2H2AC	1.99377	9.66455e-14	AGAP9	1.94701	0.00490459	AGTPBP1	1.58983	0.00324346	HIST1H1D	-1.39883	0.0376302	UQCRH	0.746143	1.01413e-07
				FKBP5	0.635	0.0161514	FCMR	0.777	5.53869e-05				MOSMO	0.777127	0.000503476	MT-ND3	0.298424	0.0168121	HAUS4	1.98311	7.79138e-11	KANK2	1.94197	0.0237472	CAMK4	1.5861	2.02133e-05	MAN2B1	-1.42606	0.0325373	EIF3G	0.746135	5.43821e-06
				SVBP	0.634987	0.0376337	LINC00239	0.775878	0.0228433				OSBPL3	0.775922	0.0116552	PTMA	-0.318234	0.00866056	CD19	1.98152	0.0123901	AC009090.6	1.93523	0.00628459	FAM13A-AS1	1.58579	0.0212021	KIAA0586	-1.43796	0.00945247	LYRM1	0.746031	0.00424029
				RPL26	0.633699	3.29446e-09	ABRACL	0.774428	1.95039e-06				INPP1	0.77546	0.00177535	RPLP0	-0.354681	0.017653	GSTP1	1.98017	2.29301e-11	PDE1B	1.93478	0.00595327	STXBP4	1.58456	0.043271	PAFAH1B3	-1.45314	0.0497932	2002-03-01	0.745399	0.0225605
				HLA-C	0.633287	1.62931e-08	B3GALNT2	0.773098	0.0474035				B3GNT2	0.77537	0.000493349	MIF	-0.358757	0.0421207	C18orf54	1.97817	2.9871e-06	PLK2	1.93384	0.00460235	TNFAIP3	1.57629	0.00179807	MAP2K6	-1.46754	0.0291013	KBTBD4	0.744752	0.0202511
				SRP14	0.632575	2.57789e-06	GMFG	0.769754	2.54655e-07				SPCS2	0.772081	6.72875e-07	RPL36A	-0.389823	0.0088548	CDK4	1.96765	5.28339e-14	ABCC1	1.93216	0.00426596	ZMYM1	1.57234	0.00104912	NOL4L	-1.48518	0.0303871	C12orf57	0.744414	5.02606e-06
				R3HCC1	0.631309	0.0337124	LRBA	0.768683	0.000531904				SLIRP	0.771931	0.000668167	HSPA8	-0.40278	0.0186944	DCTPP1	1.96551	2.75075e-12	SLCO4A1	1.93	0.0322063	TPT1	1.57217	4.30515e-16	IMPACT	-1.50172	0.0394924	STK16	0.744298	0.0110242
				PRAF2	0.630891	0.0331735	TWF2	0.767385	0.000940874				RAB30	0.771702	0.00409493	SUB1	-0.433549	0.02239	MIS18A	1.96519	1.95013e-10	ARHGEF35	1.92939	0.00316516	PKP4	1.56978	0.00851342	NCF1	-1.53226	0.00791765	RPL38	0.743488	6.05417e-11
				MRPL11	0.630612	0.00628559	XBP1	0.766163	0.00361015				SRM	0.770737	0.00100327	SNRPG	-0.4349	0.0352429	RFC5	1.95926	5.88204e-13	SLC6A16	1.92853	0.0214528	GSTP1	1.56778	0.00120341	TMEM107	-1.58938	0.00254283	FIS1	0.743303	0.000997964
				PEPD	0.63016	0.0377428	CARD16	0.764079	0.00529042				PPA1	0.768501	0.00015708	JPT1	-0.440993	0.0158656	NETO2	1.95556	6.17223e-11	KYAT1	1.92453	0.0392836	IL18BP	1.56719	0.028488	AL035530.2	-1.83406	0.019981	CALM3	0.743185	0.000118657
				DNAJC19	0.630043	0.00957213	SNX6	0.763315	3.40161e-06				S1PR2	0.767197	0.013608	MZT2A	-0.447001	0.0470419	SSRP1	1.95283	1.51877e-15	MAL	1.91917	0.0453028	RUNX3	1.56382	0.00582394	CISD3	-1.83819	0.018882	PSMB9	0.742186	0.000659112
				GABARAPL2	0.628962	0.0128175	CORO7	0.762427	0.00627228				SNAP23	0.765439	1.19258e-05	CD44	-0.455914	0.0449767	SGCB	1.95175	2.03344e-07	TMEM161B-AS1	1.91792	5.69967e-08	KBTBD7	1.56249	0.043632	RAB33A	-1.96699	0.00111365	SCML4	0.741946	0.028534
				TEFM	0.628393	0.0467804	VAMP4	0.762207	0.0231049				ZNF706	0.763679	5.28298e-07	SNHG29	-0.464304	0.0428388	ALYREF	1.95016	9.75594e-15	AC007032.1	1.91273	0.00664621	PLCXD2	1.55779	0.0391296	SSTR3	-2.02081	0.0406774	U2AF1L4	0.741934	0.011758
				NDUFA4	0.628094	1.91857e-05	CD4	0.761409	7.44077e-05				AKR1A1	0.763629	0.000796868	TPT1	-0.471314	3.15828e-06	RPL39L	1.94945	6.33118e-12	GSN	1.91227	0.0247865	FOSB	1.54956	8.22788e-10	MYO1F	-2.18803	0.00170899	TMSB4X	0.740129	1.09708e-05
				RPS28	0.626808	9.33372e-09	N4BP1	0.759855	6.54447e-05				TSR1	0.763514	0.00412537	PRDX6	-0.478048	0.0411866	RCCD1	1.94683	1.46828e-07	TSHR	1.90984	1.86287e-05	PLP2	1.54937	0.00226324	HIST1H4E	-2.58954	0.010893	TCEAL8	0.739703	0.00130551
				CLPP	0.626273	0.00662718	BCL2	0.759451	0.000634834				SETD7	0.761895	0.0127367	SRSF2	-0.479289	0.0363564	UBE2S	1.94509	8.42008e-15	ZNF625	1.90966	0.015432	NFKBIZ	1.54799	2.01755e-06				NIPSNAP1	0.739399	0.0169797
				IL16	0.6256	7.10096e-05	KAT2B	0.757039	0.0106125				AGPAT5	0.761308	0.0281147	LAPTM5	-0.481197	0.0106515	BCL7A	1.93818	1.60768e-05	AC027373.1	1.909	0.0393121	POLR3B	1.54635	0.0399721				PSME2	0.738495	7.04201e-05
				ACSL5	0.625126	0.0428294	ACSF3	0.755694	0.00294668				RPF2	0.760543	0.00557323	FKBP1A	-0.484719	0.013098	WDR90	1.93673	4.22982e-06	MANEA-DT	1.90841	0.000654116	AC020916.1	1.54615	0.00111079				ABHD14A	0.738385	0.00106875
				CD27	0.62451	0.000142176	GMDS	0.753332	0.031498				IFRD2	0.758954	0.00583025	PGAM1	-0.48575	0.0330742	SLBP	1.93559	3.19873e-15	VIPR2	1.9082	0.0031881	KIAA0040	1.5455	0.000390275				EIF3M	0.737073	1.69001e-05
				BRK1	0.624429	0.00243483	TCTN3	0.751686	0.0220336				EBNA1BP2	0.758113	0.00114731	ABRACL	-0.502175	0.00584185	PAFAH1B3	1.93321	2.82274e-11	SVIL	1.90234	0.0407462	AL451085.1	1.54407	0.0368696				DECR1	0.736841	0.00131319
				GPX4	0.624283	9.66983e-05	CITED2	0.750339	0.000492291				CASD1	0.757848	0.000721252	MYL12A	-0.503636	0.0147342	USP1	1.92972	2.82382e-14	PPIP5K1	1.90186	0.00994846	ENO2	1.54061	0.00644974				CHCHD10	0.736646	0.00325597
				CCDC28A	0.624097	0.00256011	POU3F1	0.749166	0.0313801				SDF2L1	0.757399	0.000250174	ARHGDIA	-0.52094	0.0402946	NUDT1	1.92929	1.324e-16	NOTCH2NLC	1.89979	0.00197359	C11orf1	1.54024	0.00203368				WASHC3	0.735857	0.00211485
				NAA38	0.623193	0.00198984	CYBA	0.749084	1.52314e-05				YWHAQ	0.756884	4.19626e-06	TNFRSF14	-0.526751	0.023745	COPRS	1.92502	1.09335e-09	APOLD1	1.89567	0.0008735	AL162377.1	1.53921	0.00662755				TAF10	0.73508	2.40507e-05
				RPS7	0.622751	6.29995e-09	DNAJC1	0.74862	0.00664485				GPATCH4	0.755986	0.000787079	EIF4A1	-0.533898	0.00054651	DCLRE1B	1.92266	1.20586e-05	AC092683.1	1.89296	0.000129506	ZNF558	1.53612	0.0231589				GMFG	0.734126	1.99915e-07
				UQCRB	0.622597	3.56346e-06	LAX1	0.747323	0.0170115				MRPL14	0.755678	0.00436048	C4orf48	-0.545742	0.0223761	BASP1	1.92194	0.0182573	HILPDA	1.89191	0.0108982	POFUT1	1.53114	0.00831318				DNPH1	0.732942	0.00051798
				KDELR1	0.621743	0.00865564	BATF	0.742587	0.000753467				LARP1B	0.753083	0.000953885	RGS19	-0.546737	0.0466968	NSD2	1.92051	4.58249e-11	LINC00173	1.88861	0.00211804	SYNJ2	1.53045	0.0319218				PSME1	0.731873	9.34034e-08
				RPL5	0.619652	2.94241e-07	RASAL3	0.741841	0.000500606				PARK7	0.751835	8.57281e-07	CORO1A	-0.552498	0.00208852	HAUS8	1.91953	4.30822e-09	FBXL18	1.88536	0.00148403	AC245014.3	1.52956	0.0268295				LGALS9	0.731385	0.0246449
				SCRN2	0.619035	0.038119	ATP7A	0.741394	0.0289883				GALNT1	0.747246	8.20857e-05	BCL2A1	-0.565087	0.0421207	TPI1	1.915	2.17022e-17	RDH13	1.8845	0.000848208	MAP4K3-DT	1.5282	0.0393043				ATRAID	0.731	0.0027793
				AC114760.2	0.618466	0.0181233	ASB7	0.735631	0.0440408				TTL	0.746221	0.0276274	NDUFV2	-0.583771	0.00130459	YEATS4	1.90968	5.52507e-14	HIP1R	1.88338	4.12869e-05	FBXW8	1.52643	0.0234603				RPLP2	0.73042	1.06174e-09
				FBXL6	0.617508	0.0445785	TBC1D2B	0.732156	0.0099334				PEBP1	0.745121	7.45964e-08	TAGLN2	-0.584256	0.00599596	NCAPH2	1.90919	2.54029e-09	INVS	1.88302	0.000784517	OSGEPL1	1.52591	0.0482246				AGPAT2	0.728755	0.0219032
				LCK	0.617416	4.39073e-05	GALM	0.729544	0.00688989				COA3	0.739991	0.00153814	C1QBP	-0.594696	0.0058615	KPNA2	1.89693	9.26189e-15	ABCA7	1.88298	5.80771e-05	RELL2	1.52504	0.0363651				ZFAND1	0.727517	0.0036839
				IFT27	0.617414	0.0109736	GTF3C6	0.726074	0.000137986				ALG3	0.739408	0.00997107	PTRHD1	-0.604265	0.0287826	TTF2	1.89447	1.09777e-10	AC005726.5	1.88055	0.0125133	DYNLT3	1.52367	0.00347035				FBXL15	0.72744	0.00213122
				RPL3	0.61722	1.23912e-07	MBIP	0.722377	0.0225431				COPRS	0.739226	0.0175179	TAP1	-0.61323	0.00224541	KIF20B	1.88445	4.61083e-12	LINC02256	1.87545	0.000478175	GAMT	1.52135	0.0158753				LINC01281	0.726631	0.0108286
				ITM2A	0.616426	0.00279677	UBL3	0.720693	0.0233254				MRPL17	0.739124	0.00172536	HMGA1	-0.616711	0.022166	HNRNPAB	1.88227	3.32346e-18	POLR3B	1.875	0.00557957	HAUS4	1.51968	0.00353162				TMEM238	0.726621	0.00123869
				RPL7A	0.616077	4.63508e-07	IRF1	0.714015	0.0076281				CXCR5	0.738986	0.000197105	TXN	-0.623318	0.0271411	CDKN2C	1.87924	1.45533e-10	B4GALT5	1.87422	0.00166724	BICD2	1.5187	0.00149126				ASF1A	0.726271	0.00206152
				VPS28	0.61561	0.000266234	SYNE1	0.713783	0.000234971				MTHFD1L	0.738764	0.0347431	ANTKMT	-0.624765	0.00440081	UCK2	1.87379	7.81971e-06	ZNF583	1.87393	0.00895526	PDE4B	1.51866	0.021135				DPM3	0.726265	0.00408979
				RPL10	0.615222	3.29446e-09	MBOAT1	0.710905	0.0062451				KCNK5	0.738549	0.00452592	NCF1	-0.633485	0.0405572	ZWILCH	1.87289	2.14267e-09	AC090948.1	1.87102	0.0256159	AC245297.3	1.51784	5.12666e-06				RBIS	0.725433	0.000139946
				TTC28-AS1	0.614807	0.0148916	ARHGEF6	0.708424	0.00293769				NUCB2	0.736664	0.00345659	CD7	-0.673154	0.00210578	FSD1	1.8717	1.30231e-06	SCARB2	1.8635	0.00017014	AL035530.2	1.51255	0.0114091				SLC25A5	0.724778	1.79746e-05
				AC109446.3	0.613102	0.0460078	MEF2D	0.705372	0.00489486				MAP3K8	0.736079	0.0332575	RNASET2	-0.674473	0.00116374	LIF	1.86903	1.49807e-07	ARFGAP1	1.8632	7.44835e-06	APBB3	1.50698	0.0255598				EMC9	0.724615	0.0344668
				CIB1	0.612865	8.23767e-05	JAZF1	0.705228	0.0240121				TPI1	0.735824	1.31689e-05	SNHG15	-0.691937	0.0192991	DDX39A	1.86633	1.62636e-13	TOP3B	1.8623	0.000271487	ZNF552	1.50658	0.039679				GRHPR	0.723467	0.003212
				C12orf45	0.612485	0.035886	STAT1	0.704916	0.00165726				AHR	0.735641	0.0135262	ARL4C	-0.699719	0.00219266	SAPCD1	1.86547	8.07358e-05	ZNF785	1.86222	0.00483817	PTK2	1.50577	0.0385359				YBEY	0.723281	0.0157125
				RPL8	0.612462	5.48352e-08	RGS2	0.703483	0.00466606				ILF2	0.733688	0.000103628	DOK2	-0.702397	0.00268237	DPYSL2	1.84906	5.09404e-10	KLHL17	1.8608	0.0277737	DNAJC27-AS1	1.50541	0.0474394				MVB12A	0.721973	0.0192589
				RPS13	0.612092	1.1754e-07	PTTG1	0.702839	0.0062451				CDK6	0.732556	4.00635e-05	SLC20A1	-0.703099	0.0366996	FGD6	1.84554	0.00103455	AP002495.1	1.86054	0.00134622	SPNS3	1.5054	0.0196049				SHARPIN	0.721683	0.00714834
				ZCRB1	0.611777	0.00186783	INPP5D	0.701213	0.0223933				TOP2A	0.730846	0.023242	GBP2	-0.703176	0.00969471	PHF19	1.84478	6.20685e-15	AC110921.1	1.8569	0.0125762	ABCC5	1.50184	0.0350948				SNX17	0.720976	0.000732836
				GYPC	0.611375	0.00138391	CCDC71L	0.700568	0.0208966				VOPP1	0.729902	5.97816e-05	IER2	-0.711848	0.000835076	EIF4EBP1	1.84366	2.19862e-07	AP005131.7	1.85627	0.00934622	ZNF844	1.50025	0.021859				COQ5	0.7208	0.0387624
				POLR2G	0.61089	0.0020396	SGMS1	0.700484	0.0260114				THADA	0.729596	0.00184919	SCO2	-0.715422	0.0461581	POLE	1.83873	1.10568e-09	TMEM237	1.85331	0.0142466	EIF5A2	1.5001	0.00946885				ZMAT5	0.720754	0.009253
				ITGAE	0.61047	0.0145486	ANTKMT	0.699134	0.00065247				SCCPDH	0.729297	0.00404936	RCSD1	-0.723839	0.0283037	TLR10	1.83744	0.0280207	AC087623.2	1.85267	0.00329484	LINC00173	1.49806	0.0271894				UFC1	0.720306	0.000348808
				CD37	0.609431	4.39228e-06	RALGDS	0.698888	0.00251406				BZW2	0.728513	0.00457322	TUBA1B	-0.726739	0.000868531	AC091057.6	1.83522	2.4389e-07	NR2C1	1.85066	2.26515e-05	ZGRF1	1.49797	0.0365478				TSTA3	0.720214	0.00102728
				RPL17	0.608464	9.24841e-08	FAS	0.697557	0.000989505				ZNRD2	0.728438	0.00470335	IFITM1	-0.73246	0.00275802	LSM4	1.83429	1.51998e-16	MAP3K20	1.85027	0.0239303	PAFAH2	1.49735	0.0222875				WDR83OS	0.717978	9.7362e-07
				KRTCAP2	0.608456	2.23798e-05	PCYOX1L	0.694539	0.0453193				ADAM17	0.727808	0.00217127	LDHA	-0.735022	0.000132827	DEK	1.83365	3.00592e-19	TFEB	1.84915	0.0234441	NBPF15	1.49674	0.0258774				ZNF414	0.717142	0.0299494
				RPL11	0.607024	5.93943e-09	RERE	0.691301	0.00326338				MRPL36	0.726033	0.000702449	UBE2S	-0.738154	0.0058615	CNTLN	1.82651	9.99311e-07	PDK1	1.84848	0.000122292	PLXNA3	1.49213	0.0283593				SNHG32	0.716824	0.000270842
				TRBC2	0.606278	0.000108767	DIP2A	0.685891	0.00921849				EVI5	0.725358	0.0236681	SNHG16	-0.75729	0.0076314	HMGB1	1.8263	3.64394e-24	TNFRSF14-AS1	1.84555	0.0124555	FUOM	1.48995	0.0229612				CCNQ	0.716714	0.0205033
				COX7C	0.605837	6.76158e-07	GSDMD	0.684348	0.0135671				WDR43	0.723869	0.00638048	TUBB4B	-0.757331	0.0347331	RAD51C	1.81922	9.81838e-10	DBH-AS1	1.8443	7.24569e-05	TMEM79	1.489	0.039926				NDUFB10	0.716707	2.65256e-05
				CHCHD5	0.605179	0.00818239	SDCBP	0.683876	0.0328875				CDYL2	0.723867	0.00381046	TMSB10	-0.760455	4.99759e-07	PRDX3	1.81915	2.17249e-14	DNAJC25	1.84424	0.000860593	TIMP1	1.48802	0.0368696				B4GALT3	0.716149	0.0258617
				NDUFA7	0.605168	0.00522381	WNK1	0.681821	0.00205079				NUFIP1	0.7212	0.0392413	PYCARD	-0.762982	0.0271011	MSH2	1.81834	2.83122e-10	HIF1A-AS3	1.84326	0.0328453	PDP1	1.48559	0.04752				SH3BGRL	0.716002	5.34383e-05
				B2M	0.604747	5.23704e-10	CEP57	0.681569	0.0372428				ZNF580	0.720009	0.00345659	NAMPT	-0.773086	0.000195199	GAMT	1.81392	4.68672e-08	CDC42-IT1	1.84228	0.0217486	FLNA	1.48388	0.000109199				SCGB3A1	0.715852	0.0134702
				POLD4	0.604388	0.00225128	LYST	0.675407	0.0114274				GFOD1	0.719064	0.0161031	NME2	-0.78292	0.000550724	MYH10	1.81007	4.51755e-07	AC113410.4	1.84142	0.0359589	SIPA1L3	1.48359	0.0363651				GCHFR	0.715649	0.0291282
				SDHAF2	0.60371	0.00785984	TNFRSF4	0.67441	0.0099334				HSP90AB1	0.718013	6.78254e-06	PREX1	-0.791536	0.0461477	SMC1A	1.80793	2.86858e-11	NFIA	1.84052	2.00906e-06	OXR1	1.47942	0.0301015				HTATIP2	0.715372	0.0123891
				FAM162A	0.602665	0.0139589	SCRN2	0.671776	0.0393127				BCL2L1	0.717916	0.043121	AAK1	-0.797932	0.000505285	SNRPD1	1.80485	1.9855e-16	SYTL2	1.83867	0.0376012	DTX1	1.47381	0.0086247				ATP5F1D	0.714824	9.9775e-07
				SLC39A3	0.602528	0.0241712	PTPRE	0.670861	0.0133384				UTP14A	0.71749	0.00988279	CHRM3-AS2	-0.799748	0.0380475	GALK1	1.80356	1.93574e-08	CLSPN	1.83754	0.0390453	RPS6KA3	1.47236	1.56775e-05				NDUFA4	0.71466	6.39201e-07
				TAF10	0.601953	0.00101354	C14orf119	0.666991	0.0130134				ATP5MC1	0.715859	2.11724e-05	MAP2K3	-0.80577	0.00311821	GGCT	1.7987	5.25512e-11	AC015871.4	1.83303	0.020053	FLI1	1.47213	0.00624544				ARL3	0.714581	0.00586421
				COX14	0.601901	0.000359509	MAP3K14	0.666602	0.0442595				PRDX4	0.713671	0.00941534	ADGRE5	-0.81057	0.0157165	CTSH	1.79301	0.00213685	DCUN1D2	1.83242	0.011201	RPS12	1.46956	3.025e-11				TOMM22	0.713423	0.00120047
				ISCA2	0.601612	0.0230436	JMY	0.662516	0.0290807				RAB27A	0.712755	4.80658e-06	ZBTB17	-0.811334	0.0294903	MMS22L	1.79049	3.34899e-09	SLC1A2	1.83205	0.0380433	SLC35D2	1.46684	0.00165786				ZNF277	0.713242	0.0083003
				TSC22D1	0.601498	0.0417647	TMEM154	0.660206	0.032196				LONRF1	0.711982	0.0173534	TPM4	-0.818911	0.000957484	AL441992.1	1.78801	2.06736e-10	ITFG2-AS1	1.83165	0.00662188	LRRC75A	1.46631	0.000994975				HADHB	0.712616	0.00424029
				ANAPC16	0.601315	5.20541e-05	FLNA	0.658568	0.0205798				UTP20	0.710874	0.028338	ATP2B4	-0.825259	0.00163915	ENO1	1.78631	2.41746e-18	UNKL	1.83108	0.000363466	ZNF550	1.4617	0.0197628				TWF2	0.712565	0.00146854
				CDYL2	0.600236	0.0483854	COMMD7	0.656318	0.0223036				PPP1R14B	0.710583	0.00176169	SYTL1	-0.825937	0.0179865	IMPDH2	1.78463	6.52205e-12	RORA-AS1	1.82992	0.0175455	CCR4	1.46146	0.0319502				TSTD1	0.712196	3.43947e-05
				CCS	0.599823	0.014863	SAT1	0.656014	0.00596799				WSB2	0.708791	0.000721252	IRF1	-0.836694	0.00208219	LIN9	1.78379	2.25012e-06	AL360012.1	1.82928	0.00905493	ARL4A	1.45595	0.000717441				FMC1	0.711784	0.00279254
				CYB561D2	0.599218	0.0368724	MFSD6	0.648666	0.0400343				CTU2	0.705744	0.0329332	EZH2	-0.839757	0.023745	LDHA	1.78185	1.02623e-17	NCAPH	1.82606	0.0381031	ARRDC2	1.45297	0.00771129				MTLN	0.711453	0.00174673
				KDELR2	0.598977	0.0162754	PIP4K2A	0.648533	0.0291485				PSME3	0.703565	0.00438413	KLRB1	-0.840845	0.0054645	ITGB7	1.78059	7.29188e-06	ACER3	1.81871	0.00246175	SNHG16	1.44048	0.000181924				ZNF581	0.71132	0.0145967
				PRPF18	0.59857	0.0292456	RPA3	0.64732	0.0215156				SMAD1	0.702862	0.0152715	GIMAP5	-0.845574	0.00449756	CTPS1	1.77991	4.56164e-09	USP46	1.81663	0.0101437	BEX2	1.43915	0.00475678				EIF3D	0.710161	2.1001e-05
				C9orf16	0.598103	2.84946e-05	PLXND1	0.646088	0.0414489				SREBF2	0.702582	0.00248556	PPIF	-0.880829	0.0209762	HLA-DMB	1.77456	0.000838526	IFI30	1.81577	0.0172912	MX2	1.43892	0.039679				R3HCC1	0.709736	0.0129188
				OCIAD2	0.597503	0.000170515	IRF2	0.644955	0.00186814				TMEM205	0.702445	0.00255024	CRIP1	-0.885386	1.55943e-05	DDX11	1.7739	2.44521e-08	CBWD5	1.81547	0.000216273	ZNF276	1.43338	0.000856292				SNHG25	0.709694	0.00897751
				HMCES	0.597186	0.0010799	TPT1	0.644428	8.96267e-10				PDIA6	0.700431	9.83958e-06	UBALD2	-0.892155	0.00210578	KATNAL1	1.77018	0.000568214	ZNF606	1.81165	0.0497235	FAM122C	1.43195	0.0143723				UBXN1	0.708093	4.20966e-06
				FBXL15	0.595844	0.0208632	ZDBF2	0.641415	0.0447953				MPZL1	0.698838	0.0468648	TMEM70	-0.895551	0.00044286	POLD2	1.7633	6.62854e-11	PCNX3	1.80622	0.000255273	THEM4	1.43168	0.000566374				PHKG1	0.707271	0.0365699
				POLR2I	0.595459	0.0230835	ZC3H12D	0.63745	0.016444				EIF2S1	0.698192	0.000696469	SGTB	-0.895674	0.0229022	FAAP24	1.76038	2.30255e-05	E2F5	1.80617	0.0303831	AC093462.1	1.43147	0.0427451				TMEM230	0.707167	0.00980848
				SPAG7	0.594559	0.0260818	ATF6	0.637044	0.0222956				LRRC8B	0.697445	0.00747198	LY6E	-0.899118	0.0203846	CCDC88A	1.75944	7.48416e-05	PGBD4	1.80596	0.0177352	PCGF6	1.43141	0.0183783				LSM3	0.706478	5.39686e-05
				MPG	0.59424	0.0254328	ALOX5AP	0.634053	0.00308535				LAMTOR3	0.696977	0.00367611	RORA	-0.900862	0.00932051	FIGNL1	1.75807	4.90693e-08	AL021155.5	1.80545	4.6784e-05	PARP14	1.42972	0.000583393				NDUFB1	0.706288	2.57269e-06
				UCP2	0.591739	0.019794	RNF149	0.633279	0.00597124				KCTD17	0.694209	0.0113587	PRDX4	-0.909984	0.011137	MYBL1	1.75779	5.0704e-06	FSBP	1.80515	0.0175756	FLYWCH1	1.42895	0.0297723				MRPS36	0.706256	0.00113207
				SRI	0.590993	0.00746566	NR4A2	0.632409	0.0371988				MYBBP1A	0.694129	0.0174493	NFKBID	-0.927648	0.0409704	TESC	1.75495	7.62207e-07	AL356512.1	1.80505	0.0109165	AL021155.5	1.42828	0.00177854				MDP1	0.705738	0.0211661
				MTUS1	0.590814	0.0373866	PDXK	0.630724	0.0259007				UTP25	0.693869	0.0469349	HIST2H2AA4	-0.930813	0.00173363	ADCY3	1.74574	0.000590571	AC020910.5	1.80331	0.0125762	STX7	1.42581	0.00754213				MRPL23	0.705704	0.0424878
				MRPS33	0.590666	0.00739538	ODF2L	0.627011	0.0023393				TIMM23	0.692282	0.0101308	DUSP4	-0.935457	0.0299032	DNMT1	1.7411	7.97147e-17	TEDC2	1.79993	0.0491434	OTULINL	1.42551	0.020143				NDUFA12	0.704426	2.1001e-05
				TSPOAP1-AS1	0.589213	0.0216744	ETS1	0.624385	0.000231457				SMYD3	0.691054	0.0404196	CD63	-0.937752	0.0038685	SIVA1	1.72608	6.62918e-15	AC020916.1	1.79901	0.000107677	ADNP2	1.42227	0.00851342				MZT2A	0.703857	7.92244e-05
				SLC25A11	0.58795	0.0275874	STK10	0.623878	0.0247105				ANXA7	0.690852	0.000633188	CAD	-0.94625	0.0496327	GBP1	1.72356	4.78453e-06	CLCN6	1.79848	0.0177493	GCNT4	1.42135	0.0452717				SPINT2	0.703231	0.00107974
				CCDC32	0.587563	0.0326278	NCF1	0.620208	0.0370291				SAE1	0.688542	0.0017977	FAM184A	-0.947497	0.00584185	TCTEX1D2	1.71995	1.57236e-07	KIF9-AS1	1.79676	0.0166765	TMEM38B	1.42032	0.0309522				EIF3L	0.703143	3.64157e-05
				SIT1	0.587341	0.00605051	LBH	0.619483	0.000293987				ZNF281	0.688125	0.000255214	LIME1	-0.949288	9.85691e-06	TACC3	1.718	1.5168e-14	GEN1	1.79651	0.00746561	KAT2A	1.41957	0.0276953				HSD17B11	0.703077	0.00275853
				RPS6KB2	0.587235	0.00686754	SLFN5	0.618629	0.0093864				TRIB1	0.68736	0.0035499	TMEM173	-0.949327	0.00365651	PGAM1	1.71697	2.72548e-16	PDP1	1.79507	0.00687297	CD48	1.41529	1.97084e-08				NDUFS7	0.702816	0.000317259
				CCDC91	0.58716	0.0351867	RESF1	0.61832	0.000667523				TPK1	0.684267	0.00856838	STMN1	-0.952906	0.00619213	CENPQ	1.71046	6.31002e-09	LINC00954	1.79256	0.00661282	PLA2G12A	1.41421	0.00220196				MXD4	0.702136	0.000483031
				SH3YL1	0.587056	0.0341662	TAX1BP1	0.61707	0.00140581				NAB2	0.683109	0.0494707	IFI27L2	-0.955671	0.000342444	MRTO4	1.70864	2.73519e-08	ZBP1	1.79232	0.040104	SKIL	1.41273	0.00578721				UXT	0.701494	9.83656e-06
				GRHPR	0.587045	0.0314048	CCDC107	0.616186	0.0337556				CLINT1	0.682814	0.000110064	ARRB2	-0.95574	0.00451257	FANCL	1.70617	4.31406e-08	EIF1B-AS1	1.79145	0.00153813	HUS1	1.40986	0.00171062				PEPD	0.701344	0.0123882
				METTL23	0.58528	0.0498903	ARHGAP10	0.615822	0.0282982				CCT2	0.682115	0.000668167	CLN6	-0.959193	0.0372348	CLN6	1.70172	6.55949e-08	ANO9	1.7909	0.00087284	STAG3	1.40854	0.0229046				NDUFS8	0.700971	0.000572186
				SNX17	0.585064	0.0111081	MAT2B	0.611844	0.006916				SELENOT	0.681508	7.37714e-06	DNPEP	-0.978168	0.0182238	AIMP2	1.69077	4.80158e-09	HIST1H2BG	1.78256	0.0129937	CHRM3-AS2	1.40596	0.012186				MAGED2	0.699936	0.00511938
				AP2M1	0.584573	0.0020805	PLEKHA2	0.610208	0.0253055				TMCO1	0.681113	5.58993e-06	IL12RB1	-0.998387	0.0391958	BARD1	1.68082	1.38477e-10	Z98885.3	1.7822	0.0472366	AFF1	1.40485	0.00560241				CRIM1	0.699769	0.0283711
				PEF1	0.583463	0.0105971	YPEL3	0.606803	0.000960432				PPIL1	0.679525	0.0257306	CREM	-0.998992	0.000594535	SLC25A5	1.6772	5.21073e-17	WEE1	1.78209	0.0186724	ARRB2	1.39936	0.00169512				TMEM60	0.699636	0.00696226
				CD3G	0.582071	1.50541e-05	CD27	0.606201	0.000365491				AL138724.1	0.678958	0.0407613	MAN1C1	-0.999621	0.0225035	CD3EAP	1.66891	1.53318e-05	EXOC6B	1.77806	0.0144299	CD96	1.39695	0.000894053				FKBP8	0.698291	4.7968e-05
				RPL6	0.579189	5.04887e-07	SH3BP1	0.605552	0.0483566				FBXO33	0.678467	0.000538669	CENPM	-1.00166	0.0109612	SUPT16H	1.66853	4.30437e-12	NSUN3	1.77638	2.753e-05	ZNF699	1.38636	0.0285981				TEX264	0.698247	0.00491994
				DAD1	0.578625	0.000524294	TOR1AIP2	0.605536	0.047897				LINC01619	0.67644	0.0388111	NBEAL2	-1.00333	0.0099293	PLCXD1	1.6685	4.0984e-06	TMEM9B-AS1	1.77422	0.017483	HEXD	1.38498	0.0020183				PSMF1	0.698104	0.00308731
				ITGB2-AS1	0.57789	0.0331735	CREBL2	0.602208	0.0400343				TRMT61A	0.675254	0.0239084	SLC2A3	-1.00776	0.0013103	SCD	1.66704	4.50145e-05	PHLDA1	1.77308	0.000376333	PIK3R1	1.38262	2.06171e-06				MAP2K2	0.697859	2.88095e-05
				ALKBH7	0.577646	0.000864349	ARL6IP5	0.600988	0.000447011				SNAP47	0.675219	0.0156086	TUBA1C	-1.02164	0.00700891	MTHFD1L	1.66671	6.96723e-07	LINC01970	1.77306	0.0306704	TMEM202-AS1	1.38253	0.047822				INTS11	0.696923	0.0162824
				LSM3	0.576404	0.00213526	SUB1	0.598645	0.000370298				LYST	0.674788	0.00150215	GSTP1	-1.02909	0.00452845	TRIM47	1.66631	1.94719e-07	OBSCN	1.76714	0.000752035	FOS	1.37954	3.47879e-07				COX4I1	0.696657	2.17515e-06
				TIFA	0.576103	0.00896054	FAM43A	0.597483	0.0387357				ATAD3A	0.673188	0.0388819	GLA	-1.03007	0.0294903	MMD	1.6646	5.13888e-05	AC024075.2	1.76516	0.0044948	LPIN2	1.37742	0.00124355				MT1X	0.695551	0.0364095
				DDOST	0.575821	0.0449425	WASHC3	0.596514	0.0338252				MRPL15	0.672698	0.0141569	FH	-1.03121	0.0403767	EAF2	1.6629	7.33145e-08	GOLGA1	1.76449	8.1955e-05	WAKMAR2	1.37673	0.0101383				TXN2	0.695542	0.000251761
				NDUFA1	0.575708	5.33167e-05	C9orf16	0.593481	6.78646e-05				TIAM1	0.670156	0.000103447	SELPLG	-1.03185	0.00452845	ANXA2	1.65794	0.000178433	C12orf75	1.76057	0.0181697	TTC39C	1.37503	9.75212e-06				ARHGDIB	0.695469	5.48609e-08
				HMGN3	0.574312	0.0159175	GPRIN3	0.592298	0.00232452				ODC1	0.670145	4.49911e-05	ATP23	-1.03561	0.0235395	SLC25A19	1.65615	3.02397e-06	TMEM260	1.75962	8.43926e-05	TRADD	1.3727	9.19644e-05				SEC11A	0.695401	8.85318e-05
				NDUFB7	0.57352	0.00528768	DECR1	0.586388	0.031296				ABCE1	0.669007	0.00240469	S100A6	-1.03893	0.000116034	HIST1H4H	1.65449	4.077e-06	LDLR	1.7596	0.00101953	ADGRE5	1.37169	0.00429072				ZNF688	0.694992	0.0417976
				CHCHD1	0.572916	0.00865564	PHTF2	0.582396	0.00836327				NUP88	0.668733	0.0347592	ABI3	-1.04018	0.0420681	JPT1	1.64845	1.14657e-18	AL158152.1	1.7578	0.00465785	HIST4H4	1.37064	0.0194551				MYL5	0.694638	0.0496325
				COX4I1	0.572397	0.000191049	PAK2	0.582391	0.000102079				EMG1	0.667671	0.0115283	FAM89A	-1.0453	0.00660861	HILPDA	1.64672	3.68501e-05	CDRT4	1.75734	0.00249539	TMEM185B	1.36663	0.0362205				TMEM101	0.694283	0.0187727
				SDHD	0.572222	0.00347154	MIB1	0.578588	0.03084				PRADC1	0.666408	0.0269146	ZNF57	-1.04731	0.0411866	ARL6IP6	1.64148	2.73519e-08	TXLNB	1.75326	0.0133652	RGS1	1.36388	0.00843784				DDOST	0.693944	0.00858949
				COPZ1	0.57177	0.00516829	XXYLT1-AS2	0.57858	0.0407704				IL6ST	0.665042	0.00285192	CENPN	-1.07307	0.0437303	CRIP1	1.63844	1.15645e-15	GOLGA8B	1.75295	5.14988e-06	GIMAP1	1.36383	0.00278819				SNRPC	0.693628	0.000495204
				TOX	0.570345	0.0026524	FAM104A	0.578504	0.0341253				SPAG9	0.664761	0.00412537	OTULINL	-1.08662	0.0227869	MASTL	1.63687	6.34968e-08	FXYD7	1.75263	0.0333102	CHCHD4	1.35979	0.00483539				AC093010.2	0.69338	0.0343109
				MPLKIP	0.570115	0.0394108	SLC9A3R1	0.57823	0.000905001				FAM210B	0.662556	0.0268315	APOL3	-1.09382	0.0440959	HIST1H1C	1.63317	1.02692e-10	AC016405.3	1.75252	0.0308499	RAB33B	1.35956	0.0188296				PRAF2	0.692619	0.0126277
				MPC2	0.569626	0.00482841	DRAP1	0.578017	0.00159685				NFIA	0.662217	0.00355822	CRY1	-1.09387	0.0205144	MAGOHB	1.62908	4.76963e-10	AUTS2	1.75068	0.00252278	AL606834.2	1.34596	0.0472826				COA3	0.691458	0.0113149
				RPS3	0.569122	3.85512e-07	NFKBIZ	0.573481	0.0154578				FUT8	0.659867	0.00414977	VDAC3	-1.10575	0.00049546	CABLES2	1.6256	0.000103396	TICAM1	1.75018	0.0136576	2009-03-01	1.33844	0.012186				PSMA5	0.691007	0.00014479
				RAC2	0.568967	1.56422e-05	DDIT4	0.573419	0.0313654				SH2D3C	0.657022	0.0248157	RCC1	-1.12862	0.0262338	PSMG1	1.62415	1.11611e-09	FAM106A	1.7458	0.0215796	STIMATE	1.33663	0.0336343				GPX4	0.690734	8.43048e-06
				SELENOT	0.568208	0.00174585	RASSF5	0.573313	0.00655054				SAP30	0.656732	0.0123544	GINS2	-1.12903	0.0294903	BYSL	1.62088	0.000118223	CDK1	1.74547	0.0393417	LDHB	1.32889	1.71752e-08				DRAP1	0.690492	3.9013e-05
				MRPS21	0.567989	0.0155096	TRAC	0.572574	4.96734e-06				P2RY8	0.656559	0.00412027	MT1F	-1.13485	0.00430439	WDR4	1.61853	6.74792e-06	SDR42E2	1.74384	0.00140506	STMN3	1.3231	0.00632506				MAGEH1	0.690313	0.000483031
				PLEKHA3	0.567675	0.0182571	CCS	0.571956	0.0398634				SMPD3	0.656261	0.0465655	CHST2	-1.13738	0.0391449	CGAS	1.61468	5.50368e-06	ZNF668	1.74272	0.00153163	PRKD3	1.32242	0.0256665				PEBP1	0.690257	5.29544e-06
				DBP	0.567525	0.0462464	REEP5	0.571479	0.00690222				STAM	0.6561	0.0178546	RUNX3	-1.14195	0.00632546	LYAR	1.61029	1.50651e-07	ATG16L2	1.74145	0.0138702	AC253572.2	1.32216	0.02438				COMMD4	0.690161	0.00750455
				TMSB4X	0.567144	0.00128771	OGT	0.571323	0.00521598				UCP2	0.655764	0.00177005	TYMS	-1.15343	0.0191023	NDC1	1.60841	1.81868e-06	BRIP1	1.73933	0.0328997	HIST2H2AA4	1.32112	0.00129878				ARPC3	0.689609	5.47105e-07
				PASK	0.567125	0.00308408	SERINC5	0.5692	0.0162692				SPECC1L	0.655242	0.00957183	PLK1	-1.15555	0.0376596	PRIM2	1.60827	1.69211e-09	ZNF445	1.73874	0.00109759	AL118516.1	1.31885	0.00319617				STX8	0.688983	0.00883169
				ZNHIT3	0.566683	0.00847556	G3BP2	0.560648	0.00732017				DDX21	0.655113	0.00355822	GPR183	-1.16232	0.000550724	SRD5A3	1.6068	0.00327227	GCSAM	1.73871	0.0489041	ZNF248	1.31772	0.0229612				SNRPN	0.688611	5.34383e-05
				SRP9	0.56662	0.000417817	CD3E	0.55943	1.17628e-05				RIOK1	0.655067	0.00937702	EPOP	-1.16606	0.014364	NME2	1.60618	6.40422e-14	KLF4	1.73815	0.00450858	CD69	1.31668	9.58546e-05				GTF2H5	0.688528	0.000132058
				CD3D	0.566105	4.54626e-06	DEF6	0.558295	0.0422608				SIAH2	0.655041	0.000103628	KLF2	-1.16741	0.0135867	TRAP1	1.60597	2.6575e-07	MYO19	1.73747	0.00109873	CISD3	1.31637	0.0386247				MRPL28	0.688469	0.0117462
				RPL18	0.565637	1.60924e-06	ARID5A	0.556399	0.00682453				MVB12A	0.65481	0.0171322	STARD4	-1.17236	0.0235447	DBF4B	1.60251	0.000802179	LRP8	1.73703	0.000284907	SACS	1.31498	0.0260433				ATP5MC3	0.687916	1.09708e-05
				ECH1	0.564975	0.00238929	TBCA	0.552634	0.00493278				CALR	0.653462	1.30632e-06	ODC1	-1.17337	2.99856e-07	SMS	1.60245	4.74064e-09	AC005726.1	1.73492	0.0134099	TENT4A	1.31281	0.0451013				AL441992.1	0.687433	0.028534
				HIGD2A	0.564887	0.00221844	UBB	0.550905	0.00397841				WDR46	0.6514	0.0118987	MAPK11	-1.17845	0.0367701	ABI3	1.60089	1.01093e-05	ANKS1B	1.73486	0.000304735	SLC39A10	1.31201	0.0009705				RPL31	0.687343	3.25499e-07
				NACA	0.564718	5.55848e-08	IL2RG	0.549583	0.00238596				ATOX1	0.651341	0.00239183	NLE1	-1.18657	0.0479921	IFI27L1	1.59956	7.36884e-08	NTNG2	1.73468	0.0423371	BID	1.31124	0.00585304				RTRAF	0.686777	5.86847e-05
				NEDD8	0.56451	0.000329994	TRBC2	0.548047	0.00128254				MRPS14	0.648889	0.0255357	CDCA7	-1.18931	0.015518	MRPL37	1.59761	5.48787e-10	AC083862.3	1.73257	0.0277249	FAM117B	1.30786	0.00476368				DUSP23	0.686391	0.00593622
				MTX2	0.564423	0.0273389	SCAND1	0.546381	0.0113736				ARMCX6	0.648786	0.000249052	NDC80	-1.18954	0.0411264	MICB	1.5974	7.99723e-06	DENND10	1.72675	0.00114366	PPP3CA	1.30709	0.0470083				OXA1L	0.686328	0.00300558
				POLR2F	0.563869	0.00620068	BCL11B	0.545356	0.00106252				MAPKAP1	0.648536	0.00596923	FLOT1	-1.19137	0.00483479	ARHGAP33	1.59658	7.75984e-06	RORA	1.72512	0.000144621	TRIM22	1.30529	0.000598732				MRPS15	0.686184	0.00209827
				RPS9	0.563743	2.99222e-06	HUWE1	0.544941	0.018482				NXT1	0.648329	0.02053	CSF1	-1.19561	0.0239639	EBP	1.59586	1.00315e-11	CEP128	1.72375	0.000134206	TSC22D3	1.30456	0.000264884				MRPL15	0.686112	0.0330977
				RHOH	0.56367	0.00336465	DUSP6	0.542114	0.0391497				ACTL6A	0.648172	0.0172634	FOSL2	-1.20152	0.0443912	LIN54	1.59548	1.51222e-07	AL139011.1	1.72258	0.0334573	NLRP1	1.30218	0.003664				PRKAG1	0.684847	0.0192282
				LIMD2	0.561866	7.85392e-05	GRK2	0.54102	0.00881357				GNAS	0.647728	4.47766e-08	DPH2	-1.20338	0.00825455	CCDC18	1.58842	1.81537e-09	AC007384.1	1.71959	0.00512321	PM20D2	1.30025	0.0453102				MAPKAPK3	0.684671	0.00318155
				ARL3	0.561203	0.0492954	SIRPG	0.539937	0.0481476				ERH	0.646194	1.45345e-05	FYCO1	-1.20681	0.010676	MRPL17	1.58838	2.8323e-10	FARP2	1.71937	0.0153668	RNF214	1.29417	0.00367041				CD37	0.684313	1.27197e-07
				LMAN2	0.560954	0.0044385	SKAP1	0.53901	0.0011407				PTPRJ	0.645776	0.0022695	PARP15	-1.21092	0.0222918	CD40	1.58753	0.0048485	TMEM97	1.71933	0.0150272	TLE4	1.29212	0.000126382				PPP1R18	0.68324	0.00049485
				CHMP4A	0.560553	0.00222677	HNRNPLL	0.536421	0.0398742				STAT6	0.64437	0.00956653	NUSAP1	-1.21392	0.00144719	HMBS	1.58631	2.70832e-07	CYP3A5	1.71627	0.0201676	ITPR1	1.29143	0.0358431				NDUFB7	0.682448	0.000397341
				BLOC1S4	0.560101	0.0426908	NDUFA4	0.535616	0.000720241				SNX11	0.644187	0.0429451	AIF1	-1.21591	0.0194639	POP7	1.58613	6.47085e-09	ANO10	1.7127	0.0138566	FAM241B	1.28898	0.0395947				VPS51	0.681364	0.00238202
				TCF7	0.559639	0.000427099	BICDL1	0.535029	0.0247105				DTD1	0.643325	0.00732469	MIR155HG	-1.22294	0.025462	ICMT	1.5856	5.02856e-06	AC016831.1	1.71158	0.00062289	TSPYL4	1.28686	0.000583393				NDUFB4	0.681036	0.000360782
				RAP1A	0.558528	3.45728e-05	ZFP36	0.531776	0.0102701				SLC46A3	0.642961	0.021382	UPP1	-1.22773	0.0357941	SCCPDH	1.58415	1.68772e-09	AGPAT4	1.70955	0.00759201	GPATCH4	1.28547	0.00170266				ACTR1B	0.680928	0.018076
				RPLP1	0.558241	1.13169e-06	RANBP2	0.527822	0.0358159				RBM19	0.641945	0.0127387	TGFB1	-1.22996	0.00189702	VDAC3	1.58229	6.67754e-10	TAF1C	1.70819	0.0021079	LINC-PINT	1.28071	4.53073e-05				DEXI	0.680699	0.020787
				NDUFC1	0.556901	0.00329598	SMCHD1	0.525991	0.00578513				EZR	0.641885	9.51003e-07	PTMS	-1.23045	0.0121609	GPSM2	1.57556	8.80524e-06	SZT2	1.70805	0.0007588	TGFBRAP1	1.28066	0.0143723				MAD2L1BP	0.679978	0.0436754
				NFIA	0.555083	0.0480626	MACF1	0.525805	0.0145165				ANKRD13A	0.641561	0.00468598	MYO1F	-1.23169	0.00310646	PI4K2B	1.57485	8.66702e-09	CCDC84-DT	1.70732	0.0419847	TMEM120B	1.27975	0.00379184				HIKESHI	0.679961	0.00462187
				RPL22	0.554451	6.06879e-07	GTF2H5	0.525288	0.0125031				TBL1X	0.641183	0.00856838	DUSP5	-1.24704	0.000265938	H2AFV	1.57442	1.0866e-15	AC093495.1	1.70363	0.0260008	ZNF25	1.27341	0.0428633				MGST3	0.679278	0.0041835
				ATP6V1F	0.554414	0.00614253	BTG2	0.523691	0.00593653				RAB3IP	0.641128	0.00483143	FLNA	-1.24805	5.70365e-05	TYMP	1.57413	1.71914e-07	LINC02694	1.70158	0.0486907	CYCS	1.27323	1.07949e-05				CHMP2A	0.678844	4.68125e-05
				MCRIP1	0.554069	0.0295552	SMAP2	0.519019	0.0358159				TSPOAP1-AS1	0.639766	0.00243624	IFI30	-1.24885	0.0446702	HAUS5	1.57198	9.13196e-08	ZNF671	1.69968	0.00338352	DNPEP	1.27297	0.0133222				NENF	0.678595	0.00071652
				SLC9A9	0.554022	0.00557647	MXD4	0.517282	0.0336032				CHMP6	0.639674	0.022713	CDC7	-1.25151	0.0318929	PRKDC	1.57172	6.93126e-15	INTS6-AS1	1.69765	0.00744564	DYRK2	1.26591	0.0010674				ATP5IF1	0.678398	3.71195e-05
				MRPL43	0.553737	0.0176584	TMSB10	0.515851	0.000492641				TOX2	0.639655	5.14711e-07	AC007384.1	-1.26027	0.00774536	MAD2L2	1.56922	1.43901e-09	DEGS2	1.69726	0.0177352	KCNQ1OT1	1.2623	0.043632				NDUFB11	0.676228	0.000309537
				EIF3F	0.553345	0.00222285	CFLAR	0.507902	0.0144247				RRS1	0.639254	0.0361725	ATG16L2	-1.27724	0.0147342	CKAP5	1.56912	1.59615e-08	LINC00641	1.69706	0.00648978	DPH5	1.26155	0.00469086				CD63	0.676137	0.0233077
				SNRPC	0.553246	0.0107153	SASH3	0.507646	0.0405128				TRAFD1	0.638796	0.0047918	SH2B3	-1.28072	0.0118104	FOXB1	1.56747	0.00202043	KCNQ5	1.69702	0.0277249	PLSCR3	1.25866	0.00255636				MRPS33	0.676133	0.00107513
				PEBP1	0.552722	0.000585401	SEC11C	0.503886	0.0275867				ZFP91	0.638316	0.000847161	ABCC1	-1.28908	0.0139472	TOPBP1	1.56482	4.597e-14	HAL	1.69673	0.0240853	AL139246.5	1.25692	0.00988623				CTNNBIP1	0.675828	0.0116211
				EIF3D	0.552597	0.00216901	PPP1R2	0.503616	0.0297488				JARID2	0.636685	0.000537952	SLC16A3	-1.30896	0.0164055	HIST1H2AG	1.56214	2.2918e-09	USP53	1.69665	0.001776	RGS19	1.25479	0.000856292				TOMM20	0.675321	0.00051296
				RPS5	0.552379	0.000167484	ABI1	0.503147	0.0184181				TIMM8B	0.636439	0.000430207	UBE2T	-1.30956	0.00613247	COLGALT1	1.56171	2.72039e-08	AC008969.1	1.6941	0.00591155	IDS	1.2547	7.69007e-06				TSR3	0.67488	0.00841265
				TP53TG1	0.552179	0.0485944	TNFRSF14	0.502851	0.0344999				ASAP1	0.635745	0.000375609	AC007114.2	-1.31741	0.0325618	TUBB4A	1.56028	0.000133863	AL157394.3	1.69346	0.000304753	MFSD4B	1.25074	0.0257964				CHMP6	0.674438	0.0367427
				NOP53	0.551569	0.000809943	CACYBP	0.500126	0.0212118				SERPINB8	0.635315	0.0353417	CCDC84-DT	-1.32208	0.0309855	CORO1C	1.55688	2.64163e-06	DPEP2	1.69313	0.00890059	SKI	1.25017	0.0253805				TMEM35B	0.674126	0.0106348
				CD52	0.551436	0.000737041	PKM	0.495886	0.0135671				AC006449.6	0.634542	0.0265065	TRAF4	-1.33667	0.0275853	CENPX	1.55585	4.57294e-12	SPRYD4	1.69192	0.0149535	ARL2	1.24863	0.0113359				TMEM14B	0.673706	1.81275e-05
				RNF181	0.551093	0.00887655	CCDC12	0.494411	0.0199878				RPA3	0.632278	0.00556894	RGL4	-1.33973	0.000868531	PA2G4	1.55352	1.10302e-13	ZFYVE9	1.69114	0.012909	SNHG1	1.24856	2.57596e-05				MCRIP1	0.672646	0.00407003
				COPS4	0.550219	0.0457733	RNASEK	0.490369	0.00399755				DLEU2	0.631547	0.0177464	SLC1A5	-1.36876	0.000868531	TST	1.54858	3.29942e-05	ASPM	1.6908	0.0389943	DTX3	1.24365	0.0332288				DNAJC4	0.672456	0.000908913
				POP5	0.549768	0.0216972	MCL1	0.489926	0.0204506				TOMM40	0.628512	0.0108379	ASF1B	-1.37359	0.0457717	CEP78	1.54661	1.306e-08	LINC00861	1.68843	0.0200385	LDLR	1.24355	0.0456514				FIBP	0.672173	0.00940082
				PRR13	0.549115	0.000319439	RHOF	0.487743	0.0376497				POLD2	0.62804	0.0157626	AL008727.1	-1.38421	0.0405572	SKA2	1.54448	4.45774e-13	WIPI1	1.68796	0.00818477	AL365361.1	1.24257	0.0199522				ISCU	0.671953	0.000113353
				COMMD3	0.548182	0.0111965	CD3G	0.486492	0.000940874				SND1	0.627868	0.00579941	CDCA8	-1.39286	0.0258497	PPAT	1.54376	1.37231e-06	LMLN	1.68679	0.0372946	MAML2	1.23785	0.0139951				SLAMF1	0.671857	0.0202511
				DYNLRB1	0.547488	0.00516829	TAP1	0.483989	0.0290807				SINHCAF	0.625015	0.000181928	TESC	-1.39339	0.0109765	HIST1H1E	1.53706	6.14203e-12	NPIPB5	1.68668	8.70531e-06	POGK	1.23721	0.024865				FBXL6	0.671625	0.0250388
				SNHG32	0.547306	0.0120726	ARHGAP30	0.48351	0.0130818				MRPS28	0.624079	0.00488405	PIM3	-1.40272	0.00098461	HSPD1	1.53544	3.10999e-12	AL080276.2	1.68639	0.0149613	REXO2	1.23711	0.00568906				P2RY11	0.670157	0.0303446
				ATP5F1E	0.547277	6.30981e-06	LTB	0.480827	0.000740595				NCKAP1	0.621649	0.044498	MT1G	-1.40585	0.0352429	MTCH2	1.53284	2.34229e-11	SPRTN	1.68521	0.000740046	OBSCN	1.23563	0.039679				SLC52A2	0.669144	0.015881
				RAB5C	0.547257	0.0385954	CD247	0.479711	0.0109754				DBH-AS1	0.620871	0.0269388	AL133342.1	-1.41705	0.0354086	NTHL1	1.53143	2.24087e-07	AK1	1.68272	0.0150272	FAM89A	1.23272	0.0316059				MIF4GD	0.668266	0.0202676
				SNAPIN	0.547221	0.0407773	AKNA	0.473157	0.0143119				MTCH2	0.619731	0.00393162	SPAG5	-1.42552	0.0255308	MT2A	1.52968	2.16951e-07	CATSPERG	1.68121	0.0420322	SNHG29	1.23091	6.40417e-06				TIMMDC1	0.668257	0.0192035
				SCAND1	0.546884	0.00899739	OSTF1	0.47283	0.0407704				MANF	0.619192	0.00436048	NCMAP-DT	-1.44946	0.0487997	GAPDH	1.52524	2.46132e-21	DHX34	1.6794	0.0141339	TAGAP	1.23034	0.0419105				PSMB1	0.668178	5.21276e-05
				ATP5MC2	0.545869	0.00014073	CD2	0.472449	0.000815117				POP7	0.617777	0.0289601	FLT3LG	-1.45388	0.00973329	RAD18	1.52507	9.92864e-08	AC093462.1	1.67716	0.00932911	JUNB	1.22196	2.145e-07				NDUFB3	0.667927	0.000483031
				VAMP5	0.54554	0.0157959	WIPF1	0.462945	0.00800274				DLEU1	0.614653	0.0198638	FOXM1	-1.46394	0.0422231	ATAD3A	1.52427	1.20141e-06	TRAF4	1.67341	0.017954	BNIP3	1.22138	0.0319284				ZFYVE28	0.667806	0.0295377
				NDUFA2	0.54538	0.00263164	CASP4	0.460312	0.0324996				NR2C2AP	0.614628	0.0262931	MT1E	-1.4751	0.0168121	NUP37	1.52411	1.67992e-09	GCNA	1.67297	0.0282979	SNHG15	1.21855	0.00439197				ZNHIT3	0.667649	0.00101182
				CEBPB	0.543366	0.0487122	APBB1IP	0.458649	0.00781605				ENOX2	0.614306	0.0245085	EPN2	-1.47671	0.0320404	CBX5	1.52357	1.12383e-14	ZNF841	1.67202	0.0465102	EEF1B2	1.2144	1.48167e-08				KCTD17	0.667357	0.0357039
				GMPR2	0.543038	0.0336474	STAT3	0.449438	0.00593653				POU2F2	0.61406	0.0274374	DNA2	-1.47829	0.0478173	BCAT2	1.52131	6.86481e-05	IGIP	1.67061	0.0194052	DENND4A	1.21271	0.0196317				SPAG7	0.666768	0.00917506
				UBA52	0.542961	2.00514e-06	B2M	0.447819	1.06943e-05				PTPN1	0.614045	0.00378358	RGCC	-1.47841	0.000308587	ZNF93	1.52038	3.67541e-06	FKTN	1.67014	0.0101566	DLD	1.21178	0.00869635				PRDX6	0.666631	0.00051296
				MICOS13	0.541212	0.0168257	ARPC1B	0.447453	0.00592646				HLA-B	0.6129	1.56536e-05	GBP5	-1.4824	0.00210973	TOE1	1.51794	4.61288e-06	NOP9	1.66676	0.00672447	ICAM2	1.21043	0.00364997				PCED1B-AS1	0.666251	0.00238202
				TRAPPC6A	0.541025	0.030809	SSR4	0.444828	0.0343152				PRPF39	0.61234	0.0349678	AL031280.1	-1.48649	0.0235395	MRPL12	1.5164	1.23159e-10	SEC31B	1.66657	0.0110327	GIMAP5	1.2031	0.00714097				TIMM13	0.665742	0.00406017
				ZDHHC12	0.541017	0.0471415	PFN1	0.438867	0.00136486				ELMO2	0.61177	0.0341061	SGO1	-1.49502	0.0175424	NUP205	1.51497	4.34476e-06	LINC01934	1.66477	0.00248033	RPL36A	1.20088	3.40536e-09				ZSCAN16-AS1	0.665313	0.0234473
				TRIR	0.540602	0.000196184	FAM49B	0.4254	0.0477157				WDR83OS	0.611473	4.19626e-06	RASGRP2	-1.50433	0.0211187	POLR3K	1.51055	9.28268e-10	ARL17A	1.66351	0.00642014	NBEAL2	1.19744	0.0482621				COX6B1	0.664467	3.48706e-07
				CD3E	0.54048	1.0472e-05	MYL6	0.424357	0.00829653				MEX3C	0.611101	0.00560055	BYSL	-1.50536	0.0174745	TXN	1.50932	8.57579e-11	ELL2	1.66302	0.0212536	RPL13	1.1953	2.09252e-09				CD3D	0.663738	4.5265e-08
				EEF1A1	0.54	1.73576e-08	CUTA	0.422597	0.0290644				EIF6	0.610236	0.00666808	APBA2	-1.50684	0.0335218	PIDD1	1.50813	4.53062e-06	RALGPS1	1.66094	0.0474828	BTG1	1.19421	0.000127939				FTL	0.66343	0.00116798
				SURF1	0.539163	0.0313162	RAC2	0.419308	0.00656812				NFKB1	0.609903	0.000436509	MT2A	-1.50751	0.00014153	SMC6	1.50618	2.83664e-08	AL627171.2	1.66063	1.79908e-05	RSAD1	1.19344	0.0318817				RPL4	0.663337	1.90341e-08
				RASSF7	0.538278	0.020395	PTGES3	0.413973	0.0324996				ARL8B	0.609606	0.00894316	FLT1	-1.5078	0.0131925	PKM	1.5025	2.2654e-15	NCAPG2	1.65644	0.00222723	C20orf27	1.19275	0.0399721				COX6C	0.66282	6.90338e-07
				ZNHIT1	0.537871	0.00788447	EID1	0.396029	0.0466316				ANP32E	0.60833	0.000633188	SH2D2A	-1.50781	1.22206e-05	SPTSSA	1.50073	4.18077e-09	AC003681.1	1.65574	0.00246585	HIST1H2AG	1.1887	0.0148316				C1orf122	0.662651	0.00798415
				METTL5	0.537854	0.041795	LCK	0.391399	0.0439662				MFAP1	0.608291	0.00347302	HAPLN3	-1.50896	0.0138775	RAN	1.49891	1.9855e-16	VAT1	1.6554	0.00666007	SLC25A28	1.18865	0.0196866				YIPF3	0.662013	0.00240823
				RACK1	0.537051	1.64609e-07	CELF2	0.378231	0.0297663				HK1	0.607844	0.0161666	CENPW	-1.51024	0.00644671	CEP295	1.4959	1.86328e-10	ANKRD36C	1.65503	0.000907189	ESF1	1.18861	0.00191822				PSMB10	0.661387	0.000115428
				NDUFS7	0.5366	0.0139695	TOX2	0.377842	0.0431382				EIF5B	0.607552	0.00150102	BRIP1	-1.51291	0.0175424	SLC38A5	1.4935	0.00100535	ZNF726	1.65404	0.00551429	HLA-DMA	1.18567	0.00890836				ECH1	0.661378	0.000143706
				ERP29	0.536549	0.00202571	RPL36	-0.330338	0.0474035				TSPAN31	0.607044	0.0332575	CLOCK	-1.51521	0.0154807	RFWD3	1.48715	1.09939e-09	AC005224.2	1.65394	0.00583102	TTC13	1.18446	0.0449183				MRPL13	0.660703	0.0157522
				WBP1	0.536088	0.0377428	MT-ATP6	-0.336304	0.0250047				CAB39	0.607037	0.00180431	BIRC5	-1.52522	0.0139472	HMGA1	1.48712	1.74133e-11	CBWD1	1.65333	0.000336587	MEPCE	1.18179	0.0316905				NME3	0.658899	0.00712782
				RNF5	0.536036	0.0305509	MT-CO3	-0.35359	0.0328875				PINX1	0.606952	0.0453116	CYTOR	-1.52995	7.50951e-05	MYC	1.48634	5.66628e-05	HIST1H2AG	1.65321	0.00023988	SLC66A3	1.18119	0.0184817				SAE1	0.658366	0.00992145
				TRIM8	0.535899	0.00110468	RPL41	-0.358087	0.0278357				ACSL4	0.605724	0.0111101	SLFN12L	-1.53031	0.00794254	PPIL1	1.48625	4.78344e-07	C16orf70	1.65309	0.0154366	IFITM2	1.17792	0.00967453				RGS14	0.658006	0.00861282
				DCTN2	0.535768	0.0323395	RPS8	-0.367848	0.00921849				ROMO1	0.605588	4.23732e-05	LINC01943	-1.53042	0.00488314	PARP2	1.48461	2.80404e-06	TMOD1	1.6514	0.0295971	AC044849.1	1.17731	0.000935808				PFN1	0.657886	2.94225e-08
				RPS25	0.53558	1.8915e-06	RPL8	-0.369291	0.0169289				METTL8	0.604356	0.0376847	MIR503HG	-1.54855	0.0367701	BORA	1.4834	6.77789e-06	AC004687.1	1.65097	0.00261679	RPL23A	1.17716	4.39773e-10				CTSA	0.657828	0.000993526
				YIPF3	0.535299	0.0245337	MT-ND4	-0.370313	0.0374466				LDHA	0.60231	0.000107081	PLP2	-1.55165	0.000244644	IMPDH1	1.48279	1.36102e-05	SIPA1L2	1.64825	0.017488	RPS18	1.17507	9.89083e-06				TRIR	0.657236	2.27959e-06
				COX5B	0.53384	0.00743401	MT-ND3	-0.455245	0.000791537				MRPL4	0.601477	0.00344751	GNGT2	-1.5629	0.0349061	SORD	1.48192	0.000564122	LINC01089	1.64815	0.00285639	JRKL	1.16885	0.0374298				SNRPD2	0.65723	9.83656e-06
				TUBA4A	0.533583	0.048672	MT-ND2	-0.497438	0.0102701				SNRPE	0.601211	0.000207552	GPR65	-1.56293	0.000262953	CTNNBIP1	1.47886	1.05124e-09	ETS2	1.64767	0.00638896	RPL21	1.16868	9.23293e-09				OXLD1	0.656443	0.00282292
				RPL10A	0.533009	3.6483e-05	MT-CYB	-0.502238	0.00108419				YIF1A	0.601092	0.00829644	MIR4435-2HG	-1.56813	0.000328763	HPRT1	1.47859	2.59732e-11	AL135999.1	1.64749	0.0179614	AC008875.3	1.16621	0.0109314				DNAJB1	0.656437	0.0453175
				RNF7	0.532405	0.00588029	RTN4	-0.517356	0.0256003				ZNF106	0.600907	0.000595315	FSD1	-1.56853	0.00350574	LGALS1	1.4784	0.00883155	FNDC3B	1.64701	0.0432899	UBA7	1.16476	0.0438463				COX5B	0.656298	0.000342762
				TMEM59	0.531485	0.0156836	NDUFB2	-0.538387	0.0485252				ATP13A3	0.599762	0.0108899	KCNK1	-1.56954	0.0108148	DHCR7	1.47684	5.4965e-06	PILRB	1.64693	0.000668815	SNHG8	1.16314	0.00097125				LYRM4	0.655976	0.0370664
				PPP1R18	0.531444	0.0149182	FAM107B	-0.545054	0.0209482				STARD3NL	0.599228	0.0289188	PDE4B	-1.5773	0.00405916	TMEM109	1.47645	2.84606e-11	LINC01473	1.64573	0.0261171	CREBL2	1.16308	0.00325561				PDCD1	0.65571	0.000169294
				SRGN	0.53112	0.00526515	ATM	-0.546514	0.00413168				DDX50	0.598741	0.00496493	FXYD7	-1.57886	0.0130881	GMPS	1.47516	1.26426e-09	CLDN15	1.64443	0.00580515	FTL	1.16142	0.000141886				TMEM258	0.655611	1.23353e-05
				RWDD1	0.53104	0.00686927	MT-ND4L	-0.549545	0.00781605				C5orf15	0.59683	0.00878666	AC017002.3	-1.57902	0.000269043	PARP1	1.47506	9.79605e-14	COA6-AS1	1.64435	0.0107255	NHLRC2	1.16113	0.0170314				THOC7	0.655536	0.000914882
				SEC11A	0.530105	0.00641139	HPCAL1	-0.55712	0.0473381				FIS1	0.596632	0.00407274	GNA15	-1.59091	0.0133333	NPM3	1.47148	3.18407e-06	MAP3K10	1.63983	0.0120169	RPL38	1.15834	1.69234e-10				UQCR10	0.655028	5.91146e-06
				EIF3E	0.53009	0.00161391	UBE2G1	-0.562663	0.0358159				USP12	0.595864	0.0171486	CEP55	-1.60575	0.0272653	GLO1	1.47139	2.83496e-11	CAPN2	1.63899	0.026334	ZNF274	1.15552	0.0286914				NSMCE1	0.654776	0.0214824
				LTB	0.529792	5.42179e-05	GK	-0.571387	0.0497865				AK2	0.593343	0.00455163	GSN	-1.60865	0.0223202	HAUS1	1.47076	4.75283e-11	AC119673.2	1.63842	0.0235377	CRYBG1	1.15276	0.0164581				PASK	0.653983	0.000237681
				UBL5	0.528374	0.000345316	SEMA4D	-0.588811	0.0442226				AP3S1	0.592707	0.0049068	PRDM1	-1.61084	0.000611128	GEMIN4	1.46726	3.78342e-05	GK5	1.63779	0.000624865	PRKCA	1.15232	0.0419224				PDHB	0.653945	0.00793183
				EEF1G	0.528318	2.36441e-05	TTC19	-0.604105	0.0324609				UTP18	0.592511	0.0329332	SOCS3	-1.61233	1.11689e-06	PSMC3	1.46695	3.44247e-11	LINC00174	1.63771	0.000127922	C5orf56	1.14908	0.0474394				PSMB8	0.653927	6.46747e-05
				ERCC1	0.528011	0.0265872	COA1	-0.604281	0.0447953				BCCIP	0.592296	0.0255336	PYCR1	-1.61954	0.016378	COPS3	1.46683	2.65583e-12	AC091729.3	1.63707	0.0209579	RPS3	1.14791	3.89123e-10				FO393401.1	0.653451	0.0466081
				EAPP	0.527343	0.0351204	SNHG6	-0.617647	0.000274899				DNTTIP1	0.591719	0.00877335	CCNA2	-1.63327	0.0352429	CAD	1.46247	1.99221e-05	HIST1H2BF	1.63606	0.00500679	RPS14	1.14607	5.23567e-10				TMEM134	0.652863	0.00171236
				APRT	0.526898	0.00905388	ST8SIA1	-0.635351	0.010659				MSI2	0.591689	0.000111583	KIFC1	-1.63598	0.0459249	NOLC1	1.46246	3.1583e-10	KIAA1324L	1.63604	0.0266725	PIEZO1	1.14351	0.0387908				TMEM14C	0.652557	0.00613621
				CD2	0.52569	4.78157e-05	HIST1H4C	-0.638934	0.0384642				EEF1E1	0.591428	0.00357465	POLQ	-1.63849	0.0453555	LRRC45	1.46226	1.86571e-05	NSD2	1.63434	0.000764786	SGSM3	1.14117	0.0336044				COX7A2	0.65139	3.64418e-05
				RPL9	0.525534	2.16275e-05	STK39	-0.65589	0.0300619				SEC11C	0.590348	0.000689667	ANXA2	-1.64534	0.0174745	HIST1H2AE	1.46022	6.48899e-05	AC025171.2	1.63177	0.0014385	SOS1	1.14013	0.0200665				TRAPPC5	0.651215	0.00211485
				RPS21	0.525369	1.24941e-05	PPP1CC	-0.664121	0.00165837				SRPRB	0.590176	0.0443688	IGHV1-3	-1.64969	0.0047418	UBL4A	1.45808	5.62591e-08	XRCC2	1.62901	0.0465252	INPP5D	1.13976	0.0142964				IRF7	0.651164	0.0194666
				ANXA7	0.525055	0.0399165	TSPAN14	-0.673838	0.014769				SUPT4H1	0.589665	0.00719381	ZWINT	-1.66985	0.00221756	LSM5	1.45657	3.17703e-13	CROCC	1.62838	0.00788165	RPS29	1.136	4.41404e-09				RPS11	0.649477	5.49462e-09
				MEAF6	0.524613	0.0161391	TRIM8	-0.678251	0.000278158				RAN	0.589583	3.18102e-05	NUDT8	-1.67935	0.013098	SNRPG	1.45576	1.70446e-15	GSDMB	1.62767	0.00363747	LINC00342	1.134	0.0202489				DBP	0.64877	0.0165241
				NAA10	0.524597	0.0244568	MGST3	-0.683918	0.0427284				DKC1	0.588405	0.00969423	VPS9D1	-1.68088	0.0233649	PPP1R14B	1.45415	1.47328e-09	FCHSD1	1.6244	0.00187753	CARD11	1.13229	0.0198119				LCMT1	0.647237	0.00735741
				ATP6AP2	0.524342	0.0489981	DHRS7	-0.687669	0.00488186				NCL	0.588058	1.29569e-05	TYMP	-1.69453	6.10188e-05	OXCT1	1.45082	2.24903e-08	ERVK13-1	1.62386	0.00261272	CUX1	1.12693	0.0158214				CDC26	0.647182	0.00687696
				PITHD1	0.523827	0.00731613	VEGFB	-0.687822	0.040066				PFDN6	0.587649	0.0121835	ASPM	-1.69926	0.00888378	INAFM1	1.45052	9.09312e-05	ULK2	1.62313	0.028062	UXS1	1.12302	0.00354963				ARPC5L	0.646981	9.28582e-05
				RPS15	0.523798	1.86097e-07	TMEM116	-0.689531	0.0438276				AK6	0.587345	0.0182226	RAD51	-1.7025	0.00702818	EIF5A	1.45023	4.52759e-12	HEATR5A	1.62238	0.00376556	VDAC3	1.12295	0.0186924				ARV1	0.646795	0.0365699
				OXNAD1	0.523607	0.0403443	PYCR2	-0.690726	0.0211142				HNRNPH2	0.586028	0.00804644	HRH2	-1.72432	0.000775723	MRPL15	1.45017	1.85679e-07	AL162390.1	1.61184	0.00268714	RORA	1.12231	0.0285981				TOMM6	0.646754	7.72628e-05
				CABIN1	0.523541	0.0448116	RPA1	-0.701989	0.0394455				GTF3C1	0.586013	0.00839601	SPC24	-1.7425	0.0219572	CHEK2	1.44979	0.000107223	AC142472.1	1.6104	0.0245278	TMEM173	1.12092	0.0244101				PARK7	0.646618	0.000183403
				RPL32	0.523144	7.14057e-07	DARS	-0.704942	0.00807919				AFTPH	0.585691	0.00921445	LDLR	-1.75127	6.33134e-05	CCT2	1.44892	4.30803e-11	EIF3C	1.60997	0.0348965	PPP1R15A	1.11886	0.00218794				PFDN4	0.646375	0.000343484
				GSTK1	0.522777	0.00116281	SOCS1	-0.715076	0.0404035				HSPA5	0.583541	0.000212838	CHEK1	-1.75432	0.00653544	BOLA3	1.44839	1.16783e-09	SCLY	1.60964	0.0138513	PRMT9	1.11706	0.0075792				RGS10	0.645736	0.000895075
				HSD17B11	0.522769	0.0457226	ELK4	-0.721031	0.00908776				GIT1	0.583091	0.0332575	RELL1	-1.75743	0.00625325	HIST1H2AB	1.44505	0.000433997	ANKRD36	1.60762	0.000271487	TMEM170A	1.1161	0.0199522				GET3	0.64484	0.0107424
				RPS23	0.522391	8.02119e-07	SERPINB1	-0.723805	0.00698235				HSD17B12	0.581895	0.0215996	CHAC2	-1.76545	0.00241948	EEF1AKMT4	1.44393	0.00067314	PDPR	1.60599	0.00574173	ATP2B1-AS1	1.11165	0.0343772				MRPL4	0.644486	0.0055955
				NDUFAF3	0.522321	0.0202111	HMGA1	-0.725274	0.0154716				GADD45GIP1	0.578096	0.00143947	LINC01871	-1.76809	0.0330742	CD83	1.44255	0.0115467	FBF1	1.60411	0.0142751	TMSB10	1.10949	7.7143e-08				DTD1	0.643841	0.0194666
				DDT	0.522319	0.0179456	BCL2A1	-0.727435	0.0214628				PEX2	0.576939	0.024922	MND1	-1.76871	0.00170785	GSTCD	1.44234	1.32386e-05	ZNF66	1.60394	0.0100201	ID2	1.10903	0.00490433				LMAN2	0.643826	0.000467948
				RPS14	0.521096	2.5677e-06	ATP1A1	-0.728099	0.0241534				GNG2	0.575745	0.00316872	TIMP1	-1.76883	0.00189223	SASS6	1.44158	1.06193e-08	MIR3142HG	1.59567	0.00909931	ZFYVE28	1.10893	0.0264333				DMAC1	0.643509	0.00136311
				TRAPPC4	0.520592	0.02826	MALT1	-0.729452	0.000697636				PSMB6	0.574998	0.000384474	C12orf75	-1.76959	0.00131151	PIF1	1.44043	0.000134285	AP001462.1	1.59499	0.0453758	NPC2	1.10878	0.0160894				STMN3	0.643336	0.0411935
				TBCB	0.520201	0.00558291	CHCHD10	-0.735235	0.0369734				STAT1	0.573034	0.00347302	LFNG	-1.78669	0.0262993	HSPA14	1.43905	2.32913e-06	TRAF3IP2-AS1	1.59493	0.0143609	EIF4E3	1.10796	0.00998885				POLR1D	0.642563	0.00100446
				PSMA5	0.520032	0.00931901	SFXN1	-0.750715	0.00129735				BAK1	0.572976	0.0413459	UBE2C	-1.79492	0.0235447	FDPS	1.43898	9.21204e-11	RPP25	1.59385	0.0348965	RABL2B	1.10683	0.0296904				LSM5	0.64256	0.00102789
				LSP1	0.519563	0.0151642	INPP4B	-0.752363	0.0334989				TET2	0.572523	0.0078927	SLFN11	-1.79595	0.0426926	HSPB11	1.43893	5.44169e-11	EEF2K	1.59323	0.0170416	TMUB2	1.10654	0.00756884				DAD1	0.642416	5.34383e-05
				ATP5MG	0.519504	3.90347e-05	APLP2	-0.769189	0.00921849				C17orf49	0.572049	0.00169083	PCLAF	-1.80235	0.0038685	TIMM23	1.43633	1.71228e-07	AC026124.2	1.59236	0.017728	PMM2	1.10312	0.0193013				MDH2	0.642248	0.000966871
				GPSM3	0.51897	0.00376628	RBMS1	-0.780595	0.0245049				CALM3	0.571923	0.00143575	FUOM	-1.8119	0.000154953	CDC25B	1.43608	1.41515e-08	ZNF584	1.59227	0.0155006	RPS27A	1.10008	1.41347e-09				STX4	0.642184	0.0215569
				CCM2	0.518427	0.0149845	POU2AF1	-0.81363	0.0481909				FKBP3	0.569887	0.00201346	MCM10	-1.81714	0.0451659	FLNA	1.43572	4.80824e-10	INPP4A	1.59108	0.00296634	MAP4K2	1.09952	0.0470083				OCIAD2	0.641947	3.17786e-05
				ZFP36L2	0.517422	0.0440463	MTUS1	-0.821968	0.0235573				DCUN1D5	0.568809	0.0262102	UHRF1	-1.84446	0.00210578	PDCD5	1.43112	2.87933e-10	PPARD	1.58846	0.016481	POC1B	1.09749	0.021859				NDUFA2	0.641828	0.000139777
				BLOC1S2	0.517275	0.0265127	TNFSF8	-0.823759	0.0226865				PSMA6	0.568396	0.00156366	SLFN13	-1.85169	0.00732171	MRPL11	1.43076	2.87825e-11	RFX2	1.58778	0.0414781	TRANK1	1.09709	0.0107827				ZNF585A	0.641243	0.0203999
				MOB4	0.517062	0.0281573	SMIM27	-0.830955	0.0474035				SMCO4	0.566987	0.00112423	GLIPR2	-1.86245	0.000778072	SHMT2	1.4304	2.88076e-10	ZBTB9	1.58757	0.0468103	RPL9	1.09402	1.62886e-08				RPL36AL	0.640947	0.000236142
				SSU72	0.517001	0.00556478	IRF2BP2	-0.839569	0.00469657				HPRT1	0.566576	0.00742434	AC068491.3	-1.86783	0.000342444	AKR1B1	1.42794	3.51539e-10	RBM34	1.58743	0.00802931	DDX21	1.09249	0.00989658				TBC1D10C	0.640767	0.000174899
				AIP	0.516019	0.00197484	NFATC1	-0.841847	0.00413814				PPP1R7	0.564881	0.0353671	CDT1	-1.88791	0.00909763	EFCAB11	1.42767	0.000173102	VAMP1	1.58613	0.00283404	RPL39	1.09004	2.77091e-10				OSTC	0.640599	0.00150506
				RPL36AL	0.515549	0.00684678	SNHG25	-0.849187	0.0234455				HSPA4	0.56477	0.00933864	CDCA3	-1.89342	0.0235539	IFRD2	1.42761	3.53881e-07	LETM2	1.58388	0.0295121	ADA2	1.08851	0.0140779				TMEM179B	0.640517	0.0152694
				SLC25A6	0.515355	0.000678723	AC068587.4	-0.855264	0.0223705				TMEM208	0.564351	0.0192277	GINS1	-1.9264	0.00858028	NOP56	1.42738	1.46412e-10	HSPA1B	1.5833	0.0172548	RFTN1	1.08775	0.0344317				CFAP36	0.640407	0.0338413
				TBC1D10C	0.515214	0.00560574	CCND3	-0.856935	0.00600335				TIMM13	0.564194	0.00815502	MYC	-1.92965	0.00083319	PRPS2	1.42234	5.97556e-08	MEMO1	1.58326	0.00438934	SNHG32	1.08772	0.000625853				AKR7A2	0.640237	0.0187501
				POLR3GL	0.514491	0.0140637	CRYBG1	-0.86546	0.0262468				FRAT2	0.563797	0.017463	RRM2	-1.93937	0.00126166	UMPS	1.42036	4.53519e-06	AL138689.2	1.58322	0.0228927	RPS25	1.08667	1.6462e-09				SLC2A4RG	0.639987	0.00412249
				JUND	0.514341	0.00126065	LINC00623	-0.867769	0.00560435				PDIA3	0.563358	0.000450167	AC073263.2	-1.94409	0.022705	PPIH	1.41891	3.65195e-10	AL451085.1	1.57501	0.0233294	AC025164.1	1.08435	0.00389969				MCRS1	0.639785	0.036504
				SUMO2	0.513862	0.00020322	CEP44	-0.871926	0.0247105				MRPL51	0.562847	0.00085887	LINC00861	-1.9551	0.00237806	FARSB	1.41871	1.69372e-05	PITPNM2	1.57232	0.00503702	TMED8	1.08198	0.0321668				PPA1	0.639731	0.00815223
				CTSA	0.513015	0.0195523	STMN3	-0.872655	0.0464403				SARDH	0.562117	0.0266492	HES4	-1.96102	0.00417627	PPIA	1.41683	8.30675e-19	PABPC1L	1.57182	0.013067	STK26	1.08185	0.0190173				RNPEPL1	0.639467	0.0153304
				PSMG2	0.512776	0.0295403	DCBLD1	-0.884038	0.0187883				CD74	0.56165	0.00894316	CTSH	-1.96175	0.0270922	E2F3	1.4158	6.10923e-07	AC092329.4	1.5694	0.00404522	PPP1R15B	1.08178	0.0147773				COX5A	0.639299	0.000192557
				GNAI2	0.512159	0.000154352	SERTAD2	-0.88467	0.0164063				NPTN	0.561218	0.028338	FAM111B	-1.99497	0.0451659	SNRPB	1.4153	8.33658e-15	TOGARAM2	1.56538	0.00674737	SNX27	1.08168	0.0179173				LSP1	0.638817	0.00102984
				RPL29	0.511586	5.53845e-07	H2AFZ	-0.885196	0.000213789				DPM3	0.560887	0.0202603	ACOT7	-2.00991	5.24828e-05	ANXA5	1.41411	3.92094e-09	DAGLB	1.56377	0.0214327	ATXN7	1.0794	0.00640248				SMIM26	0.638726	0.000178074
				RPA2	0.510871	0.0244544	AC004585.1	-0.886452	3.14816e-05				RANBP1	0.560885	0.00310187	CCND2	-2.01315	5.19647e-07	RFX2	1.41408	0.000485701	ZNF407	1.5632	0.00402301	NOP53	1.07847	5.63246e-06				TMEM14A	0.638263	0.033948
				RPL37	0.510823	2.9011e-07	CAMK1D	-0.889358	0.0384642				TIMM9	0.557106	0.0305479	CCR7	-2.03681	7.26517e-05	SNHG4	1.41374	0.010504	HES4	1.56102	0.0262261	RPL32	1.07749	1.05922e-09				STMP1	0.638253	0.00370556
				RPS6	0.510533	7.5995e-07	ZBTB10	-0.894187	0.000102819				CUL1	0.556715	0.0157626	CENPA	-2.07225	0.0199503	CDK2AP1	1.41189	3.27402e-06	ABCD2	1.56012	0.0355554	RPL27A	1.07695	1.34035e-08				ATP5PD	0.638234	3.62666e-05
				MRFAP1	0.506974	0.0188053	DLEU2	-0.894358	0.0324369				PCNX2	0.556471	0.00401442	S100A10	-2.07866	0.00056116	BAG2	1.41093	3.07659e-05	TRDMT1	1.56009	0.0120222	RPL10	1.07359	5.47477e-10				ADI1	0.638168	0.0152259
				SF3B5	0.506589	0.0049727	TBL1X	-0.898049	0.0216197				FAM107B	0.555492	0.000515844	LAG3	-2.07944	0.00814581	WRAP53	1.40957	2.70136e-05	DUSP4	1.55829	0.00222582	PALM2-AKAP2	1.07319	0.0491203				CIB1	0.637941	2.94487e-05
				RPS4X	0.506442	0.00481681	PPP1R14B	-0.90657	0.00953773				DGKZ	0.555243	0.00583514	EMP3	-2.09633	0.00222301	TTLL12	1.40935	0.000199256	MTRNR2L12	1.55793	6.92729e-08	RPL10A	1.07294	4.23147e-08				LAPTM5	0.637502	6.99485e-05
				NDUFB5	0.506206	0.0169859	FBXO34	-0.907904	0.031498				CMTM6	0.554125	0.00378696	DTL	-2.10506	0.0186754	DDB2	1.40801	5.25473e-07	WDPCP	1.5579	0.00310346	RPLP2	1.06721	3.32811e-08				PPT1	0.637039	0.0291282
				BCL6	0.505467	0.0408076	HIPK2	-0.915931	0.0232128				UTP11	0.553022	0.0238607	IL2RA	-2.12554	0.000951699	TAF5	1.4042	0.00039697	CASTOR3	1.55741	0.0074484	RPS20	1.06649	3.82302e-09				SOD1	0.636976	0.00028978
				RPS15A	0.50393	2.2238e-06	SFI1	-0.917769	0.000148059				TOMM6	0.552129	0.000235803	ITGB7	-2.14874	0.00107179	RELL1	1.40031	0.000989947	AC007952.4	1.55668	0.0139596	RPL30	1.06649	3.025e-11				TMEM70	0.636635	0.00783902
				TMCO1	0.501504	0.0065297	TIFA	-0.918035	0.000641533				TYW3	0.551618	0.0232511	DMC1	-2.21632	0.0220106	SAAL1	1.39919	1.20586e-05	ACSF3	1.55648	4.61689e-05	NAF1	1.06538	0.0195603				SPCS1	0.636326	5.34383e-05
				STMP1	0.500884	0.0420516	NCOA7	-0.923941	0.00136486				TUSC2	0.551445	0.00685111	ETV7	-2.22125	0.0463155	TMPO-AS1	1.39361	0.000607239	CC2D1A	1.55517	0.00190819	SBDS	1.06425	0.0149244				GHITM	0.635476	0.000466974
				TMEM243	0.500868	0.00860354	THADA	-0.93618	0.00781605				PDCD6	0.55112	0.00110202	TK1	-2.29034	0.00842768	PAXIP1	1.39288	0.00010225	TCF19	1.5551	0.0227738	ZMAT1	1.06334	0.0319284				ANTKMT	0.635025	0.00148092
				SEC61B	0.50048	0.0105604	CNIH3	-0.936485	0.0419709				UBR5	0.5508	0.027346	OIP5	-2.29164	0.00464173	FN3KRP	1.39147	2.43075e-05	EXTL3	1.5537	0.0212724	DANCR	1.06203	0.0415892				DEAF1	0.634512	0.0106591
				CNIH1	0.500385	0.0188053	PRDX4	-0.95785	0.0352341				ARF6	0.550273	9.47279e-05	CHAC1	-2.29456	0.04372	CSE1L	1.3885	2.7563e-08	ACAD11	1.55223	0.0233294	KLF6	1.05926	0.00557527				ATP5F1C	0.634047	0.000334091
				RPL23A	0.499459	2.18224e-05	MICAL3	-0.958499	0.0427284				NUDC	0.550169	0.0265643	CST7	-2.32688	0.0166916	MT1E	1.38755	0.000448597	AP001160.1	1.55152	0.0196874	RPS16	1.05738	1.66992e-07				TRAC	0.633586	6.32541e-08
				RNASEK	0.49894	0.00186068	ERAP1	-0.961998	0.0144036				GPR108	0.550086	0.0177464	GBP1	-2.34632	0.00014153	TNIP3	1.38751	0.0216418	B3GNT5	1.54973	0.0447312	MRPS17	1.05601	0.0387908				LINC00667	0.633406	0.028935
				KRT10	0.498242	0.0394172	PEAK1	-0.973314	0.0400343				SEH1L	0.54898	0.0429451	SLC38A5	-2.35979	0.00103974	SLC43A1	1.38681	0.000316888	ZZEF1	1.54906	4.78966e-05	WDR74	1.05441	0.0404375				PMF1	0.63126	0.00740611
				RPL13	0.495401	2.94751e-05	THOP1	-0.976261	0.0452815				POMP	0.548581	0.000466028	CDK1	-2.3639	0.000654231	PCNT	1.38662	2.98605e-06	GABARAPL1	1.54839	0.000497074	GGA3	1.05118	0.0449412				AC012645.3	0.631177	0.00841265
				NMRK1	0.495396	0.0365991	CPT1A	-0.979485	0.0209482				COPZ1	0.545831	0.0018702	CAPG	-2.3711	0.0277226	HAT1	1.38602	2.22192e-11	SLC23A2	1.54755	0.00736247	TMEM107	1.04881	0.0148119				MGMT	0.631155	0.0374004
				RTRAF	0.495317	0.00950393	XXYLT1	-0.985056	0.00413168				POLR2H	0.544206	0.012223	GTSE1	-2.39739	0.016485	POGLUT3	1.38465	0.00094276	ARNT	1.54679	0.00108244	TARSL2	1.04835	0.0221485				COPZ1	0.63091	0.000966871
				CCNI	0.494668	7.50598e-05	STX7	-0.989535	0.0447953				DUSP10	0.542256	0.0372546	E2F8	-2.47761	0.0228693	FAH	1.38426	0.000196559	AC004918.1	1.5444	0.0218181	TPD52	1.04753	0.0302				ATP5MD	0.630622	5.43232e-05
				CHURC1	0.494457	0.00132557	SELENON	-1.00214	0.0290807				THOC1	0.541949	0.0268315	ODF3B	-2.48413	6.81602e-05	WDR5	1.3828	8.88662e-07	ZFHX2-AS1	1.54382	0.0366212	RPS27	1.04665	4.73755e-08				TIMM9	0.629688	0.0284506
				CHMP5	0.493946	0.0373457	MAP4K4	-1.01588	0.00129993				TRMT6	0.541046	0.0340311	CD55	-2.48685	0.0110389	LCP1	1.3816	8.12868e-15	ZNF585B	1.54324	0.028892	EIF2AK2	1.04639	0.016617				PRPF31	0.629545	0.0225605
				ITM2B	0.493431	0.00223069	CD40LG	-1.02998	0.000262702				ABT1	0.539591	0.0259542	TRIP13	-2.52553	0.0237612	C3orf14	1.38155	1.69557e-05	THUMPD3-AS1	1.54139	2.38097e-05	PTGER4	1.04562	0.00646018				PPCS	0.629282	0.0226292
				TMBIM4	0.492501	0.0115024	ABRAXAS1	-1.03011	0.0365503				ZC3H14	0.536565	0.0228727	ZBTB16	-2.59245	0.0275255	HDGF	1.38071	3.98004e-09	NDUFA6-DT	1.54139	0.0174742	SRFBP1	1.04467	0.0238064				POLD4	0.629049	0.000896531
				ABHD17A	0.490979	0.0143437	ZCCHC14	-1.03017	0.0222956				AZIN1	0.536369	0.0119656	ORC1	-2.6078	0.0357941	ZNF726	1.37913	2.51987e-05	FAN1	1.54033	0.00622778	CXCR4	1.04406	8.31015e-06				C1orf43	0.629018	0.00171236
				EMC7	0.490763	0.033447	ITGB2-AS1	-1.03672	0.00174826				SOCS1	0.536359	0.0263544	CXCR6	-2.81343	0.0371166	COA7	1.378	0.002965	MAP2K6	1.53987	0.000698005	LIME1	1.03971	0.000667137				FLYWCH2	0.628726	0.0151795
				RPL18A	0.490226	4.39073e-05	GKAP1	-1.04407	0.0208966				NDUFC1	0.535955	0.00104699	ATP6V0A1	-2.81523	0.00107179	PIK3AP1	1.37758	0.0270575	GTF2IRD2	1.53952	0.00442346	RPL3	1.03046	2.41512e-08				AGA	0.628212	0.0246449
				CLNS1A	0.489969	0.0426616	DLEU1	-1.04418	0.00934784				PWP1	0.535234	0.0459677	VIM	-2.85076	1.19815e-06	THOP1	1.37378	2.31226e-06	MINDY3	1.53941	0.000925739	MBNL2	1.02976	0.0470083				CUTA	0.627913	5.19322e-05
				EMC6	0.4899	0.0428294	AC004889.1	-1.04646	0.047897				PRPF31	0.534684	0.0329332	CCR6	-2.96879	0.00125114	H2AFY	1.36805	3.66483e-15	ZNF724	1.53848	0.0266322	ZNF275	1.02964	0.0320785				MYL6	0.625998	1.96285e-06
				LSM6	0.489178	0.0387346	FNIP2	-1.04773	0.0447953				MRPS12	0.534333	0.0231336	FUT7	-3.07989	0.00626966	HLTF	1.36765	2.35997e-05	BCORL1	1.53777	0.0450588	RPS5	1.02863	1.92508e-06				TMEM251	0.625942	0.0450855
				TOMM20	0.487235	0.0283763	CDK5R1	-1.05396	0.00126634				SPCS1	0.534182	0.000212838	COL5A3	-3.13435	0.00673385	SRM	1.36495	2.72039e-08	IL11RA	1.53674	0.0451159	EPB41L4A-AS1	1.02851	0.0179283				ATP6V1F	0.625819	0.00101182
				ROMO1	0.486857	0.00790576	CPTP	-1.05896	0.0187883				TBC1D4	0.533775	0.000774007	TNIP3	-3.15694	0.00374848	HLA-DQB1	1.36464	0.00457042	SUN1	1.53644	0.00117892	YPEL5	1.02799	3.60338e-05				TNFRSF4	0.625288	0.0123169
				ATP6V0E1	0.48674	0.00254425	XYLT1	-1.06253	0.0303372				ISCU	0.533711	0.000891321	HLF	-3.16084	0.000952136	H2AFZ	1.35545	2.19382e-12	TRIM66	1.53635	0.0155073	RPS13	1.02256	1.53398e-08				POLR2G	0.625141	0.000990268
				ATP5MPL	0.486583	0.00173769	SOS2	-1.07192	0.00781605				KDELR2	0.533623	0.0170276				OAS3	1.3554	0.0138555	DOT1L	1.53481	0.0016663	DNAJB9	1.01765	0.0196866				PPP1R7	0.624559	0.0357351
				RPS8	0.484943	2.99222e-06	FKBP5	-1.07718	0.000639159				REPIN1	0.533419	0.0233277				JPT2	1.3541	1.94459e-06	NUP160	1.52712	0.000432096	RPS21	1.01636	4.72901e-08				REX1BD	0.624541	0.00028476
				ATXN10	0.484936	0.027001	PSMG1	-1.08452	0.00688989				PHB	0.533378	0.00510237				GCHFR	1.35375	8.48722e-07	ZNF44	1.52711	0.000324361	RPS6	1.01378	1.80221e-09				GGCT	0.624514	0.0477999
				HLA-E	0.484235	6.08413e-05	SSBP2	-1.10326	0.0253704				CLNS1A	0.532622	0.00659785				TIMM8A	1.35175	4.68537e-05	TPT1-AS1	1.52628	0.006734	TRAT1	1.01229	0.00850589				SH2D2A	0.624443	0.0330977
				NUDT22	0.483938	0.0460078	FAM117B	-1.10707	0.00541559				SNRPN	0.532138	0.000871067				SNRPF	1.35009	5.21577e-13	HEXIM1	1.525	0.00243699	BIRC3	1.01146	0.021859				MRPL33	0.624367	0.00124627
				TXN2	0.48377	0.027152	LPP	-1.12274	0.0001826				RRP7A	0.531009	0.0482257				CEP57L1	1.34539	0.000263259	CARMIL1	1.52379	0.0141782	YME1L1	1.01135	0.00209315				FBXW5	0.623647	0.000719635
				NDUFB9	0.483377	0.016259	POLH	-1.13383	0.0486285				IMP4	0.530996	0.0319226				PSMA4	1.34537	8.20704e-13	TMBIM1	1.52333	0.0333211	TMEM147	1.01086	0.0236467				KDELR1	0.6233	0.00735741
				RPL37A	0.482643	6.30981e-06	MCUB	-1.14502	2.14684e-08				NOTCH1	0.530842	0.0245816				YWHAQ	1.34497	1.6765e-12	MTRNR2L8	1.52277	0.000374288	TNRC6C	1.0104	0.00358488				PTTG1	0.622896	0.0121467
				USF2	0.482609	0.040103	AC004865.2	-1.14577	0.0414489				GTPBP4	0.530231	0.0472071				CAMK1	1.34381	8.6668e-05	MAP4K3	1.5225	0.00336166	TMEM116	1.00184	0.0134288				ETFB	0.622771	0.00734431
				RPL36	0.482236	1.51747e-05	HEY1	-1.14641	0.0223933				CD81	0.529462	0.00338384				CKAP2	1.34364	7.89286e-09	RAB30-DT	1.52157	0.000278604	ANKRD36	1.00121	0.0477172				PYURF	0.622642	0.0074325
				NDUFB4	0.482186	0.0273389	FCHSD2	-1.15125	0.00331029				CD40LG	0.529416	0.0113265				PDSS1	1.34338	0.000519019	CENPJ	1.52093	0.0406488	S1PR4	1.00011	0.0159061				CCDC115	0.622065	0.00812933
				JTB	0.481354	0.00887655	NRIP1	-1.15865	0.0150176				TGS1	0.528537	0.0275804				C20orf27	1.34303	4.5366e-06	HELZ2	1.51971	0.00566765	COX19	0.998062	0.0153395				SUSD3	0.621746	0.00185815
				RPS12	0.481234	0.000194094	BTBD11	-1.16305	0.0341883				SEM1	0.526963	6.06435e-05				ZNF90	1.34277	0.000201647	RGS1	1.5176	0.00209249	DGCR6L	0.993237	0.0132353				ZNHIT1	0.621531	0.00091357
				TRMT112	0.479178	0.0041949	AIG1	-1.17078	0.0208966				DBI	0.526501	0.00131347				SNRPE	1.34264	5.43382e-13	SNX8	1.51739	0.00783285	RPS3A	0.9906	1.53398e-08				RER1	0.621025	0.00341049
				NDUFS8	0.478939	0.0432272	AC245297.3	-1.18097	4.55004e-05				FAM162A	0.525879	0.014434				SGSM1	1.34238	0.00364265	HCN2	1.51728	0.0263061	LINC00623	0.985828	0.011429				ADRM1	0.620287	0.00744917
				ATP5PO	0.478591	0.00246594	FBXO30	-1.18409	0.0360292				MRPS35	0.524488	0.0177749				EPB41L2	1.34184	0.000178433	ZNF16	1.51561	0.0489041	SLC7A6	0.985572	0.0158753				DCTN2	0.619875	0.00768621
				PDCD6	0.478036	0.0230075	ZSWIM7	-1.18444	0.00153041				PSMB1	0.522715	0.00069486				PRDX4	1.34119	1.03468e-06	C2orf42	1.5153	0.00324805	LIX1L	0.98513	0.0470023				NOP10	0.619655	0.00366232
				PIK3IP1	0.477842	0.0269084	CAMK4	-1.20308	0.000341452				NCOA1	0.522625	0.00583025				MECR	1.3399	8.02472e-05	EHBP1L1	1.51294	0.00129574	GIMAP2	0.98402	0.022331				PSMB2	0.619261	0.0111496
				RPL24	0.477189	1.15584e-05	MIR3142HG	-1.20348	0.0434881				PROSER1	0.52176	0.0300691				CEP76	1.33891	2.37442e-05	ZNF276	1.51274	0.000400545	TOMM7	0.982009	3.60338e-05				LSM10	0.619123	0.0147764
				EDF1	0.476438	0.0010799	CD226	-1.2064	0.00404489				POP5	0.521624	0.0122455				ACTL6A	1.33837	3.71632e-07	AP005131.6	1.51037	0.0201247	CTSZ	0.981886	0.0402809				MRPL36	0.618387	0.0151795
				MXD4	0.476301	0.0420123	RELA-DT	-1.20833	0.0446333				PRDX2	0.521585	0.0027785				PPIF	1.33822	4.71893e-06	INTS1	1.50779	0.000308389	RPL11	0.98032	4.08972e-09				COX16	0.618365	0.00152053
				PUF60	0.475876	0.0437327	CMSS1	-1.20981	0.046841				MRPL3	0.52134	0.0198638				GPN3	1.33515	7.0104e-06	NBPF26	1.50763	0.0249824	RPL34	0.980171	1.94371e-08				QTRT1	0.618185	0.0423977
				ATP5ME	0.475085	0.0188795	LIMS2	-1.21396	0.0218183				ATP5PF	0.520785	0.000809472				LSM2	1.33409	2.79121e-10	ZNF664	1.50713	0.000970376	RPL35	0.977215	7.8783e-09				COX14	0.618127	0.000180662
				POLR2K	0.474983	0.0143437	HES6	-1.21399	0.0119186				LAS1L	0.520316	0.0441926				POLH	1.33184	4.55194e-05	NSUN6	1.50707	0.000460935	CWF19L2	0.974386	0.00220946				HSPE1	0.617474	0.000839217
				RPL28	0.474267	0.000192804	MIR222HG	-1.21683	0.0135598				MIF	0.519868	1.9643e-05				SPINDOC	1.33159	0.000506051	ZNF219	1.50703	0.0436036	RPS26	0.972494	1.17915e-07				RHOF	0.616673	0.00132005
				COPS9	0.473547	0.0145486	ESD	-1.22031	2.18107e-05				TMEM141	0.519217	0.0462276				TPM4	1.32427	3.71087e-10	SAMD9L	1.50605	0.00591155	ATP2B4	0.966784	0.0246564				SWI5	0.616281	0.04782
				COX6C	0.473164	0.00121624	LY96	-1.22846	0.00146585				NUTF2	0.518677	0.0104577				HIST1H2BF	1.32398	3.55256e-05	ZNF347	1.50519	0.0142208	MFNG	0.966438	0.0227141				ERCC1	0.615684	0.00598559
				RPL7	0.472968	0.000108767	TTC12	-1.2287	0.0457366				PPP4R2	0.518361	0.00455163				DCLRE1A	1.32101	0.00373135	PAN2	1.50494	0.0202959	FBXL3	0.966227	0.0316905				RPA3	0.615661	0.0189917
				OST4	0.469335	0.000324727	DIPK1A	-1.24644	0.0376497				FAM174C	0.517379	0.0277075				FANCC	1.31953	0.000431561	AL133330.1	1.50453	0.0247342	CHCHD10	0.963149	0.0319896				SRP14	0.615571	3.75417e-06
				SF3B6	0.468079	0.0115894	ID2	-1.25109	8.43854e-05				TPP1	0.517279	0.0206587				TOMM5	1.31947	1.07946e-12	AC092279.1	1.50415	0.0405022	CYTIP	0.963068	0.0100173				CCDC167	0.615283	0.0182856
				RPL39	0.467063	5.40294e-06	TNFSF14	-1.25412	0.00134943				PUM3	0.517202	0.0199958				RCN1	1.31852	0.00020911	AC010359.3	1.50375	0.00413441	PPP1R10	0.961276	0.00753524				NDUFS4	0.615035	0.00747761
				STUB1	0.466083	0.021769	CD200	-1.25571	0.00129571				SNRPD1	0.516045	0.00455085				SAE1	1.31816	7.11328e-09	MON2	1.50284	0.000162941	RPS19	0.956052	3.32811e-08				THYN1	0.614979	0.00645655
				CSK	0.465465	0.00620068	PGM2L1	-1.26022	0.00372669				MBD2	0.515388	0.00956653				CCDC51	1.31755	0.000388014	JAK2	1.49677	0.0168611	ILF3-DT	0.954169	0.00381868				CFL1	0.614335	3.94541e-07
				TXNDC12	0.465149	0.0458293	PLAG1	-1.26669	0.0316179				SELENOH	0.515245	0.000275162				PSAT1	1.31646	2.02237e-06	MPP5	1.49573	0.0109623	TUBA1A	0.953899	0.000390275				C17orf49	0.614288	0.00246475
				RTN4	0.465067	0.0151937	FOXP4	-1.26799	0.00387697				G3BP1	0.515178	0.0130946				COQ2	1.31591	0.000242352	AL121933.2	1.49547	0.0020914	LEPROTL1	0.953884	0.000731836				NDUFA1	0.61055	1.19081e-05
				ICOS	0.464843	0.00789385	PAXIP1-AS2	-1.27508	0.0151888				UBE2E3	0.515143	0.00896745				PSMD1	1.3151	1.23293e-08	BMP2K	1.49519	0.00261526	SUMO3	0.947861	0.022599				ECI1	0.609497	0.0414451
				BLOC1S1	0.46289	0.0111965	SREBF2	-1.27976	0.000419379				CHD3	0.515029	0.00224597				SIGMAR1	1.31421	5.52817e-06	COL6A3	1.49493	0.0363844	RPS28	0.946054	4.23956e-08				TATDN1	0.609493	0.00740611
				ANAPC11	0.462335	0.0199904	SH2D4A	-1.28473	0.0099334				GPX4	0.514952	0.000352334				MRPL51	1.31279	2.65583e-12	NEAT1	1.49118	8.62028e-07	RPL27	0.945338	3.17973e-07				GIMAP6	0.608827	0.0125925
				ELOB	0.461206	0.00377106	HOOK1	-1.28587	0.00593653				HCP5	0.514167	0.0246505				YBX1	1.31177	3.20219e-17	SGSM2	1.49116	0.0067051	RPL18A	0.93677	3.92014e-07				UBE2M	0.608536	0.0135446
				RPL27	0.459963	0.000397293	LPAR6	-1.31886	0.00688989				PSMB2	0.514158	0.0246611				NABP2	1.3089	7.28332e-07	RREB1	1.49034	0.000216921	RPL31	0.936393	5.38374e-06				LGMN	0.607108	0.0491817
				REX1BD	0.459851	0.0183794	GRAMD1B	-1.31965	0.0362968				API5	0.513747	0.0278077				GMPPB	1.30437	5.56758e-06	ALG10	1.48956	0.00635801	RPS10	0.93602	1.18207e-05				CHURC1	0.607095	2.52087e-05
				RAB27A	0.456465	0.0229299	TMEM38B	-1.33002	0.025368				CCT6A	0.511859	0.00376676				SLC20A1	1.3024	1.08939e-07	MCM8	1.48854	0.0177723	RPS15A	0.935306	4.44787e-08				CD247	0.605873	0.000228989
				RBIS	0.45301	0.0474756	TMED8	-1.3332	0.000905001				PSMD11	0.511631	0.0184396				GNPNAT1	1.30225	0.000204885	AC139887.2	1.48787	0.00412558	UBALD2	0.933053	0.0495001				PGAM1	0.60567	0.0013463
				ZFP36	0.452377	0.0294401	LINC01138	-1.33602	0.0121372				SYT11	0.511541	0.0348175				PSMB2	1.30202	3.1366e-09	MAFK	1.48716	0.0060251	CD79B	0.930242	0.0413123				SUMO2	0.60555	5.11201e-06
				COX6B1	0.451295	0.00164083	BTLA	-1.33621	0.00144686				MTLN	0.511223	0.0198854				SUMO3	1.30022	4.16371e-09	ARRDC2	1.48374	0.00475385	LY9	0.927253	0.0297723				METRN	0.605334	0.0310883
				ERH	0.450573	0.0188053	HSPA12A	-1.33904	0.00323076				SERBP1	0.509315	0.000871067				PTMA	1.29873	7.65961e-22	SLC2A3	1.48304	0.000541626	RPL41	0.926883	3.59537e-07				SF3B6	0.604874	0.000288594
				CD81	0.450399	0.0445785	HMGB3	-1.34258	0.0272875				RNF34	0.506337	0.0491697				PUS7	1.29871	0.00713595	TMEM185A	1.48062	0.00445187	PLAAT4	0.921	0.00689486				GPR108	0.603839	0.0202511
				PSMB1	0.450352	0.0187953	HYI	-1.35839	0.020577				COMMD1	0.503225	0.0174869				CALM3	1.29841	2.15408e-11	ITGB8	1.47951	0.00497659	ASAH1	0.919049	0.0358431				COA4	0.603596	0.0094994
				C12orf57	0.449921	0.0186937	VAT1	-1.35987	0.0231385				TOMM22	0.501553	0.0192718				ZRANB3	1.29792	0.000207211	TMEM202-AS1	1.47572	0.0223499	PCNX1	0.915132	0.0280382				ITGB2	0.603575	0.000340584
				SMIM26	0.44884	0.0240378	LIF	-1.36522	0.024375				CUTA	0.498886	0.000540693				CARHSP1	1.29746	1.14137e-10	RASGEF1B	1.47336	0.00521966	SNHG3	0.912233	0.0452007				JOSD2	0.603119	0.00763534
				EIF3M	0.448575	0.026657	MAP4K5	-1.36977	0.00160157				H3F3A	0.498866	1.24925e-05				ZNF724	1.29584	0.00033089	GMDS-DT	1.47264	0.00405633	NFKBIA	0.911335	0.0277678				ARPC4	0.602744	7.22268e-05
				MAP2K2	0.447787	0.0231709	EPHX2	-1.38139	0.00282489				ZC3H7A	0.498825	0.00192396				ILF2	1.29414	2.93385e-10	ERCC8	1.46984	0.0486773	RPS2	0.908368	1.89591e-06				PNKD	0.60244	0.00285475
				PCMT1	0.446714	0.0411958	ETS2	-1.39728	0.0158974				SMARCE1	0.49848	0.00915072				PKP4	1.2934	6.35289e-05	ZBTB37	1.46909	0.00092478	VPS35	0.907434	0.0265202				NHP2	0.602129	0.00337199
				UBE2I	0.44381	0.01113	AC093157.1	-1.4024	0.0358511				PSMA2	0.49799	0.00281343				CIB2	1.29273	0.000564122	TANGO2	1.46649	0.00578159	DOCK10	0.906922	0.0498623				ARL6IP4	0.601972	9.62877e-05
				OAZ1	0.443338	0.000984486	CCDC28B	-1.4493	0.0131076				ARID5B	0.497143	0.00956904				SLC16A1	1.29261	7.58885e-06	KMT2E-AS1	1.46522	2.12144e-05	RIPOR2	0.906167	0.00969036				C4orf3	0.600612	0.00783042
				SLC9A3R1	0.443023	0.0176539	SNHG19	-1.4595	0.00834524				NFKBIA	0.496556	0.0364676				PARVB	1.29243	0.000183348	DSE	1.46473	0.0389408	BIRC2	0.902071	0.00923907				LYPLA2	0.600257	0.0155463
				RPS18	0.442877	0.0158047	ARMH1	-1.45954	1.44492e-06				SEPTIN7	0.49582	2.29583e-05				TOMM40	1.29152	1.42213e-07	CSKMT	1.45987	0.000201479	RPL35A	0.900446	3.26778e-07				SH3YL1	0.599926	0.0309191
				GAS5	0.442195	0.00599676	CIB2	-1.47212	0.0326091				ABCF1	0.495282	0.0333567				HEBP1	1.28902	0.000105911	HERPUD1	1.45734	7.30128e-05	RGS14	0.894743	0.043632				ATP5ME	0.599411	0.000841302
				CTSD	0.441853	0.0484433	MPZL1	-1.4858	0.00908776				CKLF	0.495125	0.0132158				MORC4	1.28899	0.00571086	ITPR3	1.45722	0.00333023	CCNH	0.893303	0.00594473				ATP5PB	0.599096	0.000483031
				POLR2J	0.441563	0.0321387	ABHD17C	-1.50087	0.0358159				CREB1	0.494671	0.010332				PGD	1.28653	5.53583e-06	CDHR3	1.45703	0.041458	RNF44	0.888389	0.0254153				MICOS10	0.598887	0.00167518
				PSME1	0.441221	0.00404112	AP005131.7	-1.50468	0.0423702				MRPL12	0.493904	0.0418154				IKBIP	1.28599	4.98906e-06	L3MBTL3	1.45618	0.0125762	SP110	0.885455	0.0280628				VDAC2	0.598794	0.00462145
				C19orf53	0.439991	0.035693	FLOT1	-1.50588	0.00340351				CCT3	0.49357	0.00716132				MCMBP	1.28556	1.07043e-06	AKAP5	1.45288	0.0333211	ITM2B	0.883284	0.000114596				AC090152.1	0.598458	0.0345465
				ATP5MD	0.438386	0.0149176	COL18A1	-1.50954	0.00431381				MRPS23	0.49345	0.0358548				CCT5	1.28511	1.1892e-11	FAM53C	1.45285	0.00241132	RPSA	0.88014	3.78639e-07				CORO1A	0.598131	0.00022503
				CHCHD2	0.438226	0.00293249	ZNF844	-1.52819	0.0099334				DDX10	0.493007	0.0463282				HIST2H2BF	1.28424	0.00098333	AC233976.1	1.45221	0.0201405	C1orf56	0.874782	0.047116				EIF3I	0.597672	0.000532398
				HLA-B	0.437613	0.0193843	ASAP1	-1.52997	1.13461e-07				RANGAP1	0.490008	0.0410573				MVK	1.28349	0.00577529	ZNF224	1.45002	0.000494212	RPL14	0.871099	4.23956e-08				GSTK1	0.597552	9.62877e-05
				ATP5PB	0.437168	0.0275874	ANK3	-1.53028	0.0276589				GHITM	0.489116	0.00470335				MMAB	1.28126	6.41826e-06	MAFB	1.44941	0.0490724	RPL13A	0.868236	1.41119e-05				TBCA	0.597432	0.000966595
				RPS24	0.436865	0.000107737	FANCC	-1.54035	0.0263975				TSTD1	0.488047	0.00330295				MTFP1	1.28084	2.57475e-07	TTLL4	1.44939	0.0454602	SEC62	0.861976	0.000837401				KRTCAP2	0.597423	2.24001e-05
				RPS26	0.436299	0.000802867	KCNK5	-1.54269	0.000271987				TMEM9B	0.486049	0.0207406				PRDX2	1.2805	8.32107e-12	RUBCN	1.44902	0.00101953	RPL36	0.86029	4.7412e-07				SDHD	0.597389	0.00150506
				SELENOF	0.433301	0.0253702	TMEM97	-1.55113	0.0393476				ATXN1	0.483259	0.0257111				ZDHHC12	1.27916	1.59367e-08	PGGHG	1.44893	0.01443	CASP8	0.85746	0.00640248				NBDY	0.597033	0.0128817
				PSMB3	0.430956	0.0326278	LEF1	-1.56649	0.000385592				ETF1	0.483233	0.0407736				FAM111A	1.27893	3.32209e-11	NUBPL	1.44535	0.0484579	RPS17	0.851236	9.21626e-06				KDELR2	0.59702	0.0160806
				PSMB4	0.430554	0.0328644	NUAK2	-1.56819	0.00549642				CTR9	0.482795	0.0387404				SEPHS1	1.27847	1.14272e-07	PPOX	1.44529	0.0070831	RASA2	0.851103	0.0427303				CHID1	0.59681	0.0305492
				SEPTIN9	0.428795	0.0218918	ZWINT	-1.56895	0.0176841				SYNCRIP	0.482494	0.00131347				CBX3	1.27745	7.49034e-13	BTBD8	1.44522	0.0401541	ZFP36	0.84746	0.00389969				MRPS34	0.596722	0.00179186
				UQCRH	0.427403	0.00835934	PM20D2	-1.5783	0.0040132				CCT7	0.481919	0.0115637				SFXN4	1.27469	2.3371e-05	CRAMP1	1.44455	0.00282538	RPS8	0.840652	3.65315e-07				MRPS21	0.596458	0.00812933
				SNHG6	0.426687	0.00711899	MYO1D	-1.59243	0.00483914				HSD17B10	0.480863	0.018151				PIGX	1.27265	2.79764e-07	VPS50	1.44397	0.00179005	TMEM161B-AS1	0.834124	0.038325				SUCLG1	0.596447	0.012436
				PARK7	0.426084	0.0378072	ZNF441	-1.59952	0.0226388				RAB5C	0.480713	0.0407542				ACYP1	1.27148	8.95435e-08	HACE1	1.44261	0.0423021	FXYD5	0.833069	0.0123776				CERS2	0.596144	0.0166779
				SERF2	0.426036	7.50598e-05	IGFBP4	-1.60801	4.34493e-05				CLPTM1L	0.480693	0.0300699				ZNF511	1.27116	1.54344e-06	LRRC8A	1.44246	0.03009	RPL37A	0.831151	4.21572e-07				DYNLL1	0.595999	0.00246475
				EIF3H	0.425188	0.018876	BCL6	-1.61131	3.98063e-07				EXOSC7	0.480544	0.0488377				MRPL13	1.26863	1.2501e-07	VPS52	1.44217	0.0221006	RPS4X	0.829314	0.00352421				ANAPC16	0.595886	4.36245e-05
				PSMC5	0.423394	0.0271914	AKT3	-1.65163	0.000498514				HLA-F	0.480532	0.019585				C1QBP	1.26858	2.01168e-11	AC093635.1	1.43887	0.04599	KLF13	0.822255	0.0482246				LSM7	0.595831	0.011758
				BTF3	0.42264	0.000450551	TCF19	-1.65605	0.0120359				LSM3	0.48048	0.00470335				EEF1E1	1.26826	1.43901e-09	MINPP1	1.43745	0.0119255	DUSP1	0.820709	0.0363651				DPH5	0.595419	0.0441761
				SYF2	0.42246	0.0167274	MAML2	-1.67643	0.000158998				RAD23B	0.479374	0.0274374				CCT6A	1.26822	1.42686e-11	AC007878.1	1.43729	0.0359988	PNRC1	0.81859	1.46461e-06				TMEM126A	0.594972	0.0161715
				ARPC3	0.418195	0.00865564	RNASEH2A	-1.68039	0.0424741				PSMD3	0.478251	0.0307411				DKC1	1.26814	3.01019e-08	AVL9	1.4364	0.00106089	BTG2	0.815516	0.00323014				NDUFS5	0.594971	0.000557926
				RPS19	0.417741	0.000280643	NTRK3	-1.68385	0.00896195				GTF2H5	0.476939	0.00639125				GSTZ1	1.26614	1.23761e-05	LENG8-AS1	1.43483	0.0175033	ZC3HAV1	0.813101	0.00831318				POLR2F	0.594684	0.00265003
				ATP6V1G1	0.417265	0.0227941	ANKRD13A	-1.6924	8.57696e-06				VEZT	0.476732	0.0325941				RUVBL2	1.26203	8.1397e-08	MROH1	1.43417	0.000825917	RPL19	0.81186	1.27467e-06				PSMD9	0.594008	0.0272578
				ATP5F1D	0.416293	0.0157955	AC127502.2	-1.69457	0.00201305				MRPL20	0.476061	0.00378696				ARHGAP19	1.26198	4.03595e-06	PRDM15	1.43317	0.0092817	RPS9	0.808096	1.42783e-05				NUDT2	0.593284	0.0317088
				SRSF9	0.416166	0.046361	AC093010.2	-1.71602	0.000193012				APEX1	0.475964	0.0109255				THOC6	1.26192	7.87887e-06	TNFRSF1A	1.43052	0.011929	RPL29	0.804236	4.37667e-07				MDH1	0.593225	0.00248811
				COTL1	0.413986	0.00628559	SLC29A1	-1.72341	0.0188911				CHD4	0.475469	0.00454909				MRPL18	1.26175	8.40999e-08	PDPK1	1.42878	0.000599217	RPS11	0.795402	5.38374e-06				MAN2B1	0.592621	0.0397232
				MT-ND3	0.409964	0.000293117	KIF1B	-1.72552	0.0358159				NDUFS6	0.475017	0.0111101				LSM3	1.26153	2.55151e-12	ARIH2OS	1.42872	0.0105301	GSTK1	0.788766	0.00177854				SSNA1	0.592423	0.00424029
				RPL27A	0.402022	0.00248449	RCBTB2	-1.76771	7.26947e-05				TRAPPC4	0.474867	0.0227545				GSTO1	1.25901	6.16476e-11	PTGR2	1.42756	0.0364292	RPL17	0.787724	8.66526e-06				SSBP4	0.592323	0.00491394
				PET100	0.401094	0.0255634	ATP6V1C2	-1.76817	0.0303372				RPL22L1	0.474692	0.0146014				TOR3A	1.25423	2.98605e-06	LPAR2	1.42569	0.00179743	RPL22	0.784854	3.17223e-06				PHPT1	0.592241	0.014969
				RPL35	0.400677	0.000614796	SHISA2	-1.77233	0.0393127				MYCBP2	0.474378	0.000945757				LDHB	1.25391	4.64262e-14	ZNF493	1.42521	0.002307	UFM1	0.783091	0.0463881				GABARAP	0.592234	0.000143706
				H3F3B	0.398422	0.026965	LAT2	-1.79436	0.0393476				WDR61	0.474375	0.0267713				BLM	1.25311	5.51652e-07	GARS-DT	1.42477	0.000307072	RPL28	0.780308	0.000127841				PSMB6	0.591687	0.00104983
				RPS29	0.398083	0.00219321	LYN	-1.81284	0.000561364				BRK1	0.474208	0.0142304				NUP155	1.25079	2.06519e-05	ARL5B	1.42475	0.00473222	RPL37	0.775691	1.22051e-06				PSMA2	0.591592	0.00105364
				RPL38	0.397636	0.00116281	ASAP1-IT2	-1.8147	0.00282104				LPP	0.473319	0.038824				AC017002.3	1.25014	3.80001e-05	TUBGCP5	1.42455	0.0261575	ATM	0.77253	0.00203368				RWDD1	0.591546	0.00143876
				RPL12	0.397546	0.00081568	NUBPL	-1.83172	0.0151871				CHMP2A	0.473101	0.00309711				CHAMP1	1.24965	1.03945e-05	ZDBF2	1.42414	0.000827634	PABPC1	0.772212	8.51055e-06				TFPT	0.591364	0.0405062
				ARHGDIB	0.395896	0.00761356	SLC29A3	-1.84032	0.0208076				MLEC	0.472158	0.0434244				DBF4	1.24962	3.95822e-08	HIST1H4J	1.42228	0.0426768	NOSIP	0.769719	0.0199522				CSK	0.590875	0.000124116
				EID1	0.395185	0.032276	FKTN	-1.84254	0.00489245				PEF1	0.471668	0.0259003				PMVK	1.24916	2.97158e-09	MIR4435-2HG	1.42	0.0122518	MBP	0.768391	0.043493				PPP1CC	0.590772	0.000751109
				SH3BGRL3	0.393635	0.00642999	SESN1	-1.85281	0.00896195				PSMA4	0.470608	0.007549				PDXP	1.24884	0.00319246	CTU2	1.41897	0.0149353	RPS23	0.767477	5.38374e-06				ATP5MPL	0.590698	3.96354e-05
				RPS2	0.393539	0.00320048	APBB2	-1.85897	0.0195565				TRMT112	0.469381	0.00104607				IPO5	1.2481	5.32276e-08	CEP131	1.41817	0.0145586	UXT	0.764765	0.0042053				SRI	0.590311	0.00628053
				ITGAL	0.392651	0.0367284	TMEM237	-1.86391	0.02889				NDFIP1	0.469252	0.00414003				MBD3	1.248	1.12088e-05	CTPS1	1.41756	0.00826048	RPL18	0.76006	4.13553e-05				LIMD2	0.590299	2.26523e-05
				TMA7	0.391874	0.00153689	GAMT	-1.87713	0.00201967				BCL2A1	0.469003	0.0391322				SLC37A4	1.24787	4.36937e-05	FAM214A	1.41719	7.09982e-05	RPLP0	0.752933	5.9287e-05				FKBP1A	0.590035	0.000362328
				NDUFB8	0.390644	0.0394521	NPAS2	-1.90855	0.0412586				HNRNPLL	0.46818	0.0275804				FUOM	1.24774	0.000213005	AC092645.2	1.41659	0.0031564	SYNRG	0.751323	0.0465344				TMEM59	0.589591	0.00487327
				TXNL1	0.390125	0.0420842	TMEM63A	-1.91058	0.00153847				MRPL52	0.467843	0.0152003				GNL3	1.24714	6.75333e-06	MYO9B	1.41604	6.62251e-05	RPL5	0.749623	4.779e-05				LAMTOR2	0.589359	0.0021029
				COX6A1	0.388688	0.0358298	ARHGEF35	-1.92151	0.00723778				NAB1	0.467701	0.0236681				RRP7A	1.24487	4.20785e-07	ITPK1	1.41499	0.0333359	PPP1CB	0.742228	0.0304641				CHCHD2	0.589054	9.15376e-06
				RPSA	0.388655	0.00230111	AC008569.2	-1.93072	0.0461347				ACTN1	0.467679	0.0437102				CYB5A	1.24485	0.000286658	SMAD7	1.41491	0.00421239	RPS15	0.734621	2.95931e-06				C1QBP	0.588997	0.00287601
				SNRPD2	0.386811	0.0338871	RASGRF2	-1.93177	0.00203737				FUBP1	0.46652	0.00617303				MCUR1	1.24396	6.80845e-07	DUSP16	1.4138	0.00193636	PIK3IP1	0.733694	0.0318817				NDUFA3	0.588661	0.0302333
				EEF1B2	0.382604	0.0220873	AMIGO2	-1.93429	0.0119198				DDX18	0.465753	0.0203438				EIF4A3	1.2431	4.56164e-09	AL157392.3	1.41008	0.0440795	RPL12	0.730024	2.41402e-05				ELOF1	0.588035	0.0264794
				RPL14	0.382577	0.000608093	USP46	-1.94495	0.00997436				TOP1	0.465592	0.00734056				GLIPR2	1.24215	0.000828269	LRRC1	1.40839	0.00574086	RPL8	0.729808	2.10766e-05				TPI1	0.58698	0.00308045
				RPS16	0.382209	0.0119138	TTLL4	-1.95115	0.00828654				GNG5	0.465192	0.00073735				NEMP1	1.24045	9.79031e-05	AL645568.1	1.40804	0.0333444	MYL12A	0.728813	0.013396				NDUFB6	0.586885	0.00491994
				MCUB	0.380959	0.0420123	PRR11	-1.9532	0.0437688				RBM8A	0.464977	0.00185944				PAK1IP1	1.24031	2.40206e-05	PPARA	1.40699	0.004709	TAF1D	0.725509	0.0223263				POLR2L	0.58676	0.000529951
				SKP1	0.378488	0.0107037	LMO7	-1.95856	4.44e-05				NDUFB7	0.46367	0.014103				NDUFB6	1.24023	2.01512e-10	ZXDC	1.40696	0.0277718	FNBP4	0.723494	0.0231589				UBL5	0.586223	3.63276e-05
				RPLP2	0.378167	0.00641139	SCML1	-1.96065	0.000262702				FBXL5	0.463282	0.0496676				NR2C2AP	1.24009	2.91145e-06	AC027279.1	1.40582	0.00885257	MT-ND4L	0.721587	0.0119135				ATP5MF	0.586146	0.000529951
				CDC42SE2	0.375306	0.0467804	AC020743.1	-1.97305	0.00442125				RNF19A	0.462873	0.000977015				TESMIN	1.23464	0.027134	CSNK1E	1.40428	0.00382999	GAS5	0.720409	0.0018285				RRP36	0.585977	0.0351808
				CLIC1	0.37439	0.0407371	LINC02595	-1.98966	7.86135e-05				VDAC1	0.462676	0.00206988				INTS7	1.23444	0.000252269	NOTCH2	1.40337	0.00446605	NACA	0.71196	4.87064e-06				SEM1	0.585872	5.66813e-05
				RPL23	0.373358	0.033447	FANCB	-1.99113	0.0184181				NAA20	0.46209	0.0351552				SAMD1	1.23315	1.01511e-05	SNHG14	1.40307	0.00347268	SARAF	0.707049	0.00331961				ISOC2	0.585436	0.0271341
				RPL13A	0.368781	0.0119589	TIPARP-AS1	-2.0011	0.00049814				MALT1	0.462023	0.00529181				CDK5RAP2	1.2329	6.70821e-06	AL391121.1	1.40306	0.0229503	SERP1	0.705974	0.00390077				PLIN2	0.584707	0.0214137
				MYL6	0.362844	0.0260846	VNN2	-2.00858	0.0228433				TXNDC17	0.461818	0.0221892				RUSC1	1.23275	0.000873089	PDLIM5	1.39951	0.0150325	UBA52	0.70327	7.02525e-05				TMEM141	0.584478	0.0454398
				RPS11	0.347532	0.00905388	AC079336.2	-2.03325	0.00953773				BCL10	0.461575	0.0194145				SNRPA	1.2321	5.36942e-10	TAS2R14	1.39941	0.0349765	FNBP1	0.700251	0.0279073				COPE	0.584314	0.000966871
				H3F3A	0.345586	0.0294313	AC104078.1	-2.06905	0.000951343				MICOS13	0.461538	0.0263253				ATP5MC3	1.23164	1.62205e-13	SLC25A42	1.39798	0.00261321	EEF1A1	0.699122	8.61879e-06				PPDPF	0.584075	0.0338432
				NDUFA13	0.3441	0.027794	AC111182.1	-2.0737	0.0130341				UBE2G1	0.461468	0.0144683				EXOSC3	1.23148	1.12461e-06	U2AF1	1.39559	0.0379056	EEF1G	0.694138	0.000212255				ITGB2-AS1	0.583949	0.0302587
				HNRNPA1	0.341879	0.0281414	TTC39C	-2.07569	1.31747e-09				NFKB2	0.460885	0.0380966				IDH3A	1.23037	1.53607e-05	NAMPT	1.39454	6.86721e-06	SRSF7	0.689993	0.0122856				CD3E	0.583528	1.18188e-06
				EIF1	0.335484	0.0244059	MAP7	-2.07714	0.00256731				TCEA1	0.459965	0.00218568				ARL2	1.22884	2.88824e-06	GEMIN5	1.39365	0.0196644	JMJD1C	0.686445	0.0310697				CCDC85B	0.583124	0.00919053
				CFL1	0.332895	0.0300201	AL391832.2	-2.08478	0.0396869				DDHD1	0.45981	0.0173906				RBBP7	1.22816	5.80139e-11	ZNF678	1.39298	0.00496785	RPL7A	0.686363	0.000473314				NUCB1	0.582568	0.0250698
				MT-CYB	0.3304	0.0262875	MFSD4A	-2.08985	0.0412001				SNRPG	0.459565	0.00352526				COX5A	1.22774	1.96778e-12	PHKA2	1.39249	0.0382488	PFDN5	0.6843	0.000403659				TNFRSF14	0.582405	0.0048676
[truncated: 3,092 more rows]

## Sheet: 2 Donor details
Donor Table 1. Donor details of tonsil tissue used in scRNA-sequencing and CITE-sequencing.
	Donor ID	Sex	Age (years)	Tissue
	T40	M	38	Tonsil
[truncated: 46 more rows]

## Sheet: 3 XY genes
3.1 Gender related X-inactivation and Y-specific genes in tonsil TFH clusters
[truncated: 124 more rows]
