# Supplementary material for: Divergent cytokine and transcriptional signatures control functional T follicular helper cell heterogeneity
Source: Nat Immunol. 2025 Sep 9;26(10):1821–35. doi: 10.1038/s41590-025-02258-9 (PMC12479364; doi:10.1038/s41590-025-02258-9)
Supplement: Supplementary file 3 — Statistical Source Data. [file 41590_2025_2258_MOESM3_ESM.xlsx]

## Sheet: Fig. 1
Fig. 1b Tfh
	LCMV-Armstrong	Influenza (x31)	T. muris	H. polygyrus	C. rodentium
	9.59	25.2	10.1	21.9	14.3
	5.92	18.3	9.69	18.5	18.4
	14.7	20	17.5	21	14.9
	9.09	22.8	11.9	18.4	16.7
	11.8	18.9	16	18.3	21.8
	14	20.8	18.2	19.9	13.9
	7.11	19.7		19.5	16.9
	12.4	28.1		20	23.8
				18.9	18.3
					13.7
Fig. 1c Tfh/Teff ratio
	LCMV-Armstrong	Influenza (x31)	T. muris	H. polygyrus	C. rodentium
	0.334146	4.07108	0.901786	2.08571	1.95355
	0.185	1.60526	0.687234	2.39327	2.82642
	0.630901	1.76991	1.78026	3.71681	1.69511
	0.37102	2.86793	1.10185	2.43065	2.50375
	0.49789	1.47656	1.63432	2.09862	3.51047
	0.595745	2.12897	2.53835	3.09487	1.08594
	0.240203	1.43796		2.88036	2.70833
	0.561086	2.90289		1.96078	3.38549
				2.62865	1.30714
					1.29245
Fig. 1e Tbet expression
	LCMV-Armstrong	Influenza (x31)	T. muris	H. polygyrus	C. rodentium
	49.7	31.2	11.4	7.77	9.9
	54.8	53.3	21	7	4.9
	57.2	39.8	20.6	8.21	5.04
	51.8	38.5	18.9	7.31	5.72
	47.2	34.5	31.5	7.99	2.93
	54.2	26.9	8.42	4.85	4.16
	55.9	31.3		6.65	6.29
	60.3	32.7		2.01
				4
				3.53
	LCMV-Armstrong	Influenza (x31)	T. muris	H. polygyrus	C. rodentium
	491	226	100	148	89.2
	534	424	192	119	41.9
	554	302	189	162	39
	499	301	184	129	48
	439	259	289	158	36.2
	542	202	67	134	50.6
	559	224		142	51.4
	607	265		73.6
				89.1
				119
Fig. 1g Tfh Tbet correlation
	Tef/Tfh ratio	Tbet gMFI
	2.9927	491	0.245635	226	1.10891	100	0.479452	119	0.511888	74.3
	5.40541	534	0.622951	424	1.45511	192	0.417838	162	0.353804	67
	1.58503	554	0.565	302	0.561714	189	0.269048	129	0.589933	54.8
	2.69527	499	0.348684	301	0.907563	184	0.411413	158	0.399401	85.3
	2.00847	439	0.677249	259	0.611875	289	0.476503	134	0.284862	89.2
	1.67857	542	0.469712	202	0.393956	67	0.323116	142	0.369231	39
	4.16315	559	0.695431	224			0.347179	73.6	0.295378	48
	1.78226	607	0.344484	265			0.51	89.1	0.281754	51.4
							0.380423	119
Fig. 1h Tfh cytokine expression
	IFNg						IL-4						IL-17
	LCMV-Armstrong	Influenza (x31)	T. muris	H. polygyrus	C. rodentium		LCMV-Armstrong	Influenza (x31)	T. muris	H. polygyrus	C. rodentium		LCMV-Armstrong	Influenza (x31)	T. muris	H. polygyrus	C. rodentium
	85.7	48	23.6	11.2	35.7		2.2	1.2	3.94	30.3	2.71		0	0.75	3.15	3.19	13.1
	89.5	45.9	33.3	6.48	10.5		0	1.1	2.44	45.4	2.69		5.26	0.92	3.25	1.85	15.3
	81.2	52.1	36.5	6.21	19.7		2.26	1.51	2.7	13.7	2.82		0	0.6	0.68	0.62	14.9
	59.4	45.2	11.4	4	10.5		1.45	0.78	6.02	34.4	3.92		2.9	0.64	1.2	2.4	11.1
	71.4	48.5	14.1	11.1	10.5		0	0.98	5.05	33.3	3.51		0	0.59	0.88	1.17	10.5
	69.9	44.2	41.9	7.87	12.4		1.83	0.98	2.5	28.7	3.21		0	0.27	0	1.18	13.3
	81	48.4	44.7	8.55	17.1		1.27	1.8	1.15	24.8	1.71		2.53	0.7	1.15	3.42	6.84
	86.9	51.4		9.84	7.81		1.64	1.22		32.8	0.45		3.28	0.23		0.82	11.4
	86.4	45.3		7.58	10.8		0.76	1.38		22.7	2.69		0.76	0.53		1.14	15.6
	87.5	47.9		12.8			0	0		27			4.17	0		3.55
Fig. 1i Tfh subpopulations
	LCMV
	IFNg		85.7	89.5	81.2	59.4	71.4	69.9	81	86.9	86.4	87.5
	IL-4		2.2	0	2.26	1.45	0	1.83	1.27	1.64	0.76	0
	IL-17A		0	5.26	0	2.9	0	0	2.53	3.28	0.76	4.17
	IFNg/IL4 DP		2.2	0	2.26	1.45	0	1.37	0	0	0.76	0
	IFNg/IL-17 DP		0	5.26	0	1.45	0	0	2.53	3.28	0.76	4.17
	IL-4/IL-17 DP		0	0	0	0	0	0	0	0	0	0
	Tbet		49.7	54.8	57.2	51.8	47.2	54.2	55.9	60.3
	Influenza (x31)
	IFNg		48	45.9	52.1	45.2	48.5	44.2	48.4	51.4	45.3	47.9
	IL-4		1.2	1.1	1.51	0.78	0.98	0.98	1.8	1.22	1.38	0
	IL-17A		0.75	0.92	0.6	0.64	0.59	0.27	0.7	0.23	0.53	0
	IFNg/IL4 DP		0.6	0.46	0.6	0.42	0.2	0.54	0.94	0.53	0.53	0
	IFNg/IL-17 DP		0.6	0.46	0.45	0.35	0.29	0.11	0.23	0.15	0.53	0
	IL-4/IL-17 DP		0	0	0	0	0	0	0	0	0	0
	Tbet		31.2	53.3	39.8	38.5	34.5	26.9	31.3	32.7
	T. muris
	IFNg		23.6	33.3	36.5	11.4	14.1	41.9	44.7
	IL-4		3.94	2.44	2.7	6.02	5.05	2.5	1.15
	IL-17A		3.15	3.25	0.68	1.2	0.88	0	1.15
	IFNg/IL4 DP		1.57	0	1.35	0	1.1	1.56	0.29
	IFNg/IL-17 DP		3.15	1.63	0	0.6	0.22	0	1.15
	IL-4/IL-17 DP		0	0	0	0	0	0	0
	Tbet		11.4	21	20.6	18.9	31.5	8.42
	H. polygyrus
	IFNg		11.2	6.48	6.21	4	11.1	7.87	8.55	9.84	7.58	12.8
	IL-4		30.3	45.4	13.7	34.4	33.3	28.7	24.8	32.8	22.7	27
	IL-17A		3.19	1.85	0.62	2.4	1.17	1.18	3.42	0.82	1.14	3.55
	IFNg/IL4 DP		0.53	0.93	0.62	0.8	1.17	1.57	0	0.82	0.76	0.71
	IFNg/IL-17 DP		0	0	0	0.8	0.58	0.39	0.85	0.82	1.14	1.42
	IL-4/IL-17 DP		0	0.93	0	1.6	0	0.39	0.85	0	0	1.42
	Tbet		7.77	7	8.21	7.31	7.99	4.85	6.65	2.01	4	3.53
	C. rodentium
	IFNg		35.7	10.5	19.7	10.5	10.5	12.4	17.1	7.81	10.8
	IL-4		2.71	2.69	2.82	3.92	3.51	3.21	1.71	0.45	2.69
	IL-17A		13.1	15.3	14.9	11.1	10.5	13.3	6.84	11.4	15.6
	IFNg/IL4 DP		1	0	1.03	1.31	0.88	0.92	0	0	0.27
	IFNg/IL-17 DP		3.57	4.79	4.1	1.96	0.88	1.38	2.56	1.12	3.23
	IL-4/IL-17 DP		0.29	0	0	0.65	0	0	0	0	0
	Tbet		9.9	4.9	5.04	5.72	2.93	4.16	6.29

## Sheet: Fig. 2
Fig. 2a GC B cell response
	LCMV-Armstrong	Influenza (x31)	T. muris	H. polygyrus	C. rodentium		LCMV-Armstrong	Influenza (x31)	T. muris	H .polygyrus	C. rodentium
	4.82	8.54	15.3	19.9	4		560280	493200	369600	1664640	103200
	3.37	4.71	12.8	13	3.17		299200	397880	654720	961200	91520
	8.48	7.42	19.9	14.5	3.6		792000	926800	1204000	884160	82080
	5.19	9.54	11.8	25	3.66		446880	288000	739200	1078400	93440
	5.99	6.39	6.08	20.3	4.46		758080	852800	486920	1778400	108680
	7.63	12.8	8.12	24.9	3.7		712080	320880	561120	1612160	43200
	4.85	4.48		22.6	4.37		495040	313600		2079200	380160
	8.16	7.68		22.2	3.61		721240	444160		1417600	340480
				19.2						1406160
Fig. 2b Memory B cell response
	LCMV-Armstrong	Influenza (x31)	T. muris	H. polygyrus	C. rodentium		LCMV-Armstrong	Influenza (x31)	T. muris	H .polygyrus	C. rodentium
	11.6	9.8	11.6	3.17	4.28		1037040	566400	279600	338640	96960
	11.9	7.94	9.97	3.6	5.25		830720	672280	512160	153360	138840
	11.6	7.71	9.8	3.66	5.1		834240	963200	594000	244800	153360
	12.1	9.91	8.58	4.46	5.59		803600	299520	539840	272000	158720
	12.2	9	4.41	3.7	7.62		1400800	1198600	353440	318240	132880
	13.7	9.02	4.32	4.37	8.76		996360	226240	297360	293920	47800
	15.2	8.86		3.61	6.32		1204840	619200		366160	161920
	16.4	8.61		4.45	7.72		1179680	497920		225600	176400
				5.54						282240
Fig. 2c MBC cell correlations
		Teff/Tfh ratio	MBC freq
	LCMV-Armstrong	2.9927	11.6
	LCMV-Armstrong	5.40541	11.9
	LCMV-Armstrong	1.58503	11.6
	LCMV-Armstrong	2.69527	12.1
	LCMV-Armstrong	2.00847	12.2
	LCMV-Armstrong	1.67857	13.7
	LCMV-Armstrong	4.16315	15.2
	LCMV-Armstrong	1.78226	16.4
	Influenza (x31)	0.245635	9.8
	Influenza (x31)	0.622951	7.94
	Influenza (x31)	0.565	7.71
	Influenza (x31)	0.348684	9.91
	Influenza (x31)	0.677249	9
	Influenza (x31)	0.469712	9.02
	Influenza (x31)	0.695431	8.86
	Influenza (x31)	0.344484	8.61
	C. rodentium	0.511888	4.28
	C. rodentium	0.353804	5.25
	C. rodentium	0.589933	5.1
	C. rodentium	0.399401	5.59
	C. rodentium	0.284862	7.62
	C. rodentium	0.369231	8.76
	C. rodentium	0.295378	6.32
	C. rodentium	0.281754	7.72
	T. muris	1.10891	11.6
	T. muris	1.45511	9.97
	T. muris	0.561714	9.8
	T. muris	0.907563	8.58
	T. muris	0.611875	4.41
	T. muris	0.393956	4.32
	H. polygyrus	0.479452	3.17
	H. polygyrus	0.417838	3.6
	H. polygyrus	0.269048	3.66
	H. polygyrus	0.411413	4.46
	H. polygyrus	0.476503	3.7
	H. polygyrus	0.323116	4.37
	H. polygyrus	0.347179	3.61
	H. polygyrus	0.51	4.45
	H. polygyrus	0.380423	5.54
		MBC freq	Tfh Tbet gMFI
	LCMV-Armstrong	11.6	491
	LCMV-Armstrong	11.9	534
	LCMV-Armstrong	11.6	554
	LCMV-Armstrong	12.1	499
	LCMV-Armstrong	12.2	439
	LCMV-Armstrong	13.7	542
	LCMV-Armstrong	15.2	559
	LCMV-Armstrong	16.4	607
	Influenza (x31)	9.8	226
	Influenza (x31)	7.94	424
	Influenza (x31)	7.71	302
	Influenza (x31)	9.91	301
	Influenza (x31)	9	259
	Influenza (x31)	9.02	202
	Influenza (x31)	8.86	224
	Influenza (x31)	8.61	265
	C. rodentium	4.28	74.3
	C. rodentium	5.25	67
	C. rodentium	5.1	54.8
	C. rodentium	5.59	85.3
	C. rodentium	7.62	89.2
	C. rodentium	8.76	39
	C. rodentium	6.32	48
	C. rodentium	7.72	51.4
	T. muris	11.6	100
	T. muris	9.97	192
	T. muris	9.8	189
	T. muris	8.58	184
	T. muris	4.41	289
	T. muris	4.32	67
	H. polygyrus	3.17	119
	H. polygyrus	3.6	162
	H. polygyrus	3.66	129
	H. polygyrus	4.46	158
	H. polygyrus	3.7	134
	H. polygyrus	4.37	142
	H. polygyrus	3.61	73.6
	H. polygyrus	4.45	89.1
	H. polygyrus	5.54	119
Fig. 2d Serum antibody response
	LCMV
	IgG1		173.81	220.587	132.173	158.524	261.549	396.621	193.637
	IgG2b		385.329	663.179	771.409	1652.95	884.508	631.994	193.637
	IgG2c		580.43	939.322	829.713	1652.95	821.206	631.994	1722.33
	IgG3		400.803	728.517	460.497	594.934	542.885	405.601	306.774
	Influenza (x31)
	IgG1		76.1108	196.691	134.221	145.936	317.709	157.097	156.351	229.73	285.072
	IgG2b		361.102	285.699	338.662	254.996	307.108	445.732	421.235	321.294	292.852
	IgG2c		293.969	265.777	354.442	262.036	320.559	270.558	186.455	206.523	456.55
	IgG3		484.194	462.802	473.932	295.345	467.427	366.174	234.479	427.267	392.164
	T. muris
	IgG1		141.308	224.306	141.351	191.531	80.8392	163.378	96.9001	146.105	144.727	215.946
	IgG2b		441.294	1679.99	1130.53	576.89	99.2829	292.993	126.021	156.058	245.673	407.793
	IgG2c		46.5073	93.5125	103.905	77.4416	17.6955	52.4856	36.3536	13.8118	18.3456	68.3514
	IgG3		98.4191	75.3582	119.41	37.2793	31.2963	51.9827	73.793	33.35	88.7262	83.1774
	H. polygyrus
	IgG1		404.092	180.351	321.432	338.978	300.551	301.847	241.576	275.145	402.381	563.849
	IgG2b		158.07	160.74	87.9486	145.706	69.5907	100.37	65.7877	135.407	72.2334	202.484
	IgG2c		88.9773	75.1333	52.9987	68.5156	10.4298	32.2846	18.1296	16.2589	51.1303	92.2357
	IgG3		72.555	64.5401	72.2924	51.4389	67.5216	50.9986	68.1397	37.4821	110.141	115.863
	C. rodentium
	IgG1		167.752	99.0411	136.27	113.977	262.037	181.131	290.048	99.1599	270.653	100.128
	IgG2b		355.129	260.776	346.448	251.501	314.91	196.873	312.095	166.874	212.179	148.147
	IgG2c		58.0393	16.702	107.503	14.9247	189.256	40.7323	100.421	7.62553	121.348	13.1226
	IgG3		109.535	49.4532	123.4	115.964	315.762	112.072	121.326	63.6524	390.056	179.201

## Sheet: Fig. 3
Fig. 3c
		Tfh21_LCMV	Tfh21_flu	Tfh21_tm	Tfh21_hp	Tfh21_cr	Tfh_LCMV	Tfh_flu	Tfh_tm	Tfh_hp	Tfh_cr	Tfr_LCMV	Tfr_flu	Tfr_tm	Tfr_hp	Tfr_cr	Teff_LCMV	Teff_flu	Teff_tm	Teff_hp	Teff_cr
	Tgfb3	0.963958	0.793495	1.1091	0.788427	0.861852	0.627282	0.898405	0.610303	0.852972	0.828455	-1.67652	-0.909998	-1.67652	-0.386439	-0.56865	0.591207	-0.791002	-1.67652	-1.05745	-0.182349
	Btla	1.32475	1.05106	0.577702	1.35063	1.03443	-0.00283056	0.613984	0.844271	1.2118	0.757219	-1.82885	-0.59319	-0.58036	-1.11708	-0.716928	-1.03821	-0.836869	0.0418381	-1.13145	-0.961914
	Tnfsf8	1.60438	1.09262	0.955817	1.08894	1.20291	0.677844	0.471696	0.816736	0.604118	0.741601	-1.16139	-0.527347	-0.597066	-0.93591	-0.51204	-0.843144	-1.32008	-0.887799	-1.19448	-1.27742
	Cd28	-0.0338736	1.16807	0.673922	1.7401	0.583507	-0.0863039	1.14272	-0.275725	1.98001	0.587417	-1.56813	-0.0552564	-0.789736	-0.404118	-0.994167	-0.50334	-0.365391	-1.33556	-0.150175	-1.31397
	Hmgb1	1.11898	0.0428959	1.04338	0.643943	1.48299	0.749415	-0.483027	1.2436	0.697172	0.831596	0.256356	-0.701379	-0.773305	-0.400526	0.36845	-1.38695	-1.86484	-0.26399	-0.978956	-1.62581
	Il4	0.910801	0.892619	-0.775446	1.7556	0.858926	0.011111	0.423763	-0.15029	1.80724	0.820155	-0.54238	-0.940213	-0.438384	0.312127	-0.135763	-0.755685	-1.57929	-1.66968	0.355006	-1.16023
	Tnfsf14	1.09212	0.850795	0.29593	0.782638	0.970786	0.891236	0.844	-0.0756824	0.904339	0.847625	-0.390452	0.192208	-0.463794	-0.284968	-0.264925	-0.0737859	-2.10079	-2.50269	-0.69757	-0.817007
	Slamf6	1.61518	1.03476	0.354028	0.301941	0.988201	0.978885	0.964388	0.738383	0.297014	0.867383	-0.117816	-0.0185948	-0.522029	-0.533723	-0.179044	-0.574499	-1.74571	-1.1567	-1.88625	-1.4058
	Cd44	0.324582	1.36167	-0.758166	1.34799	0.835583	0.102783	0.764263	-0.806804	1.30698	0.759248	-0.0564218	-0.575773	-0.162022	0.420801	-0.00243531	0.84775	-1.65296	-2.06175	-1.30564	-0.68968
	Sostdc1	0.876639	1.12898	0.677844	1.23034	0.721924	0.507399	0.835028	0.525227	1.07353	0.592238	-0.216755	-0.379707	-0.0343176	0.0350618	0.00791616	-1.59052	-1.49119	-1.59052	-1.35344	-1.55568
	Tnfsf9	1.05434	1.07263	0.61883	0.00657953	0.248358	2.02124	0.548071	0.637481	-1.01351	0.493457	0.768724	-0.0441638	-1.12281	-0.411223	0.689517	-0.434143	-1.95538	-1.316	-0.574071	-1.28792
	Anxa2	1.26715	0.311707	0.55219	0.308472	0.370964	1.87935	0.27208	0.88602	-0.103948	0.689732	0.796876	0.0587997	-0.525807	-0.360244	-0.286729	0.00395213	-2.50622	-1.48013	-1.01431	-1.11991
	Cxcr3	1.3006	0.759679	1.25735	-0.908783	-0.0179069	1.43793	0.901334	0.839138	-1.31962	0.2478	0.317345	0.0494473	0.285146	-0.274069	-0.0645833	0.476163	-2.15668	-1.28109	-1.39602	-0.453184
	Cemip2	0.955028	1.05041	1.03196	0.0877961	0.600902	0.595107	0.861029	0.779656	-0.179225	0.503895	0.080225	0.471106	0.558148	0.111614	0.224652	-0.968107	-1.73015	-1.96014	-2.01722	-1.05669
	Cd22	1.2749	1.17643	0.538131	0.033444	0.368604	0.909082	0.9788	0.395044	-0.378046	0.322904	0.286467	0.596285	0.436039	-0.482016	-0.102489	0.1695	-0.850742	-1.44623	-2.71791	-1.5082
	Tigit	0.277031	0.737665	0.897271	0.792048	0.560171	0.249026	0.479178	0.175911	0.77531	0.372694	0.56931	0.348526	0.615126	0.735501	0.589642	-1.63552	-2.06631	-1.86224	-1.44351	-1.16684
	Pdcd1	1.05725	0.924548	0.383322	0.903697	0.789774	0.522588	0.461194	0.374	0.654472	0.506641	0.42666	0.194943	0.368899	0.151734	0.411133	-1.31493	-2.08902	-1.70385	-1.4232	-1.59987
	Icos	0.65161	0.724933	1.38001	0.348018	0.323104	0.418247	0.434952	0.533897	0.303005	0.0659185	0.763496	0.379022	0.638602	0.727377	0.308833	-1.21244	-1.68712	-2.17118	-1.25054	-1.67974
	Ctsb	0.874435	0.912514	1.40441	1.121	0.965606	-0.37294	0.133001	0.891491	0.450248	0.288506	-0.2632	-0.623449	0.237727	0.538043	0.0467359	-0.0888756	-2.27329	-1.33939	-1.36324	-1.53933
	Lag3	-1.08427	0.535015	1.34899	1.31858	0.160131	-0.266951	0.127484	0.658193	0.600451	0.140822	0.0937471	-0.327538	0.795744	1.31082	0.509925	-0.0954016	-1.93732	-2.26168	-0.56361	-1.06313
	S1pr2	0.789315	1.61553	0.476681	1.86308	0.361264	-0.301465	0.730819	-0.0228672	1.23304	0.255764	-0.997659	-0.00867643	0.330102	0.267774	-0.499963	-0.896262	-1.26861	-1.92958	-0.708993	-1.2893
	Cxcr5	0.768141	1.00396	0.897087	0.978213	0.809315	0.311177	0.676648	0.49026	0.792681	0.534021	-0.314014	0.0968547	0.214714	0.261865	-0.00559033	-0.84751	-1.37003	-2.60964	-1.47743	-1.21072
	Tnfsf11	0.745674	1.03301	-0.230613	1.00961	0.697065	0.104581	0.92685	-0.00647815	1.0057	0.729688	-0.802817	0.457307	0.411188	0.556576	0.599174	-1.401	-1.54772	-1.99661	-0.535848	-1.75534
	P2rx7	0.726717	0.738493	1.08443	0.775901	0.928131	-0.274956	0.427374	0.723441	0.559761	0.692391	-1.21553	0.380338	0.545991	0.566669	0.237413	-1.83769	-1.97303	-1.8086	-0.467911	-0.809337
	Klrb1c	0.647073	0.744518	0.745664	1.13974	1.44804	-0.215574	0.380446	0.721898	1.2455	0.884455	-1.79074	-0.504368	-0.141165	0.501502	0.18228	-1.02087	-1.42219	-1.21639	-1.11468	-1.21514
	Ly6m	0.937015	1.01437	-0.433496	0.841582	0.0850775	0.849161	0.917209	-0.14264	0.415533	0.629814	0.719902	0.231886	0.712882	-0.0476235	0.569274	-2.13461	-1.23605	-0.347274	-1.71794	-1.86407
	Fcrl1	0.623318	0.791868	-0.538385	0.538835	0.883907	0.289504	0.771402	0.523878	0.412202	0.952417	0.268969	0.121456	0.768768	0.282157	0.637438	-2.77461	-1.21072	-1.22714	-1.56813	-0.547143
	Cd200	0.853464	0.655332	0.190641	0.729999	0.468961	0.535142	0.735093	0.768943	0.826847	0.777369	-0.0439667	0.596942	0.560428	-0.293538	0.428691	-2.5437	-1.3849	-1.11658	-1.40088	-1.34429
	Cd82	0.256646	0.653434	-0.116366	1.47264	0.508907	0.279697	0.355653	-0.478124	1.23953	0.343515	0.809144	0.353654	0.391065	0.899583	0.179172	-1.43041	-1.75572	-2.27301	-0.353304	-1.33571
	Psen2	-0.154047	0.598014	-0.879573	1.44788	-0.108226	-0.108285	0.492883	-0.883889	1.43231	0.26182	0.703108	0.569639	0.508107	1.38408	0.517006	-1.54863	-1.12015	-2.23856	-0.0657334	-0.807761
	Pdcd1lg2	0.105099	0.376972	-0.0312329	0.964575	-0.134519	0.140381	0.029996	-0.00973155	1.03501	0.178796	0.837258	0.668563	0.67093	1.13712	1.01492	-1.89413	-1.56473	-2.055	0.134408	-1.60468
	Crlf2	-0.953925	0.648013	0.459673	1.0599	0.195692	-0.445544	0.287348	-0.0886128	0.809966	-0.017337	1.01259	0.370175	0.63286	1.88854	0.341212	-1.99184	-1.22654	-1.91484	-0.0876311	-0.979705
	Il3ra	-0.128365	0.468073	0.492191	0.593813	0.380416	0.49066	0.0411779	-0.092715	0.00984589	0.0625457	1.1787	0.640115	0.685046	1.00626	0.863239	-2.23934	-0.744889	-2.72325	-0.121344	-0.862172
	Timp2	-0.176297	0.899937	0.735023	1.3452	1.15216	-1.29286	0.127812	0.0947501	0.768459	0.546292	-0.16547	0.332594	0.756832	0.850145	0.671956	-2.13849	-0.91406	-1.62726	-1.08409	-0.882645
	Izumo1r	0.297563	0.42705	-0.397031	1.04218	0.552585	-0.57169	0.188671	-0.058462	1.07131	0.548208	-0.185148	0.680277	1.01955	1.285	1.21379	-1.14399	-2.06415	-1.46693	-1.14995	-1.28885
	Ccr4	-0.952625	-0.246792	-0.328731	0.675307	0.883261	-0.526923	-0.0435313	-0.0854653	1.00055	0.842555	0.214466	0.425818	0.85921	1.35983	0.881194	-2.56235	-1.12355	-1.77231	0.295849	0.204242
	Neu3	-0.098812	-0.00203096	0.0894653	0.631697	0.681838	-0.485402	-0.310956	0.252771	0.434464	0.380953	0.867362	0.582102	0.912641	1.0834	0.848969	-3.23411	-1.57385	-0.32409	-0.00975634	-0.726666
	Prnp	0.250484	0.648709	0.488731	0.607696	0.379602	-0.0731464	0.198807	0.376675	0.413403	0.182925	0.208416	0.818075	0.78369	0.814429	0.79048	-3.26611	-1.18546	-1.11388	-0.128525	-1.195
	Tnfrsf4	-0.0539676	-0.0576589	0.478132	0.332287	-0.135094	-0.0732841	-0.201201	0.333906	0.191018	-0.0752028	1.36695	0.954892	1.06051	1.43273	1.12227	-0.920033	-2.12399	-1.64068	-0.225452	-1.76615
	Il1r2	0.448351	0.343348	0.449851	0.652216	0.389489	0.291565	-0.105634	0.283791	0.432948	0.0479353	1.2228	0.742172	0.716845	0.727654	0.768423	-0.895376	-2.80584	-1.60551	-0.612274	-1.49275
	Atpif1	0.86001	-0.294921	-0.318064	0.122594	0.533314	1.27459	-0.269609	0.31393	0.575186	0.1312	1.84185	0.293209	0.0683327	0.67794	0.928326	-0.912596	-2.30501	-0.945483	-0.802717	-1.77208
	Tnfrsf9	-0.218746	-0.927805	-0.0982085	-0.275529	-0.170059	0.15554	-0.5822	0.493772	-0.175533	0.132338	1.64029	1.06643	1.41219	1.57641	1.42995	-1.17154	-1.65753	-0.863329	-0.361563	-1.40488
	Tfrc	0.633332	-0.3498	1.02207	0.494449	0.689441	0.461144	-0.310885	1.97727	-0.153544	0.261917	0.117701	0.857148	0.350555	0.357148	-1.04088	0.373109	-0.369597	-1.31554	-1.81485	-2.24019
	Itgal	0.415749	1.38353	0.826863	0.268194	1.1391	-0.0818594	1.06073	0.433519	-0.388358	0.977289	-0.803334	0.680812	0.438462	-0.557038	-0.166702	-0.0332034	-0.72822	-2.63871	-1.75426	-0.472556
	Cd6	0.401405	1.19093	0.784064	-0.193941	0.645507	0.0744869	1.04713	-0.0294421	-0.612509	0.678181	-0.110639	0.796819	1.19952	-0.162177	0.29809	-0.713919	0.241464	-2.55156	-2.07631	-0.907107
	Cd5	0.276754	0.934323	0.738633	-0.375775	1.29425	0.124597	0.894098	0.211334	-0.57062	1.19025	-0.524748	0.41507	1.03527	-0.216994	0.73092	-0.446252	-0.51722	-2.46141	-1.96936	-0.76312
	Ide	0.199974	1.03427	1.46912	0.103079	0.653655	-0.0189135	0.779346	0.730643	-0.844909	0.784848	-0.104826	0.984018	0.787258	-0.0669706	0.295811	-0.903142	-0.853727	-2.47608	-1.58984	-0.963607
	Ece1	0.470575	1.24009	1.2011	-0.381347	0.800609	0.121768	0.760489	0.602897	-1.57092	0.526746	0.0389132	0.270987	1.05711	-1.31621	-0.0199357	0.786867	-0.271352	-1.47676	-2.27917	-0.562456
	Clstn1	-0.173673	0.66921	1.03618	-0.00714473	0.380149	-0.216185	0.804607	0.628065	-0.429358	0.624617	-0.250546	0.891932	1.67776	0.0341146	0.655822	-0.787649	-0.958498	-1.02393	-2.92403	-0.63144
	Alcam	0.204504	0.650215	0.699687	-0.0413237	-0.0819464	0.555426	0.287797	0.759315	-0.112024	0.353845	0.864475	0.834841	0.824665	0.0909761	0.350183	0.65087	-1.03459	-2.70194	-2.2502	-0.90477
	Adam10	0.44616	0.967231	0.432789	0.345762	0.748547	-1.12959	0.540257	1.33362	-0.00360858	0.61963	0.185145	0.853912	0.8931	-0.283839	-0.0534169	0.425145	-0.948658	-2.56429	-1.51563	-1.29227
	Trpv2	-0.571241	0.978999	0.322451	0.726998	0.695725	-0.185817	0.992457	-0.427426	0.271636	0.585493	0.506228	0.455624	0.86536	0.635075	-0.321145	0.578906	-0.365227	-2.98854	-1.55713	-1.19842
	Cd38	0.112853	0.279436	-0.626745	-0.241793	0.350013	0.181121	0.243923	0.739972	-0.51501	0.556784	0.373013	0.929729	1.37755	0.886851	1.25173	0.433471	-1.65909	-2.54014	-1.38044	-0.753236
	Nt5e	0.50601	0.521749	0.462274	0.0598178	0.484602	-0.461627	0.204151	0.682736	-0.773785	0.382709	0.114945	0.980221	1.71179	0.75889	1.23286	-0.803429	-2.16698	-1.56173	-1.3201	-1.0151
	Adam19	0.45297	0.73756	1.02366	-0.602098	0.277019	0.275343	0.933319	0.718185	-0.126622	0.681384	-0.611124	1.00529	1.15175	0.325216	0.188318	-0.592071	-1.23227	-2.94	-1.01823	-0.647598
	Il12rb1	0.274615	0.294942	0.34202	-0.409373	0.323224	0.0411077	0.492486	0.182546	-0.190627	0.565329	0.922643	1.11602	1.37859	0.773737	0.62631	-1.13201	-1.56608	-2.90434	-0.47105	-0.660086
	Cd83	-0.0608443	0.20222	-0.198013	0.0877399	0.0393934	-0.311943	0.23401	0.347397	-0.178585	0.0686255	0.944444	1.35793	1.4048	1.27757	1.5172	-0.682855	-1.20675	-1.99308	-1.43119	-1.41805
	Ctla4	0.12371	0.761573	0.146991	0.321237	0.083395	-0.522343	0.0744975	0.481248	-0.120962	-0.226321	1.07004	1.19897	1.21362	1.322	1.1837	-1.17282	-1.12212	-1.32046	-1.70434	-1.79161
	Tnfrsf8	-0.116312	0.399509	0.118624	0.538728	0.201531	-0.328967	-0.0591254	0.00773933	0.372918	0.19726	0.991932	1.06407	1.28129	1.12435	0.978457	0.0998806	-1.66675	-2.07202	-1.23242	-1.90069
	Il2rb	-0.358588	0.379064	0.315364	0.227716	-0.0434486	0.229867	0.478931	0.045147	-0.0684145	0.252607	0.88241	1.33341	1.36715	1.0874	0.808114	-0.429959	-1.83198	-2.4212	-1.22167	-1.03192
	Tnfrsf13b	0.692586	0.774912	-0.547901	-0.0648009	0.181675	-0.236303	0.289303	-0.316546	0.105583	0.327789	1.69523	1.30522	0.658162	0.472368	0.896756	-0.312477	-0.932619	-2.78241	-1.24927	-0.957244
	Ramp1	0.0144207	0.319613	-2.83593	-0.398611	0.209754	-0.945971	0.187563	-0.948432	-0.565484	-0.170094	-0.441032	0.539269	-0.470793	-0.469706	-0.0454269	1.00305	0.927334	1.62258	1.22275	1.24514
	S1pr1	0.234159	-0.509378	-0.502219	-1.4077	-0.660955	0.209514	0.347081	0.0349288	-1.3147	-0.377249	-1.30319	0.104311	-0.610179	-0.0291432	-1.23083	1.14082	2.00096	1.08056	1.4575	1.33571
	Lbp	0.390721	-0.303664	-0.719469	-0.557588	-0.0267717	-0.957518	0.36973	0.232763	-1.17409	-0.00703139	-1.17409	-0.739504	-1.17409	-0.667048	-0.790903	1.85149	1.51813	1.2039	1.07067	1.65435
	Ncr1	-0.524658	-0.790251	-0.790251	-0.790251	-0.17605	-0.790251	-0.432273	0.852011	-0.790251	0.417706	-0.790251	-0.790251	-0.790251	-0.130143	-0.0939753	-0.388782	1.8927	2.16537	1.82191	0.918196
	S1pr4	-1.18777	-0.996602	-0.401751	-0.491073	-0.975405	1.37513	0.200948	-0.769482	-0.111683	-0.0921876	-0.572541	-0.942527	-0.411312	0.85857	-1.24216	0.32945	1.73148	0.384827	2.03511	1.27899
	Aqp11	0.0493401	-0.839253	-0.43089	-0.839253	-0.0692726	0.393352	1.1393	0.092686	-0.839253	0.480756	-0.839253	-0.839253	-0.839253	-0.839253	-0.621968	-0.839253	1.68865	-0.0619229	1.92642	2.12757
	Mmp25	-0.933609	-0.77875	-0.933609	0.0136091	1.18389	0.409552	-0.933609	-0.343371	-0.933609	1.17252	-0.933609	-0.323056	-0.933609	0.776981	0.260274	-0.59066	1.05507	-0.933609	1.57572	2.12349
	Flt3l	-0.848889	-0.522041	-1.30843	-0.750075	-0.850273	-0.326523	0.318941	-1.05652	-0.363044	-0.400266	0.462081	-0.633647	-0.315636	-0.453242	-0.243471	0.862522	2.43386	0.800591	1.55347	1.64059
	Acvrl1	-1.69878	-0.702557	-0.979474	-1.39393	-0.142232	-1.22863	0.165744	0.125197	-0.546447	-0.0192943	0.579998	0.0988628	0.108827	-0.334018	-0.878196	0.96629	1.52249	1.46742	1.32601	1.56272
	Rtn4rl1	-1.60119	-1.08105	-0.451727	-0.478337	0.308581	-0.825473	-0.0124165	-0.501218	-0.725064	0.350313	0.16295	-1.36035	0.227528	-0.201368	-0.695917	1.93442	1.71494	0.796131	0.76535	1.6739
	Gprc5b	-2.05207	-0.500676	-0.865982	0.277325	-0.671571	-1.17529	0.127956	-0.945188	0.347198	-0.316169	-1.06114	0.16727	1.57633	-0.218908	-0.230833	1.13595	1.73288	0.45307	0.957483	1.26237
	Tnfrsf1a	-1.65152	-0.332721	-0.54139	-0.0755006	-0.25044	-0.918955	0.66102	-0.411983	-0.47885	-0.46578	-0.611954	-0.382982	1.42773	-0.364101	-0.390951	1.95956	2.22174	-0.909355	0.367597	1.14883
	App	-0.131484	0.634243	0.0346352	-0.209684	0.298376	-0.249765	0.707635	0.114573	-0.30273	0.607809	-1.95693	-0.953601	-0.463471	-1.49374	-1.95693	1.486	1.44224	0.773582	0.496071	1.12317
	B430306N03Rik	-1.28193	-0.285259	1.19619	-0.768303	-0.57166	-1.28193	0.0986659	0.0975089	0.389551	-0.883751	-1.28193	0.400146	0.00823052	-1.28193	-0.77359	0.728306	1.54602	1.02373	1.61765	1.3043
	Ccl9	0.364413	-0.603569	-1.19422	0.807111	-0.694985	-0.297852	-1.19422	0.658458	1.29933	-0.178735	-1.19422	-0.811603	-1.19422	-0.257089	-0.880163	1.55088	-0.222846	1.45294	1.28322	1.30738
	Ccl6	0.126446	-0.274874	-1.24581	0.887093	-1.24581	-0.205786	-1.24581	0.534414	1.06669	0.291569	-1.24581	-0.911282	-1.24581	0.839788	-1.00379	1.7398	0.0549181	1.11605	1.15015	0.817863
	Cd200r3	-0.192506	-0.957304	-1.15474	0.420304	-0.726432	-0.158385	0.255536	-0.920277	0.866002	-0.00223513	-1.27258	-1.17594	-1.27258	0.518332	-0.762722	1.18823	1.00228	1.57354	1.6269	1.14457
	Tyrobp	-0.0229031	-0.586422	-1.28078	-0.496163	-0.998803	0.118697	-0.0761218	0.481539	0.512272	-0.350131	0.690227	-1.00933	-1.81697	-0.667923	-0.629965	2.4328	0.6953	0.867964	0.899509	1.2372
	Fcer1g	-0.24934	-1.00812	-1.78213	-0.569085	-1.07385	0.434728	-0.407678	0.407633	0.598897	0.260556	0.630138	-0.584065	-1.48982	-0.581714	-0.514543	2.32455	0.703754	0.884471	0.854076	1.16154
	Cd300a	-0.0740595	-0.648088	-1.02094	0.0560604	-0.533325	-0.450361	0.500765	0.387228	0.115138	-0.368054	1.0249	-1.14909	-1.14909	-1.14909	-1.14909	2.48317	-0.244883	0.813412	1.33925	1.21613
	Nrros	-0.871778	-0.861466	-1.15158	0.115091	-0.754981	-0.397705	-0.379885	-0.905009	0.429911	-0.457541	1.21056	-0.486528	-0.831573	0.361747	-0.538412	2.65586	0.507707	-0.057658	1.9249	0.488333
	Cd47	-0.712383	-1.07108	-1.07832	-0.572233	-0.844997	0.503394	-0.350988	0.00512795	0.0477801	-0.648824	-0.404201	-0.361092	-0.72583	-0.431616	-0.96919	2.25098	1.60528	1.29323	1.3751	1.08986
	Ly6c1	-0.464945	-0.754608	-0.722476	-1.12784	-1.14237	-0.281777	0.0968838	0.0944453	-1.12761	-0.959946	0.213812	-0.167684	0.0473606	-0.522959	-0.820515	1.55482	1.54986	1.76834	1.26845	1.49876
	Klrd1	-0.0993282	-0.709726	-1.33873	-2.02185	-1.12507	1.27031	0.237203	0.426588	-0.479779	-0.194251	0.747785	-0.53476	-0.513407	-0.617297	-0.678848	1.60112	1.18388	1.41452	0.342124	1.08951
	Rgmb	0.407298	0.379596	-0.958814	-1.10789	-0.188159	0.280384	0.561495	-0.49375	-0.885219	-0.0905121	0.737912	-0.1323	-2.21652	-1.26742	-0.935826	1.18944	1.42346	0.903745	1.189	1.20408
	Sema4a	-0.43499	-0.506928	0.0537664	-0.925501	-0.803076	0.570647	0.810667	0.39961	-0.496528	0.130501	-0.575927	-0.00519148	-2.29026	-1.08631	-0.927881	1.40834	1.6654	0.694858	0.939127	1.37969
	Csf2rb2	-0.758996	-0.758996	-0.598209	-0.368868	-0.306638	-0.215591	0.111986	0.664634	-0.369782	-0.405084	-0.758996	-0.527125	-0.370213	-0.758996	-0.474829	2.73794	1.71767	-0.758996	0.316913	1.88217
	Cd209d	-0.0775028	-0.274688	-0.791914	-0.791914	-0.791914	-0.504083	0.749512	-0.280134	0.16458	-0.791914	-0.791914	-0.358184	-0.791914	-0.791914	-0.791914	2.90404	0.948648	1.09816	0.545481	1.41949
	Cd209a	-0.841412	-0.841412	-0.841412	-0.605462	-0.841412	-0.22599	0.439153	0.00108827	0.567061	-0.371287	-0.841412	-0.841412	-0.841412	-0.841412	-0.307443	2.34757	1.01525	0.657355	1.47872	1.73528
	Slamf9	-0.183625	-0.851827	-0.851827	-0.851827	-0.851827	0.55372	-0.0789164	0.646267	-0.851827	-0.562274	-0.630847	-0.371072	-0.851827	-0.106365	-0.0920474	2.97997	0.694744	1.26501	-0.382422	1.37883
	Ldlr	-0.603888	-0.259967	1.64024	-1.72514	-0.163023	-0.759692	-0.0646611	0.695393	-0.730984	-0.360534	0.0398588	-0.447641	-2.19963	0.175372	-0.261362	0.89326	1.61401	0.572661	0.53569	1.41004
	Ifngr1	-1.70596	-1.5652	-0.894053	-1.24399	-0.532157	-0.00345948	-0.804123	0.0903102	-1.14414	-0.61009	1.11116	0.591255	1.43743	1.08505	0.951112	1.11412	0.23046	0.514799	1.15417	0.223305
	Fgl2	-0.466956	-1.26758	-1.04269	-1.32988	-1.65609	-0.331986	-0.693906	0.358287	-0.945926	-0.379373	1.24196	1.26879	1.43289	1.11616	1.33185	1.12607	-0.378061	0.181206	0.382535	0.052688
	Ifngr2	-1.81576	-0.592014	-2.10266	-0.365074	-0.606635	-1.68353	0.0904256	-0.554159	0.154496	-0.219893	0.389411	0.91962	0.672715	0.569184	0.418744	0.727503	1.71393	0.572824	0.873406	0.837466
	Ltb	-1.35374	-0.677595	-1.40082	-0.494239	-0.846036	-1.08566	-0.285457	-1.15215	-0.536099	-0.948885	1.40621	0.828311	1.61434	0.739375	1.50957	0.728387	0.304746	0.958467	0.0863781	0.604895
	Il2rg	-2.26738	-0.884003	-0.878868	-1.022	-0.55875	-0.798681	-0.307357	-1.23036	-0.39181	0.0481784	1.34295	0.0958863	0.994506	0.577532	0.9561	1.41121	0.566293	0.440572	0.657699	1.24828
	Ccr9	-1.1536	-1.07945	-1.84267	-0.546627	-0.973889	-0.938457	-0.739791	0.230492	0.607541	0.41625	0.0867977	-1.2809	0.881824	1.2212	0.885607	1.63139	0.262485	0.307835	1.37462	0.649355
	Il4ra	-1.25973	-1.17705	-1.0586	-1.11459	-1.40786	-0.812221	-0.0274587	-0.502774	-0.752278	-0.498206	0.022292	0.414096	0.868729	1.04761	0.40535	0.901241	1.60667	0.557853	1.69223	1.09469
	Treml2	-1.51279	-0.885999	-0.182029	-1.1592	-0.717619	-0.838187	-0.414151	-0.185757	-1.28968	-0.781292	-0.364761	0.717449	0.953681	-0.31975	0.289471	1.37586	1.45987	1.28843	1.02691	1.53955
	Itga6	-1.32346	-0.677972	-0.286801	-1.76532	-0.756187	-1.20736	-0.216781	-0.187196	-1.44301	-0.403704	-0.0318756	1.06644	1.37957	0.774001	0.245588	1.54655	1.3707	0.508546	0.628168	0.780111
	Il21r	-1.21279	-0.321688	-0.298309	-0.777687	-0.700211	-1.82102	-0.119694	-0.0217187	-0.855229	-0.169541	-1.66762	1.14716	1.42995	1.26845	0.98201	0.000237064	1.28569	-0.0196201	0.81207	1.05957
	Adgre5	-1.03899	-0.659127	-0.134244	-1.94117	-1.12736	0.400021	0.324297	0.108478	-2.00791	0.0994233	-0.32851	0.6118	1.20027	-0.0596615	0.363982	1.319	1.43309	-0.109729	0.0484755	1.49786
	L1cam	-0.845808	-0.35317	-0.293131	-1.78728	0.186137	-0.385761	0.702925	0.192764	-1.80102	0.233134	1.16317	0.49138	0.836094	-1.65632	0.144416	1.27962	1.2708	-0.808096	0.0513414	1.3788
	Gpr65	-0.736047	-0.127908	-0.827659	-2.34749	-0.527239	-0.396398	0.0198447	-0.297374	-1.91602	-0.134189	1.39952	1.58553	0.646602	0.139325	0.743741	0.877354	0.974726	0.267393	-0.202489	0.858772
	Sdc3	-0.313402	0.0267199	0.119066	-2.8195	-0.276536	-0.559279	0.521778	0.59568	-1.91164	0.195391	0.913563	0.925719	0.0769684	-0.104812	-0.658013	1.02624	1.19474	0.310957	-0.418775	1.15513
	Cd55	-0.338835	-0.159046	-1.07598	-2.28927	-1.08201	-0.0349933	0.386916	0.390925	-1.88153	-0.0715421	0.0293148	0.900443	0.447937	-0.40449	0.0314793	0.53965	1.47504	1.4097	0.462845	1.26344
	Il7r	-1.51337	-0.481267	-1.79246	-1.59731	-0.967944	-0.450546	0.345272	-0.369777	-1.00227	-0.194413	0.811413	0.426407	0.652084	0.147965	0.293654	1.04776	1.53303	1.12511	0.66561	1.32104
	Sell	-0.958162	-0.989204	-1.38827	-1.6703	-1.33959	0.0721934	0.149211	0.287379	-1.38072	-0.158544	0.382454	0.673267	0.390623	-0.243602	0.0144825	1.19429	1.24733	1.52408	0.976843	1.21623
	Ccr7	-1.21993	-0.825629	-0.923094	-1.68089	-1.20526	-0.476478	0.425274	-0.193674	-1.32482	-0.355666	-0.000762388	0.856841	0.506546	-0.209198	0.301693	0.966946	1.64215	1.31135	1.25243	1.15217
	Itgb3	-0.726162	-1.46411	-1.72532	-1.60134	-0.846933	0.52439	-0.045646	-0.103686	-0.770521	0.0510046	0.195329	-0.175337	-0.0986357	0.560595	-0.12105	1.63367	1.39576	0.596297	1.58747	1.13423
	Selplg	-1.16804	-1.16121	-0.852655	-1.90365	-0.700027	0.407612	0.0190576	-0.66457	-1.58564	-0.155171	0.807818	0.424084	0.585801	0.450026	0.36873	1.72534	1.18367	0.210037	0.588331	1.42045
	Itgb7	-0.969379	-1.21309	-0.531476	-2.31705	-0.373569	0.151757	-0.18796	-0.719157	-1.46998	-0.0128155	0.850382	0.512867	0.401252	0.511673	0.18866	1.24792	1.16514	0.0666406	1.17973	1.51846
	Bst2	-0.442317	-1.38121	-0.162285	-1.4866	-1.18721	0.229438	-0.690695	0.158079	-1.02908	-0.584086	0.645372	-0.266111	0.239048	-0.220102	0.447685	2.79078	0.288369	1.19748	0.461362	0.992088
	Ly6k	-1.17866	-1.35394	-0.66642	-1.84852	-0.735759	-0.602702	-0.597443	-0.0582062	-0.581786	-0.40154	0.0578342	0.347273	0.956771	0.0660356	0.59095	1.63919	0.48255	1.96907	0.70496	1.21034
	Il18bp	0.149505	-0.683391	-0.814279	-0.34008	-0.834947	0.212735	-0.710107	0.611587	-1.9022	-0.324247	1.28092	-1.37518	0.743042	-0.530944	-0.415197	1.77586	0.171274	2.03153	0.682216	0.27191
	Cd93	-0.682552	-0.845437	-0.845437	-0.845437	-0.845437	-0.845437	-0.337474	0.428443	-0.845437	-0.254815	1.3437	-0.248507	0.582865	-0.535136	-0.845437	2.67666	0.88711	-0.188696	0.83631	1.41014
	Siglech	-0.273826	-0.901001	-0.901001	-0.622584	-0.825335	-0.318921	0.562762	0.0390147	-0.901001	-0.301119	0.968786	-0.356001	-0.901001	-0.901001	-0.901001	2.51172	1.24687	0.828818	0.27791	1.66791
	Ly6d	-0.15591	-0.0904682	-1.7921	-1.99665	-0.648263	0.186744	0.476079	0.480154	-1.32359	-0.316229	1.01232	0.653499	0.339836	-0.776953	0.216595	2.44544	0.322095	-0.0292935	0.1777	0.819
Fig. 3d
		Tfh21_LCMV	Tfh21_flu	Tfh21_tm	Tfh21_hp	Tfh21_cr	Tfh_LCMV	Tfh_flu	Tfh_tm	Tfh_hp	Tfh_cr	Tfr_LCMV	Tfr_flu	Tfr_tm	Tfr_hp	Tfr_cr	Teff_LCMV	Teff_flu	Teff_tm	Teff_hp	Teff_cr
	Ascl2	0.913355	1.32553	0.686976	1.5493	0.837117	0.228942	0.697489	0.355111	1.15884	0.520446	-0.136601	-0.617059	-0.0804479	-0.0856665	-0.281853	-1.47047	-1.47047	-1.47047	-1.47047	-1.18959
	Vdr	-0.124848	1.2574	0.272448	1.52785	0.956835	-0.261545	0.796603	0.249693	1.29461	0.832667	-1.53532	-0.790197	0.2972	0.191908	0.105379	-1.53532	-1.45418	-1.53532	0.378481	-0.92435
	Cxxc5	0.309072	1.20025	0.194201	1.33347	0.549699	0.0933085	0.608178	0.214739	0.822627	0.49481	-2.48768	0.253185	0.235245	-0.206176	0.242829	0.201266	-0.154759	-2.48768	-1.11681	-0.299778
	Trerf1	0.759599	1.47	1.09109	0.756656	1.04015	0.0551157	1.10403	0.360046	0.0296489	0.977551	-1.85482	-0.190878	0.271925	-1.23107	-0.456225	-0.510106	-0.429325	-1.78853	-1.48011	0.0252458
	Padi4	0.701958	1.27133	1.08089	1.49451	0.979118	0.0846596	0.787443	0.683461	1.09615	0.668817	-1.82754	-0.434683	-1.3141	-0.382296	-0.772535	-0.670235	-0.671907	-1.30421	-0.506016	-0.964823
	Pou2af1	0.220155	1.19804	1.08507	1.25312	0.809688	-0.133209	0.970746	0.841959	0.92053	0.672714	-0.913115	0.401932	-0.77762	-0.333111	-1.20794	-0.127796	-0.792995	-2.43878	-0.722539	-0.926846
	Lmo4	0.201883	1.29416	-0.483558	1.17739	1.03945	0.209254	0.770697	-0.23664	1.3778	0.770426	-0.86775	-2.72065	-0.323444	-1.2648	-0.959786	0.301097	0.293686	-0.627931	-0.126278	0.175004
	Hmgb2	0.898385	-0.549354	0.850648	-0.0677684	1.16885	1.57691	-0.317808	1.11149	0.628752	0.753452	1.07949	-0.15815	-0.902531	-0.243971	0.223043	-0.994984	-2.13836	-0.843681	-0.552171	-1.52224
	Asf1b	0.688246	-0.509007	1.23389	-0.0830562	0.969742	1.28344	-0.346668	0.864707	0.147069	0.920713	1.17917	0.0746568	-0.107591	0.281173	0.295406	-1.09751	-2.21142	-1.57818	-0.653149	-1.35163
	Gmnn	1.00686	-0.722874	0.925732	-0.133546	0.837164	1.46118	-0.385038	1.13892	0.125047	0.644904	1.46196	-0.0469218	-0.789958	0.301572	0.44131	-1.85497	-1.38662	-0.697693	-0.796881	-1.53015
	Hmgb1	1.11898	0.0428959	1.04338	0.643943	1.48299	0.749415	-0.483027	1.2436	0.697172	0.831596	0.256356	-0.701379	-0.773305	-0.400526	0.36845	-1.38695	-1.86484	-0.26399	-0.978956	-1.62581
	Ezh2	1.08578	0.809525	1.48517	-0.312923	0.802012	1.24735	0.369372	1.07874	-1.18413	0.727004	0.429146	0.326926	-0.340153	-0.00434812	-0.265819	-0.571448	-1.13002	-1.06434	-2.00459	-1.48325
	Wdhd1	0.945483	0.0512966	1.74202	-0.355015	0.673552	0.712413	0.226569	1.96168	-0.798485	0.526493	-0.547797	0.987732	-0.999142	0.414989	-0.0104397	-1.06062	-0.486274	-1.37423	-1.12566	-1.48458
	Nfkb1	0.421545	1.47449	0.306892	1.42666	0.88007	-0.180735	0.630201	-0.0750743	0.928444	0.501858	-0.325271	0.159186	0.754443	-0.802103	-0.0615967	-0.729521	-0.407596	-2.78755	-1.32488	-0.789465
	Nsd2	0.423934	0.831522	1.52555	-0.434525	0.800869	0.76342	0.72627	0.750196	-0.437096	0.838231	-0.104924	-0.0951939	0.392615	-0.529605	-0.159767	0.630803	-0.970438	-1.95404	-2.56497	-0.432858
	Atf6	0.742834	1.16112	0.792588	0.703367	1.10233	0.445184	0.620788	0.414642	-0.205181	0.797621	0.161892	-0.272939	-0.375313	-0.296113	-0.724704	0.829508	-1.21222	-2.92738	-1.19622	-0.561808
	Mef2b	0.714083	1.52714	0.356142	1.06788	0.733246	0.0599844	1.24425	0.351675	0.522718	0.00807785	-0.257781	0.941072	-1.17603	0.0800007	-0.889497	0.228429	-0.341174	-2.07579	-1.49057	-1.60386
	Ikzf2	0.0727036	0.455567	0.218339	0.483771	0.123554	0.124465	0.224122	0.12301	0.231136	0.232462	1.0168	1.11572	1.04501	1.06292	0.966542	-0.550225	-1.70447	-2.32539	-1.46287	-1.45317
	Mdfic	-0.470121	0.877677	-0.0174856	0.441173	0.125796	0.203632	0.355062	-0.167834	0.279982	0.206993	1.00776	0.882822	1.14255	0.956683	1.05798	-1.03824	-1.23412	-2.86709	-0.819718	-0.923508
	Id3	0.61041	0.377682	-1.29094	1.34849	0.555988	0.849518	0.516784	-0.480897	1.64617	0.843129	0.225213	0.0789793	0.0201944	0.490982	0.759918	-0.660617	-1.67934	-1.38159	-1.37037	-1.4597
	Elk3	-0.297527	1.0575	0.284477	-0.127209	0.654985	-0.0520362	1.21096	-0.0451412	-0.542177	0.855923	0.728239	1.07762	0.733924	-0.531185	0.343106	0.102028	-0.339443	-2.7877	-2.03964	-0.2867
	Pou2f2	0.140535	0.825756	0.531247	-1.02995	0.215694	0.675328	0.959064	0.269073	-1.65895	0.550543	0.852126	0.962964	1.46017	-0.704623	0.747122	-0.46053	-0.107572	-1.75939	-2.00859	-0.460011
	Hivep3	-1.11011	0.771248	0.602197	-0.660972	0.106173	-0.688891	0.677414	0.241601	-0.83836	0.809513	0.86167	1.44348	1.76296	0.138935	0.843986	-0.42084	-0.49383	-2.27629	-1.18292	-0.586968
	Hmgn3	0.476198	-0.238887	0.463538	-0.437641	-0.254899	0.569172	0.00996426	0.3503	-0.365573	-0.0232265	1.64289	1.1061	0.812243	0.473645	0.968638	0.936816	-1.51369	-1.94366	-1.94954	-1.08239
	Mxd4	0.20848	0.585161	-0.192777	-0.335435	-0.0415506	-0.052015	0.621493	-0.478454	-0.200401	0.227108	0.825862	1.36218	1.70454	0.595554	1.09586	0.130169	-0.551051	-2.16169	-1.96565	-1.37738
	Zbtb1	1.04334	0.608971	0.350793	0.607455	1.02137	0.0625516	0.409151	1.39825	-0.643496	0.617758	-0.328576	0.732635	0.62096	-0.260771	0.486298	-1.67103	-0.854015	-0.543222	-2.61648	-1.04196
	Zfp41	0.214009	0.776417	0.889033	0.447623	0.832088	0.286711	0.587253	-0.239598	0.169954	0.849365	0.296973	0.636441	0.918287	0.56007	0.81678	-1.48015	-1.4063	-1.55927	-1.95884	-1.63685
	Gas2l1	0.257317	0.900302	0.144051	0.639591	0.478613	0.409799	0.544341	0.0603412	0.225401	0.597296	1.09191	0.475965	0.678687	0.441817	0.830716	-2.18325	-1.26233	-2.18325	-1.51641	-0.630909
	Tox2	0.515058	0.896334	0.756649	0.771289	0.753894	0.223015	0.713371	0.321811	0.648438	0.656417	0.1954	0.30284	0.419281	0.28792	0.389195	-2.52801	-1.55718	-1.7597	-1.33294	-0.673092
	Carhsp1	0.864725	0.665825	1.05822	-0.0732072	0.921411	0.895117	0.908069	0.731687	0.34421	0.632183	-0.408242	0.173123	0.550396	0.0804167	-0.0735657	-2.25087	-1.01535	-2.20135	-0.706956	-1.09585
	Zfp821	0.647193	1.07071	0.574995	0.303315	0.771658	0.518813	0.972509	0.445862	0.0191979	0.669006	-0.248771	0.427505	0.360979	0.365241	0.0888552	-3.08881	-0.589837	-1.66095	-0.954601	-0.692868
	Grhl1	0.189828	0.929548	1.11166	0.0810254	0.882507	0.00501214	0.768082	0.84711	-0.469022	0.931083	0.113996	0.379202	0.522087	0.154373	0.678828	-2.29928	-0.822101	-2.29928	-1.0369	-0.667759
	Jazf1	0.88406	0.739503	0.670826	0.0677399	0.184335	0.370067	0.647601	0.655449	-1.09851	0.213589	1.17719	0.952717	0.239571	0.452377	0.556713	-2.83845	-0.705814	-1.17368	-0.718148	-1.27714
	Plagl1	0.886145	1.03239	0.755443	-0.468239	0.166706	0.929739	0.589056	0.209675	-0.254557	0.144805	0.135345	1.1319	1.10229	0.320045	0.859693	-1.72424	-1.31612	-1.72424	-1.16085	-1.61499
	Rb1	0.131903	0.565312	0.84366	0.168756	0.587412	0.279973	0.548913	0.560643	-0.0230402	0.631393	0.016165	0.632944	0.343373	-0.00798165	0.142361	-3.75569	0.338022	-1.01474	-0.816278	-0.173103
	Ybx1	0.274899	-0.255452	1.39556	-0.206849	1.41774	1.3728	0.105974	0.883543	-0.492351	1.1221	0.822529	0.0663644	0.365526	-0.252034	-0.106185	-1.29766	-1.84439	-1.84646	-1.02029	-0.505373
	Tfdp1	0.993867	0.0256481	1.35054	0.275108	0.764614	0.78334	0.280941	0.984862	0.419514	0.957827	0.164692	0.454622	-0.407385	0.333883	0.00930335	-1.36427	-0.94245	-2.2652	-0.959835	-1.85962
	Ncapg2	0.72376	0.149004	1.47085	0.205435	0.955317	1.10738	0.301327	1.14041	-0.254283	0.888522	0.0150648	0.303036	0.0218377	0.272703	0.0105204	-1.45418	-1.21298	-1.75166	-0.790017	-2.10204
	Jdp2	1.31242	0.832116	0.936247	0.528608	0.687578	0.957997	0.450556	0.565016	0.225951	0.57621	0.387425	0.368179	-0.291954	-0.242745	0.114471	-2.03533	-0.74161	-2.28522	-1.28234	-1.06357
	Bcl6	-0.0359397	1.61668	1.02086	1.27437	0.726118	-0.364318	1.11112	0.351322	0.712642	0.576673	-0.498973	0.414486	0.194114	-0.139171	-0.256435	-1.20539	-0.714905	-2.13861	-1.69792	-0.946721
	Mafg	0.390901	1.37835	0.958841	1.34025	0.746994	-0.410111	0.700346	0.0852297	0.754947	0.410861	0.113289	0.443358	-0.215081	0.314292	-0.193703	-1.42987	-0.824017	-2.71829	-1.09577	-0.750825
	Nfatc1	0.0852846	1.34276	1.30081	0.383615	0.701188	0.112222	1.07618	0.265634	-0.0898482	0.785059	-0.420035	0.58739	0.61888	0.0740352	0.03094	-0.809777	-0.760729	-2.62635	-1.78663	-0.870628
	Egr2	0.43181	1.18575	1.05412	0.746039	0.734195	-0.330836	0.77323	0.548533	0.457377	0.596474	-0.58474	0.626445	0.806321	0.322623	0.0811797	-0.908835	-1.24653	-2.09076	-1.95727	-1.24513
	Ikzf3	0.659545	1.29433	0.487772	0.920345	0.506662	0.398358	0.698986	0.363806	0.448716	0.360795	0.431652	0.380724	0.295615	0.552178	0.00632591	-1.04945	-0.964628	-2.13207	-2.29844	-1.36122
	Tox	0.258888	1.41554	0.43917	0.888661	0.49567	-0.0195367	0.740594	-0.251875	0.239555	0.411896	0.451559	1.03468	0.606266	0.171716	0.342983	-0.482083	-0.978888	-2.57754	-1.87538	-1.31187
	Cebpa	0.595701	1.21807	0.701893	1.31808	0.676087	-0.034589	0.646361	0.252738	0.799925	0.475073	-0.0121848	-0.013397	0.384216	0.669514	0.0534374	-1.6481	-1.36247	-2.1474	-1.15811	-1.41485
	Hif1a	1.04523	1.31309	1.29927	1.02286	0.755968	-0.0910337	0.276166	0.906878	0.00849524	0.260906	-0.171009	0.22747	0.475277	0.191398	0.00314366	-1.10277	-1.54059	-1.72316	-1.66494	-1.49265
	Rbbp8	0.885535	0.241961	0.880577	-1.55447	0.816728	1.16964	0.0258044	1.2564	-1.78998	0.687251	1.28932	0.278607	0.757084	-0.712117	0.120085	-1.10836	-0.263473	-0.520858	-1.58048	-0.879258
	Batf	1.66651	-0.00562099	0.196254	0.593349	0.427328	1.4324	-0.596589	0.179626	0.167741	0.00613013	1.40416	-0.413517	0.204747	0.620643	0.777098	-0.899464	-2.1426	-1.25221	-0.835886	-1.5301
	Gabarapl1	0.607385	0.589134	0.417224	0.40207	0.313425	0.385816	0.181593	0.560256	0.0303227	0.31794	1.03665	0.660731	0.516078	0.53906	0.737994	0.035117	-2.24109	-1.56662	-1.07035	-2.45274
	Hmgb3	0.968561	0.406674	0.741402	-0.119761	0.590384	1.22768	0.292137	0.92231	-0.183972	0.406352	1.06922	0.668493	0.110893	-0.294335	0.464066	-0.764018	-1.69817	-1.40768	-0.923103	-2.47713
	Plscr1	1.04471	0.186839	0.236514	-0.293587	0.310511	0.855521	0.180803	0.540902	-0.0672912	0.417994	0.952005	0.343456	0.673762	0.391439	0.778659	-0.403783	-2.7959	-2.00691	0.117045	-1.46269
	Smarcb1	-0.477033	0.437202	1.10366	0.342993	0.911949	0.184786	0.0828682	0.579019	0.509925	0.654245	1.10867	0.420627	0.505042	0.225742	0.607358	-0.130871	-2.30853	-2.08591	-1.30378	-1.36795
	Maf	0.0599866	1.00067	1.05909	0.893029	0.681832	-0.138054	0.472287	0.339306	0.496572	0.426063	0.412215	0.27139	0.645728	0.547062	0.494393	-1.2292	-2.23163	-2.30516	-1.04753	-0.848042
	Nr2f6	0.150601	0.654917	0.619068	1.06232	0.559856	0.210253	0.265116	-0.118681	0.575677	0.340934	0.0851965	-0.0466224	0.512428	0.82657	0.601041	0.632589	-1.19923	-2.98646	-1.76275	-0.982811
	Litaf	0.549145	0.672282	0.912865	0.778235	0.171286	0.792241	0.68361	0.209964	0.594181	0.416142	0.179417	0.131673	-0.0271367	0.577249	-0.101461	0.270801	-1.81942	-3.06365	-0.749145	-1.17829
	Lef1	-0.71364	-0.0274643	-0.189365	-0.543791	-0.132486	-0.411781	0.557264	-0.516375	-0.499858	0.0429279	-1.65646	-0.120704	-0.756169	-1.0394	-1.02	1.07857	2.40145	0.930472	0.822855	1.79395
	Nacc2	-0.492806	-0.545984	-0.537731	0.0289778	-1.02178	-0.188966	-0.125734	-0.575315	-1.03544	-0.083836	-1.38873	0.250998	0.0431519	-1.14616	-0.791954	1.76061	1.64216	1.50586	1.27151	1.43117
	Hoxa7	-0.68038	-0.68038	-0.68038	-0.68038	-0.68038	-0.68038	0.441616	-0.331826	-0.262234	0.424382	-0.68038	-0.68038	-0.68038	-0.68038	-0.68038	2.70643	1.80684	1.28296	0.46722	0.948801
	Satb1	-1.37601	-1.25417	0.610244	-0.656445	-0.41431	-0.880968	-0.0967397	-0.232672	-0.300674	-0.158001	-0.579498	-0.323194	-0.183746	-0.229331	-1.21884	1.2852	2.17775	0.880998	1.2901	1.66031
	Trib2	-1.42562	-0.355846	0.864682	0.337138	-0.412634	-1.79064	0.0194626	0.201494	0.411247	-0.309288	-2.01607	0.047016	-0.0630085	0.564737	-1.06682	0.467798	1.49317	0.251076	1.83149	0.950614
	Zfp652	-0.603957	0.276881	-0.366676	-0.930527	-0.328432	-0.433974	0.682044	-0.147355	-0.992886	-0.0423185	-2.48847	0.992841	0.220369	-0.719446	-0.330829	1.35417	1.83565	-0.0979038	0.574727	1.54609
	Sp100	0.182938	0.41003	-0.318059	-1.36812	-0.20029	-0.236443	0.883923	0.358133	-1.70313	0.137287	-0.749466	0.236429	0.229618	-1.61079	-0.488667	1.52392	1.67762	0.979264	-1.2565	1.31231
	Klf2	-0.541285	-0.726673	-0.161079	-2.00354	-0.700137	0.591067	0.489389	-0.294206	-1.70282	0.00601489	-0.148053	0.560465	-0.512848	-0.524422	-0.33977	1.23651	2.00453	0.326569	0.74431	1.69597
	Chd7	-0.454727	0.351232	0.404048	-1.6573	-0.641643	-0.0939245	1.01247	0.196863	-1.50044	-0.162867	0.447783	0.759158	-0.229493	-0.720939	-0.89394	1.3867	2.33707	-0.753531	-0.861232	1.07472
	Plac8	-0.662293	-1.29952	0.468565	-1.16929	-1.31456	0.529424	-0.709696	1.33126	0.672671	-0.269497	0.637204	-0.811273	-0.273648	-0.559538	-0.963233	1.7396	-0.716534	1.10433	1.75343	0.512594
	Rpl23	-1.30237	-1.52579	-0.581669	-0.101889	-0.833889	0.12729	-0.924457	-0.588966	1.17483	-0.317744	0.129763	-0.80246	-0.51614	0.345605	-0.264984	0.185494	0.520095	1.87794	2.20298	1.19636
	Irf9	-1.08878	-0.26024	-0.569336	-1.91508	-1.17814	-0.824974	-0.205065	-0.643892	-0.960853	-0.766373	0.409935	0.41825	0.895707	0.647889	0.684331	1.9684	1.32591	1.31649	0.227815	0.518011
	Tsc22d3	-0.835787	-0.326595	-1.02564	-1.82634	-1.03004	-0.553139	0.174188	-0.344846	-1.50559	-0.584726	0.286656	0.781252	0.0494464	-0.173139	0.421753	1.33148	1.76252	1.26317	0.956418	1.17896
	Padi2	-1.32211	-0.859634	-1.02481	-1.54293	-1.52086	0.209066	0.249487	-0.369549	-0.897756	-0.31496	0.763636	0.604565	0.48495	0.52357	-0.118633	1.81889	1.52225	-0.15165	0.422564	1.52392
	Smad7	-1.30116	-0.34687	-1.01292	-2.44081	-0.943196	-0.0721652	0.460384	-0.510239	-1.24947	-0.328869	0.676606	0.944617	0.650868	0.339774	0.488526	0.927747	1.52341	0.385407	0.712155	1.0962
	Rara	-1.66839	-0.335399	-1.05111	-1.27866	-1.06424	-0.566902	0.475155	-0.598793	-1.74549	-0.0700827	0.968433	1.18311	0.99258	0.315199	0.384366	1.10685	1.38352	-0.020737	0.408223	1.18237
	Gata1	-1.50123	-0.94501	-1.05065	-0.931622	-1.10549	-1.50123	-0.194387	-0.291766	-0.643681	-1.02244	0.602936	1.00844	1.32628	0.854637	0.881569	0.844229	0.886148	0.87342	1.16863	0.741239
	Tle1	-1.83469	-1.33352	-0.592906	-0.681364	-0.246837	-0.980297	-0.874922	-0.435935	-0.50822	-0.52414	-0.258629	1.01436	0.637041	0.384999	-0.301842	1.43624	1.45566	1.188	0.931057	1.52593
	Myc	-1.7401	-0.838055	0.181264	-1.35089	-1.02588	-0.607394	-0.0334321	-0.548005	-1.38762	-0.108925	1.24044	1.76552	1.28251	0.139569	0.553241	-0.304186	1.33738	-0.11013	0.667926	0.886754
	Stat1	-0.500314	0.194161	0.211803	-1.11674	-0.68589	-0.816538	-0.258274	0.327511	-1.65956	-0.712707	0.656954	0.679058	1.77596	-0.793768	0.441989	1.76721	0.497559	1.37497	-1.62887	0.245478
	Irf1	-0.39549	0.415365	0.0162154	-1.65197	-1.1022	-0.396499	0.408751	-0.038073	-2.08128	-0.652105	1.15148	0.76845	1.00605	-0.749459	0.422954	1.16051	1.2912	1.17526	-1.18058	0.431428
	Mcl1	0.0396432	-0.349104	-0.945822	-1.66062	-0.937018	-0.704539	0.0561961	0.000261177	-2.2049	-0.693811	0.465063	1.36478	0.981519	-0.225603	0.573224	0.701613	1.07415	1.78514	0.244561	0.435264
	Bcl2	0.133102	-0.284604	-1.68306	-0.939146	-1.09744	0.248863	-0.064482	-1.02509	-1.49884	-0.668631	-1.04862	0.992546	1.13172	0.394371	0.384758	1.10084	1.38399	0.162383	1.70009	0.677244
	Bach2	-1.87067	-0.342027	-0.588279	-1.06498	-1.07494	-0.457582	0.936533	-0.0992379	-0.910401	0.224802	-1.2378	1.15711	1.08015	-0.247917	-0.00628875	0.943299	2.03247	-0.137455	0.477974	1.18523
	Foxo1	-1.90453	0.380536	-0.164363	-0.866789	-0.437701	-0.957711	0.796899	-0.769114	-0.894817	0.0573857	-1.14925	1.19017	1.06789	0.203003	0.312706	0.589817	2.0851	-0.637985	-0.341523	1.44027
	Klf13	-1.87923	0.371774	-0.177206	-0.20911	-0.890159	-0.835117	0.818814	-1.45196	-0.456691	-0.333649	-0.284609	0.537053	0.458345	-0.0883573	-0.110659	0.741813	2.43905	-0.880647	0.724915	1.50564
	Klf7	-1.81239	0.848778	-0.546672	0.154296	-0.325872	-0.927715	0.518689	-1.40135	-0.906291	-0.2768	0.0786354	0.432885	0.0553775	-0.0562488	-0.179364	1.36352	2.59473	-0.810186	0.162587	1.0334
	Smad4	-1.48328	0.47698	-0.184434	-0.254206	-1.47611	-1.29758	0.679189	-1.28206	-0.847454	-0.305383	-0.315777	0.519668	1.45527	0.179024	-0.127715	0.761575	2.28457	-0.346145	0.69017	0.873706
	Smad1	-1.38068	-0.223439	0.35771	-1.26461	-0.512329	-1.23491	0.0862429	-0.332673	-0.840652	0.0899768	0.691169	0.956556	-0.0346211	-1.56164	0.36143	2.21074	1.68441	-0.014224	-0.0416389	1.00319
	Thra	-2.01878	0.269222	-0.577765	-1.32891	-0.0250867	-0.590204	0.588766	-0.596491	-1.26486	0.138967	0.499499	0.599264	0.863724	-1.12617	0.451854	1.74624	1.7431	-0.44737	0.0965997	0.978409
	Foxp1	-1.45335	0.670689	-0.245894	-0.955205	-0.252152	-0.561361	0.784312	-0.357884	-1.5801	0.213703	0.038769	1.01853	1.03229	-1.02008	0.388439	1.33579	1.9779	-0.341226	-1.45376	0.760582
	Taf4b	-0.0668075	0.566079	-1.24312	-1.00827	-1.03645	-1.04491	0.452836	-0.385315	-1.09041	-0.38702	0.754103	-1.81681	0.264925	0.0571727	-0.064702	1.7895	1.67559	0.641363	0.981482	0.960766
	Oasl1	0.241216	-0.253656	-0.0778943	-0.605921	-1.19204	0.576508	0.0561255	-0.465595	-2.89937	-0.548307	0.436816	-0.728335	0.358769	-0.245297	0.204023	2.08152	0.856726	0.952847	0.387172	0.8647
Fig. 3h
		Tfh21_LCMV	Tfh21_flu	Tfh21_tm	Tfh21_hp	Tfh21_cr	Tfh_LCMV	Tfh_flu	Tfh_tm	Tfh_hp	Tfh_cr	Tfr_LCMV	Tfr_flu	Tfr_tm	Tfr_hp	Tfr_cr	Teff_LCMV	Teff_flu	Teff_tm	Teff_hp	Teff_cr
	Axl	3.47641	3.61099	3.89724	4.34979	3.56059	4.61854	4.656	4.11452	4.69476	4.54432	5.97176	7.45196	7.86723	7.36205	7.30049	0.875144	1.32854	-2.47565	3.50337	2.97283
	Bcam	-1.03129	1.95973	1.534	0.403998	-0.947866	1.59175	2.08445	1.21001	0.976758	2.17064	4.22589	4.08685	5.18166	4.52128	4.87526	-2.47565	-0.538597	-0.76427	0.894229	0.337126
	Ebi3	2.52906	2.6094	2.42007	1.91028	3.13196	4.36926	3.44452	2.64016	3.53126	4.08468	5.83081	5.28573	5.69475	5.73984	5.97375	1.55441	-1.03034	-2.47565	3.40921	0.924897
	Itgae	1.08006	1.31074	-0.167794	1.24211	0.818539	0.0971701	2.257	2.18176	2.67832	2.92818	7.83632	7.39953	8.23638	8.12301	7.96654	-2.47565	-0.18631	-1.37981	4.18688	1.49224
	Tgfbr1	4.3443	4.49342	3.72907	5.1617	4.52382	3.50271	4.5979	5.07981	4.23811	4.62305	5.70832	6.77272	7.18407	6.37572	6.28956	4.2285	4.99009	5.1311	4.99937	4.44397
	Tnfrsf13b	6.58508	6.63189	5.87983	6.15449	6.29462	6.05699	6.35581	6.01137	6.25136	6.37769	7.15511	6.93338	6.56551	6.45988	6.70116	6.01368	5.66111	4.60946	5.48109	5.64711
	Slamf1	5.3853	5.81419	5.78455	4.95027	6.10943	5.71116	5.76055	6.25249	4.21935	6.04994	5.70832	7.0503	7.16169	5.89843	7.24558	3.41382	4.90315	4.68595	3.61416	5.34438
	Cd83	6.5355	7.03659	6.27421	6.81853	6.72643	6.05719	7.09715	7.31313	6.31122	6.78212	8.45042	9.23804	9.32732	9.08498	9.54142	5.35066	4.35271	2.85488	3.92519	3.95022
	Pdcd1lg2	4.62626	5.06334	4.40708	6.008	4.24104	4.68298	4.50552	4.44165	6.12124	4.74474	5.80332	5.53212	5.53592	6.28539	6.08894	1.41218	1.94174	1.15356	4.67338	1.87752
	Il10	1.38366	3.24369	1.62393	1.75063	0.984557	0.933384	2.3964	2.5106	0.212088	-0.380192	5.31697	4.26065	3.6197	5.68012	4.69986	-2.47565	-2.47565	-2.47565	-0.209325	-2.22476
	Sdc4	2.11513	2.073	-1.21902	0.417763	2.77663	3.75586	1.78265	2.66004	0.830909	2.54941	6.34146	5.28775	6.01824	5.15449	6.22739	4.98247	1.8947	1.78723	2.4624	3.54472
	Tcn2	4.47272	5.08049	3.91752	5.29252	4.98666	4.45227	4.87564	4.5081	4.74757	5.06195	5.81541	5.50989	5.93592	5.89051	6.01464	3.8039	4.12256	4.21593	4.29007	4.45749
	Nid2	-1.36943	-1.3113	-1.99695	-1.96361	1.02244	-0.817566	-0.985366	-0.969282	0.613319	1.81233	3.93429	2.38458	-0.280137	2.99972	2.86802	-2.47565	-2.47565	-2.47565	-0.501715	-1.93863
	Cd86	3.13677	2.70435	-0.32061	0.371644	1.15699	4.17483	3.71619	4.31971	2.43937	3.10686	6.02629	5.3474	5.91608	4.17475	5.67262	6.07594	4.08268	4.87877	2.58198	3.25744
	Il10rb	5.95608	5.67982	5.53457	5.02644	5.1571	5.38738	5.61727	5.73022	4.84574	5.24501	5.65357	6.38333	6.50851	6.06117	6.45849	5.32773	5.56162	5.16027	4.61007	5.17574
	Gfra1	-2.47565	-1.08493	-2.47565	-2.47565	-2.47565	-2.47565	-2.47565	-1.26729	-0.328868	-1.78333	3.24991	-1.0765	2.83386	-0.859397	1.31282	-2.47565	-2.47565	-2.47565	-2.47565	-2.27927
	Itgb8	2.06957	4.40163	3.26064	3.4447	2.59799	0.78146	2.53723	3.91141	2.68551	3.31837	3.86949	5.64038	5.38168	5.46135	5.23574	-2.47565	-2.47565	-2.47565	-2.08755	-2.47565
	Nrp1	7.70608	8.43014	5.08084	5.29201	5.2422	7.17431	7.87768	5.37193	4.75178	6.23346	7.73083	9.2059	8.45111	7.3534	8.15094	6.51488	3.42042	1.74385	4.11335	4.65703
	Ctla4	7.23344	8.28915	7.27197	7.56036	7.16672	6.16418	7.15199	7.82519	6.82849	6.65412	8.79968	9.01307	9.03731	9.21669	8.9878	5.0876	5.17151	4.84324	4.2079	4.06345
	Il1rl1	2.44092	-2.47565	3.41119	-2.47565	-1.21622	3.66952	-0.0445968	3.68775	2.49058	1.354	6.66155	2.25343	4.67621	5.85008	4.99859	-2.47565	-2.47565	1.39703	5.18848	-0.807529
	Il2ra	2.16772	2.25396	5.46	1.82387	3.90559	4.3332	3.40383	5.83385	2.98535	4.94199	8.31127	8.74123	9.07519	8.30278	8.1269	3.17045	3.22475	1.28042	3.75618	4.31798
	Il1rn	1.04538	2.56714	-1.19713	3.76715	-0.0143661	0.893847	-2.08211	1.90828	1.98344	0.659082	3.98411	3.49871	4.24656	5.1771	3.55262	2.38817	-1.38181	-0.76427	1.63794	-0.226106
	Tfpi	3.07932	2.99818	2.91644	2.93811	1.94853	1.81688	0.768014	3.06678	3.09187	2.69285	4.55332	2.7359	4.57046	3.50151	3.65732	2.76499	2.49868	2.93422	2.97083	1.05033
	Itgav	5.22559	6.10753	4.469	5.37847	5.14326	4.71127	5.6455	5.55553	5.19489	5.36285	6.49648	6.59282	6.47171	6.37321	6.03701	5.10697	4.37994	4.02074	4.91276	4.54414
	Cd2	9.90518	9.80862	9.49116	9.99794	9.55179	9.51596	9.56098	9.70741	10.0815	9.39055	10.2119	10.0484	10.2204	10.2538	10.2932	9.33753	9.38015	9.88322	9.63904	9.36315
	Tnfrsf1b	6.27832	6.69458	6.91245	5.46905	6.17292	6.94258	7.21462	7.01942	6.01548	6.77538	9.29876	9.50474	9.51664	9.41946	8.95698	6.5787	6.35611	5.44733	5.9182	6.33516
	Tnfrsf8	2.26078	3.51002	2.82976	3.84718	3.03054	1.74576	2.39927	2.56121	3.44562	3.0202	4.94478	5.11949	5.64555	5.26546	4.91214	2.78436	-1.49415	-2.47565	-0.442273	-2.06072
	Tnfrsf9	7.09049	5.94031	7.28601	6.99838	7.16946	7.69762	6.50093	8.24627	7.16059	7.65999	10.106	9.17518	9.73606	10.0024	9.76486	5.54495	4.75662	6.0449	6.85882	5.16645
	Tnfrsf4	7.74548	7.73833	8.77729	8.49448	7.58817	7.70803	7.45998	8.49762	8.22054	7.70431	10.5008	9.70179	9.90659	10.6284	10.0264	6.06608	3.73146	4.66865	7.41295	4.42536
	Cd38	5.31331	5.57451	4.15366	4.75725	5.68517	5.42036	5.51883	6.29661	4.32886	6.00938	5.72123	6.59414	7.2963	6.52691	7.09903	5.81603	2.53499	1.15356	2.9719	3.95533
	Anxa4	3.45359	3.30053	3.86217	2.58489	3.09225	4.13301	3.51302	4.36981	2.85746	3.52912	4.44185	4.82925	4.72988	4.67981	4.80496	3.31069	1.69804	1.69912	3.17691	2.63391
	Izumo1r	9.17145	9.32442	8.35091	10.0511	9.47272	8.14457	9.04282	8.75087	10.0855	9.46755	8.60121	9.62357	10.0244	10.3379	10.2538	7.4685	6.38148	7.087	7.46145	7.29737
	Neo1	-2.00692	-0.542723	-2.47565	-2.47565	-2.47565	-2.47565	-1.64188	-2.47565	-2.47565	-2.47565	-0.779275	2.30577	0.25894	-0.0529641	-1.5262	-2.47565	-2.19133	-2.47565	-2.47565	-1.69126
	Nt5e	7.80154	7.82442	7.73798	7.15303	7.77043	6.39515	7.36281	8.0584	5.94145	7.62234	7.23316	8.49078	9.55406	8.16909	8.85797	5.89837	3.91653	4.79623	5.14742	5.59072
	Neu3	4.5924	4.76099	4.92038	5.86494	5.95228	3.91896	4.22285	5.20485	5.52136	5.42814	6.27546	5.77854	6.35434	6.65181	6.24342	-0.869251	2.0229	4.19997	4.74753	3.49868
	Ccr3	-2.47565	-2.47565	-2.47565	-2.47565	-2.47565	-2.20891	-2.47565	-1.384	-1.85491	-1.71631	4.48575	3.2717	0.904782	3.94469	0.743574	-2.47565	-2.47565	-2.47565	1.22648	-1.74909
	Cd99l2	4.67105	5.03574	4.08112	4.84821	4.80756	4.65788	4.49789	4.63967	4.94447	4.42345	5.03913	5.37719	5.57547	5.32009	5.4667	4.57851	4.30033	4.28566	3.71841	3.64683
	Enpp1	4.27998	3.91304	4.27674	4.4502	3.49662	4.28761	4.08734	4.49862	4.38501	4.09865	4.85725	5.18681	5.34753	5.01361	5.0531	2.85937	3.95052	3.78428	4.3968	3.93055
	Icam1	5.44127	6.17877	5.52516	5.14127	5.35018	5.58805	5.61329	5.71431	4.75589	5.55596	7.24086	6.60204	6.82442	6.14592	6.76811	6.06805	5.18254	5.30907	5.16836	5.59765
	Fgl2	2.56348	0.752262	1.26103	0.611318	-0.126651	2.86882	2.05006	4.4304	1.47992	2.76162	6.42951	6.49022	6.86144	6.14492	6.63287	6.16733	2.76459	4.0298	4.48526	3.73906
	Abcb1a	4.78215	4.85334	4.36137	3.38944	4.23394	4.82238	4.96771	4.73916	3.44877	5.2581	6.24641	5.91414	6.87555	5.44878	6.03463	4.79458	2.3854	2.63506	3.00513	2.92971
	Cd79b	4.5074	5.80371	1.48827	4.21878	3.80315	4.70035	6.46048	6.15746	5.21094	4.5512	6.95884	7.37068	6.46479	6.75992	6.77612	6.70354	4.53705	3.85734	3.13442	3.13636
	Ccr6	3.78932	2.63987	1.95863	0.787605	7.3829	4.87361	3.34466	3.72344	-0.836971	6.29445	7.62095	7.80468	7.24423	5.29343	7.25073	4.45699	2.13668	0.492297	2.09347	5.23081
	Tnfrsf18	6.99919	7.07152	7.50104	7.48205	7.0596	7.18013	6.83412	7.54818	7.57584	7.1836	9.75064	8.92803	9.25246	9.57263	9.50963	6.74492	6.3343	6.71393	7.39089	6.38948
	Ccr8	2.01604	3.20667	2.49819	2.53972	2.91696	3.9752	4.28026	3.49823	3.11443	3.96537	7.9806	7.96659	7.50476	7.93041	7.50586	3.76541	4.43229	3.56503	4.80897	3.94312
	Ccrl2	0.837565	2.52355	-1.89996	1.96818	2.21579	3.44476	1.36094	2.49433	0.488437	2.16367	6.07596	5.44852	4.61937	5.14587	5.33117	3.69549	1.65659	1.91006	3.2352	1.35698
	Dmd	-2.20386	-2.20665	-2.47565	-2.47565	-1.89345	-0.817566	-1.94446	-1.43113	-2.47565	-0.251168	-2.47565	0.109162	1.69194	-1.28646	1.71399	-2.47565	-1.6316	-2.47565	-2.47565	-1.63288
	Epcam	2.3895	3.2579	2.54458	3.09678	2.36652	2.41186	3.13881	3.63911	3.09228	3.20364	4.41939	5.10743	5.90449	5.94361	6.08916	4.89158	1.44386	2.05908	1.09547	1.73025
	Ccr4	3.43564	4.5909	4.45678	6.10011	6.44047	4.1324	4.92358	4.85494	6.63244	6.37385	5.34585	5.69177	6.40111	7.22048	6.43709	0.800977	3.15589	2.09405	5.47905	5.32911
	Fcrl5	-1.26433	-0.375496	-2.47565	-2.47565	-0.996166	-1.37807	-0.904154	0.95724	-2.47565	-1.58251	0.401917	2.28578	0.677503	-1.92175	1.34751	-2.47565	-2.47565	-2.47565	-2.47565	-2.27927
	Entpd1	1.77838	2.30827	3.82548	0.596906	1.50253	3.1719	3.49254	4.69705	2.11631	3.06028	5.65357	4.65851	6.22235	5.76696	5.66279	4.93558	1.59938	3.13226	4.78364	1.63618
	Cxcl2	-2.47565	-1.305	-2.47565	-1.5353	-2.47565	-1.7356	-1.49349	-2.47565	-2.47565	-1.71504	3.15522	0.200162	-2.47565	1.39498	2.69939	-2.47565	-2.47565	-2.47565	-2.47565	-2.27927
	Nectin2	-1.43993	-1.68035	-2.47565	-1.55483	-2.47565	-2.47565	-2.02369	-0.962204	0.00751293	-1.32559	1.76671	2.05174	1.12186	1.33553	0.48621	-2.47565	-2.47565	-2.47565	-2.47565	-1.52961
	Il2rb	8.44908	9.37713	9.29699	9.18672	8.84556	9.18942	9.50277	8.95703	8.81415	9.21803	10.0104	10.5778	10.6203	10.2683	9.91692	8.35929	6.5954	5.85409	7.36324	7.60196
	Cd80	2.35043	2.44085	-0.0782012	0.221251	0.687824	2.40835	1.47857	0.458237	-0.054365	0.162653	4.17317	3.05534	1.42056	2.4813	2.46588	3.0151	-0.607027	0.137449	0.659549	-0.393129
	Lrrc32	-2.47565	-0.679293	-2.47565	0.837799	-1.44244	-0.0512971	1.09688	2.60295	2.14328	1.09456	5.73038	8.02439	8.34444	8.16207	6.98771	-2.47565	-1.82945	-2.47565	0.117701	-1.93863
	Lilrb4a	0.488794	-1.13397	-2.2293	-0.741621	-1.49884	0.77427	-2.47565	0.29863	0.802919	-0.00764223	-1.15724	3.05086	1.12867	2.39268	2.80036	-0.645339	-0.687549	-2.47565	-1.38064	0.233877
Fig. 3i
		Tfh21_LCMV	Tfh21_flu	Tfh21_tm	Tfh21_hp	Tfh21_cr	Tfh_LCMV	Tfh_flu	Tfh_tm	Tfh_hp	Tfh_cr	Tfr_LCMV	Tfr_flu	Tfr_tm	Tfr_hp	Tfr_cr	Teff_LCMV	Teff_flu	Teff_tm	Teff_hp	Teff_cr
	Rarg	2.61786	4.4151	2.45843	0.964891	3.1355	3.81441	4.58804	2.05779	0.905294	3.03674	4.97897	5.81312	4.49922	3.47766	3.47554	3.81336	4.14548	1.15356	1.63794	4.24951
	Ikzf4	-0.32336	-0.0345394	0.689167	-0.155266	0.430994	2.43354	2.12973	3.51591	1.6116	3.80653	6.35809	7.74966	7.74035	6.56659	6.9609	-1.45954	3.18999	-0.00329765	2.73046	2.73855
	Hspb1	-2.47565	-1.73092	-1.84032	-1.27439	-0.718266	-0.787509	-0.510187	-1.43113	-2.47565	-1.47074	0.326672	-1.0765	0.860539	0.029473	2.09841	-2.47565	-2.47565	-1.37981	-2.47565	-0.591932
	Prox1	-2.47565	-1.91276	-2.47565	0.27138	-1.89345	-2.47565	-1.41394	-2.47565	-1.62012	-1.60207	2.82696	-0.32878	-2.47565	0.149764	1.56743	-2.47565	-2.47565	-2.47565	-2.47565	-2.47565
	Gata3	4.96327	7.27196	5.03407	7.52212	6.49976	6.47869	7.42038	5.57663	7.72313	7.28591	8.23776	8.20942	7.76897	8.06248	7.90885	7.26371	7.25841	5.41658	7.69413	6.90389
	Ahr	-2.00692	3.16704	3.29411	1.38189	3.62509	2.17119	3.98919	3.75019	2.31902	4.5051	5.27756	6.26149	5.26579	5.47912	5.20714	-2.47565	1.79441	0.93952	4.16766	3.19276
	Rel	5.24641	5.70997	4.64064	5.00849	4.45127	5.07225	5.74356	4.95488	4.73557	5.22047	6.60992	6.40069	6.11567	5.46278	5.41647	1.59886	5.29353	3.82648	3.33683	4.71027
	Nfkbia	7.90593	8.86894	8.03567	8.1795	7.78782	8.83085	8.76724	7.51873	8.00356	8.03446	10.1392	9.72691	9.14891	8.91103	9.24269	8.14086	8.59953	7.83402	8.15201	7.93232
	Snw1	7.34662	7.5491	7.59602	7.21415	7.51884	7.62095	7.45286	7.55014	7.14958	7.33497	7.89488	7.66152	7.93946	7.4622	7.97889	6.70988	7.39694	7.46056	6.99024	7.34585
	Nfkbie	6.04893	6.42192	6.3365	6.39747	6.13558	6.02239	6.42769	6.04975	6.07894	6.29052	7.13664	7.09062	6.82485	6.28728	6.65308	6.34585	5.94501	5.53265	5.50255	5.95439
	Pim1	4.96997	6.2941	5.18619	6.24873	5.40582	5.45171	6.0268	4.85033	5.5119	5.19286	7.22929	7.30046	6.57513	7.32236	6.42599	5.13365	6.31903	4.37367	6.36441	5.81291
	Mxi1	4.37879	4.64164	4.71201	4.40461	4.425	3.70455	4.59545	5.02165	3.83523	4.68461	5.54571	5.21412	4.99118	4.57304	5.32784	3.46275	4.60988	4.0388	3.43383	4.13456
	Nfkb2	5.04317	6.72341	7.11815	6.17681	6.24449	6.76063	6.88475	6.30923	5.91984	6.80023	7.26626	7.36744	7.66482	6.7496	7.09599	6.62107	6.41627	4.91833	5.52766	6.21942
	Ikzf2	6.51487	7.51257	6.89438	7.58607	6.64738	6.64975	6.90945	6.64596	6.92773	6.93119	8.97509	9.23287	9.0486	9.09528	8.84412	4.89158	1.88373	0.265677	2.51333	2.53861
	Src	-2.00692	-2.18176	-0.630236	-0.728059	-1.53137	-0.526994	-1.49349	-0.749872	-1.96493	-1.7311	2.52428	3.59663	3.50109	2.47847	2.84746	-2.47565	-1.98793	-2.47565	-0.887106	-1.7816
	Hivep3	3.70931	5.81548	5.62622	4.21211	5.07093	4.18086	5.71043	5.22254	4.01353	5.85831	5.9167	6.56804	6.92569	5.1076	5.89691	4.48094	4.39923	2.40377	3.6278	4.29496
	Smarcd3	-0.969542	-1.3554	-2.2293	-2.17512	-1.75405	-0.454631	-0.0405453	-1.16186	-2.47565	-1.81882	2.30659	-0.695564	1.66515	1.51242	1.84639	-2.47565	-0.569789	-1.03946	-2.12433	-1.49487
	Anxa4	3.45359	3.30053	3.86217	2.58489	3.09225	4.13301	3.51302	4.36981	2.85746	3.52912	4.44185	4.82925	4.72988	4.67981	4.80496	3.31069	1.69804	1.69912	3.17691	2.63391
	Mesp2	-1.82813	-2.47565	-2.47565	-2.47565	-1.27905	-0.686102	-2.47565	-1.43113	-2.47565	-1.60207	2.07332	-1.35586	-0.744309	-0.587233	-0.647451	-2.47565	-2.47565	-2.47565	-2.47565	-2.47565
	Nr3c2	-0.782939	-1.10447	-2.47565	-0.869418	-0.175563	-0.545817	-0.951768	-0.962204	-0.526828	0.678074	-2.01782	1.44928	1.47228	1.10918	2.20468	-2.47565	-2.47565	-0.533258	-1.8891	-1.20157
	Rbl2	6.28168	6.98877	6.28481	5.52232	6.93024	6.40919	6.87	6.9647	5.14878	6.89077	7.13802	7.73591	7.36656	6.75583	7.05486	6.15808	6.60453	5.45407	5.66318	6.52008
	Klf9	1.90685	3.16734	2.57226	2.46917	2.08464	1.90414	2.94898	2.12739	2.03175	2.67661	2.68355	4.57887	4.33257	3.62129	4.17396	-2.47565	3.80697	-0.159274	1.92132	1.95549
	Mxd4	6.36487	6.67136	6.03838	5.9223	6.16143	6.15291	6.70092	5.80593	6.03217	6.38002	6.86721	7.3036	7.58217	6.67982	7.0869	6.30115	5.74686	4.43633	4.59584	5.0745
	Prdm1	2.44033	2.91547	3.74913	1.78161	2.61918	2.70389	3.27536	4.30845	-2.20524	3.17156	4.84044	5.57168	5.36841	5.35514	4.88018	4.4016	2.99015	3.29138	2.29291	3.14337
	Foxp3	-2.20386	0.260329	-1.77858	-1.16321	-1.50057	1.62522	1.5991	3.50134	-1.06919	3.02058	7.48156	8.61708	8.72682	7.3646	8.02957	-2.47565	1.18247	1.01445	-1.8891	1.52059
	Trim14	4.84598	5.26625	5.17587	5.01825	4.66951	5.0873	5.15964	4.56473	4.76718	5.06374	5.94371	6.09813	6.2155	5.81456	6.00969	5.37643	5.33848	4.01163	4.92953	4.71175
	Phtf2	4.75037	4.85795	3.64064	2.71663	3.74789	4.01013	4.26466	4.8372	2.94918	4.64366	4.69094	5.8612	5.80526	4.95535	5.21338	0.251945	4.867	3.71858	3.08322	4.41601
	Mdfic	4.22323	6.11407	4.85824	5.50169	5.05925	5.16844	5.38089	4.64731	5.27556	5.17316	6.29657	6.12129	6.48567	6.22491	6.36702	3.42621	3.1514	0.860485	3.73277	3.58716
	Meis3	3.18355	4.70238	4.37225	4.72634	4.31927	3.75072	4.36155	3.91262	4.735	4.38412	5.4448	5.15214	5.36027	5.06005	5.14813	3.47473	5.2296	2.65862	4.64569	4.41801
	Npas4	-1.72516	-0.140648	-2.1973	-2.47565	-2.47565	-2.20891	-2.25237	-1.02828	-2.00901	-1.6698	0.894083	1.11413	-2.19493	-2.47565	1.31487	-2.47565	-2.47565	-2.47565	-2.47565	-2.47565
	Tgif1	4.96795	6.35691	4.7748	4.37547	4.81034	5.38229	6.45404	4.8781	4.26038	4.9847	7.01534	7.29563	6.3907	5.86836	5.96423	5.3376	6.22584	4.27045	3.72975	4.81809
	Tceal8	-0.679987	-1.85752	-2.47565	-1.96361	-1.73768	0.0183018	-1.21812	-0.920389	-0.956997	-0.0291701	3.527	2.07757	1.66172	0.0434351	2.01231	-2.47565	-1.00632	-1.37981	0.979822	0.839653
	Zfp608	0.03086	0.21634	-1.95094	-2.47565	-0.0463936	-0.0280593	1.44851	-0.038617	-2.17601	0.236146	1.82256	2.26724	1.92141	-0.107508	1.22448	-0.128035	1.75908	-1.37981	-1.18078	0.257262
	Cbx7	4.97155	6.00919	4.83223	5.1254	4.96585	4.71262	6.01399	4.85064	5.22442	5.21975	5.86112	6.09079	6.34726	5.42519	5.89001	4.22141	6.38195	4.10029	5.0731	5.18674
	Hipk2	3.13981	4.27478	5.33283	3.28064	4.15339	3.72055	4.42312	4.39447	2.40795	4.5845	5.11096	5.61066	5.86924	5.02736	4.92017	2.5554	4.86855	1.15356	2.52206	4.4496
	Crem	4.52607	5.3191	4.83947	4.32695	4.2467	5.41441	5.20618	5.6	4.52141	4.58616	7.12489	6.56954	6.03392	6.40425	6.35256	5.47214	5.35497	4.89373	5.57417	4.7783
	Hmgn3	4.44013	3.35761	4.42096	3.05673	3.33337	4.58087	3.73433	4.24954	3.16583	3.68408	6.2063	5.39369	4.94884	4.43626	5.1856	5.13742	1.42777	0.776868	0.767966	2.08069
	Zfp467	2.99566	3.93024	3.82705	3.89471	3.415	3.44452	4.43239	3.13311	3.60054	4.24252	2.96982	5.10002	4.76448	4.99224	4.79273	4.44486	4.39218	3.55251	3.71194	3.76048

## Sheet: Fig. 4
Fig. 4b
		Teff (down)	shared (down)	Tfh (down)	Tfh (up)	Shared (up)	Teff (up)
	C. rodentium	-31	0	-10	53	18	293
	H. polygyrus	-303	-624	-1111	1066	463	624
	T. muris	-869	-11	-198	419	72	1664
	Influenza (x31)	-1100	-636	-459	647	1155	1423
	LCMV	-622	-18	-157	242	87	1495
Fig. 4c
		LCMV	Influenza (x31)	T. muris	H. polygyrus	C. rodentium
	Tlr3	1.61231	0.0353386	-0.141029	-0.403774	-1.10285
	Klre1	1.57204	-0.212569	0.264137	-0.593102	-1.03051
	Clec4e	1.51302	-0.878809	0.38331	-0.138709	-0.878809
	Klrc1	1.4	-0.206112	-0.132668	-1.37228	0.311066
	Ccl3	1.48653	-0.182244	-0.203965	-1.29517	0.194848
	Anxa1	1.42108	-0.0693738	0.0710141	-1.40368	-0.0190383
	Anxa2	1.63142	-0.616647	0.132868	-0.949343	-0.198294
	Lrp1	1.63639	-0.524859	0.0803107	-1.00216	-0.189683
	Cav2	1.70449	-0.604628	-0.325914	-0.789112	0.0151657
	Klrc2	1.77944	-0.566875	-0.285229	-0.442199	-0.485135
	Cd9	1.68546	0.108551	-0.699476	-0.719257	-0.375281
	Upk1a	1.49078	0.303424	0.0354922	-0.986863	-0.842829
	Ank3	1.37069	0.519472	-0.0149344	-1.15315	-0.722077
	Fcgrt	1.49606	0.537129	-0.444132	-0.876623	-0.712438
	Klrk1	1.5653	-0.0622643	0.0734223	-1.1742	-0.402261
	Ccl4	1.64827	0.0304267	-0.343836	-1.03697	-0.297896
	Klrd1	1.47737	0.249778	-0.0785884	-1.26583	-0.382725
	Tnfsf9	1.30972	0.326539	0.0802938	-1.44916	-0.267392
	Cd80	1.27235	0.8831	-0.758255	-0.8571	-0.540092
	Nrp1	0.803067	1.31293	-0.778428	-0.924509	-0.413064
	Cxcl10	1.07902	0.371067	0.607623	-1.35422	-0.703497
	Ifng	0.934202	0.229802	0.742907	-1.54692	-0.359996
	Cxcr3	0.930429	0.385273	0.605592	-1.58251	-0.33878
	S1pr1	1.02253	0.51999	0.267052	-1.60316	-0.206418
	Ccl5	0.953622	0.494424	0.42849	-1.60978	-0.266757
	Cdh17	1.13017	-0.761192	1.01236	-0.977373	-0.40396
	Klri2	1.37149	-0.788386	0.656335	-1.00611	-0.23333
	Lgals3	1.42756	-0.729718	0.681627	-0.771838	-0.607636
	Lgals1	1.27069	-1.53151	0.189162	0.00855399	0.0631044
	Cacna1d	-0.0450822	1.63031	0.0138298	-0.974705	-0.624353
	Cd40	0.051551	1.64067	-0.189729	-1.01658	-0.485908
	Tnfrsf13c	0.217795	1.63164	-0.30048	-0.760794	-0.788165
	Plaur	0.440119	1.52166	-0.338305	-0.982845	-0.640631
	Cd22	0.992106	0.965202	-0.17845	-1.37425	-0.404611
	Itgb1	1.07883	0.983583	-0.268871	-1.20338	-0.590161
	Ptprj	1.0445	0.96226	-1.06846	-0.0212346	-0.917063
	Rgmb	0.859018	1.0557	-0.802093	-1.22162	0.109002
	Cd209b	1.00605	1.16415	-0.864096	-0.781508	-0.524596
	Cd274	0.549119	1.49097	-0.918709	-0.597538	-0.523839
	Cd79a	0.199781	1.61649	-0.989173	-0.528703	-0.298399
	Ramp1	0.0570596	0.920433	-1.6549	0.0375294	0.639879
	Tnf	0.620641	1.00281	-1.51717	-0.441542	0.335259
	Cr2	0.0748859	1.51233	-0.427705	-1.23247	0.0729593
	Fcmr	0.152542	1.28416	-0.0784386	-1.51551	0.157246
	Clec2d	0.371221	1.26903	-0.177114	-1.48986	0.0267181
	Cdon	0.206945	0.966666	0.00299017	-1.66777	0.491172
	Gpr65	0.200571	0.831494	0.205136	-1.72787	0.490673
	Ly6d	0.733684	0.97766	-0.189736	-1.57082	0.0492085
	Pecam1	0.360922	1.01139	-0.388361	-1.54362	0.559674
	Ms4a1	0.241057	1.27139	-1.45434	0.293952	-0.352056
	Cd79b	-0.0979909	1.63723	-0.984784	0.0280278	-0.582484
	Abcg1	-0.673859	1.50753	-0.865397	0.527649	-0.495924
	Mbp	-0.705513	1.39547	-1.18441	0.125086	0.369366
	Cd40lg	-0.171978	1.13722	-1.57782	0.303623	0.308955
	Areg	-0.060038	1.18143	-1.55842	0.414011	0.0230178
	Tnfsf11	-0.378145	0.8113	-1.54373	0.870738	0.239833
	Insr	-0.228392	0.893269	-1.63442	0.550241	0.419302
	Tnfrsf26	-0.274297	1.07284	-1.06457	1.02886	-0.762828
	Entpd6	-1.48996	1.26138	-0.135122	0.410472	-0.046775
	Apoe	-1.32332	1.24663	-0.260173	0.702433	-0.365575
	Pvr	-0.900808	1.66746	-0.59958	0.0481497	-0.215219
	Bmpr2	-1.00878	1.65486	-0.397502	-0.289952	0.0413757
	Plat	-0.695848	1.71283	-0.0085448	-0.312593	-0.695848
	Lipc	-1.03738	1.64693	0.0154997	-0.223373	-0.401676
	Flt3	-0.900185	1.66964	-0.0038342	-0.149515	-0.616109
	Rc3h2	-1.05089	1.61388	-0.0636134	0.0351457	-0.534522
	Il10ra	-0.493426	1.53135	0.14071	0.0010783	-1.17971
	Stx4a	-0.95187	1.63109	-0.404451	-0.478098	0.203333
	Pkd1	-0.821299	1.68812	-0.367749	-0.57813	0.0790602
	Heg1	-0.832554	1.58286	-0.398373	-0.714845	0.362913
	Ackr4	-1.03719	1.53962	0.0483424	-0.722485	0.171706
	Antxr2	-0.62531	1.54922	-0.723683	-0.676805	0.47658
	Ephb6	-0.94009	1.45538	-0.671815	-0.438711	0.595241
	Slco3a1	-0.823136	1.44271	-0.713198	-0.556509	0.650129
	App	-0.84591	1.29144	-0.187936	-1.0086	0.751011
	Cd74	-0.100385	1.7427	-0.734611	-0.479411	-0.428292
	Scnn1b	-0.159696	1.75061	-0.507412	-0.722575	-0.36093
	Fcer2a	-0.0407485	1.55717	-0.835171	-0.908074	0.226823
	Tgfbr2	-0.291249	1.56068	-0.757302	-0.878485	0.366359
	Il7r	-0.369281	1.51048	-0.57323	-1.02297	0.455006
	Sema6c	-0.410121	1.68411	-0.862805	-0.494222	0.0830403
	Il6ra	-0.407877	1.73474	-0.374337	-0.815767	-0.136761
	Zzef1	-0.431586	1.50576	0.34547	-1.16775	-0.251894
	Tgfbrap1	-0.406322	1.46103	0.25997	-1.27722	-0.0374572
	Rps6kb1	-0.111013	1.23559	0.439486	-1.50477	-0.0592939
	Lifr	-0.922767	1.56724	0.38467	-0.42883	-0.600316
	Sptb	-0.695772	1.07258	0.604008	-1.36209	0.38127
	Kiss1r	-0.555809	1.26303	0.564124	-1.33189	0.0605492
	Il17ra	-0.776211	1.30158	0.517641	-1.18915	0.146146
	Tgfbr3	-1.21185	1.13815	0.647475	-0.857935	0.284157
	Map3k5	-1.31883	1.21532	0.569281	-0.651882	0.186113
	Tjp3	-1.05514	1.33488	0.441126	-0.930681	0.209818
	Il6st	-1.46086	1.32074	0.300203	-0.176459	0.0163695
	Ece1	-0.100819	0.775266	0.652968	-1.68386	0.356443
	Sorl1	0.280072	0.892973	0.639933	-1.63834	-0.174642
	Bace1	0.31628	1.03055	0.253586	-1.6642	0.0637849
	Cd55	0.498905	0.849086	0.317778	-1.71089	0.0451157
	Ly75	0.174967	1.0514	0.775184	-1.36128	-0.640278
	Nlgn2	-0.73054	-0.548796	1.66904	0.194704	-0.584408
	Tnfrsf4	-0.56393	-0.833775	1.36196	0.769948	-0.734202
	Mif	-0.234554	-1.35525	1.38048	0.405204	-0.195877
	Lag3	-1.49738	-0.0328645	0.945077	0.88097	-0.295805
	Epor	-0.919115	-0.494839	1.666	-0.353011	0.100965
	Hspd1	-0.381261	-0.400323	1.48001	-1.14295	0.444524
	Il2ra	-0.349266	-0.669024	1.46844	-0.990841	0.540694
	Treml2	-0.889366	0.344168	1.43864	-1.00429	0.110848
	Havcr2	0.621979	-1.019	1.09716	-1.10038	0.400243
	Hspa8	0.222862	-0.73012	1.02245	-1.31569	0.800497
	Tfrc	0.111464	-1.19804	1.53266	-0.450768	0.00468438
	Ifitm3	0.0821781	-1.38099	1.30822	-0.437497	0.428085
	Il1rl1	0.938361	-1.11607	1.17366	-0.512599	-0.483356
	Il18r1	0.615741	0.190115	0.666505	-1.75022	0.277862
	Il18rap	0.815113	-0.102145	0.771423	-1.64451	0.160123
	Adam9	0.302422	0.317205	1.26086	-1.41461	-0.465869
	Clic4	0.316419	-0.120031	1.34642	-1.43567	-0.10713
	Dpp4	0.13668	-0.160558	1.33118	-1.46881	0.161507
	Ldlr	-0.504701	0.0797861	1.57638	-1.11934	-0.0321263
	Entpd1	-0.169577	0.231452	1.51476	-1.22437	-0.352272
	Il12rb2	0.170695	-0.290847	1.55616	-1.1836	-0.252409
	Ccr5	-0.0571841	-0.131266	1.66044	-0.999693	-0.472293
	Iqgap2	0.0711298	0.419976	0.980685	-1.67763	0.20584
	Sdc3	0.00520887	0.639936	0.714186	-1.71805	0.358724
	Ncl	-0.123373	0.462313	0.897152	-1.66738	0.431289
	Furin	-0.421064	0.172971	1.05762	-1.48794	0.678417
	Hsp90ab1	0.11766	0.037183	0.931761	-1.66719	0.580584
	Sema7a	0.292621	0.307458	1.34106	-0.708458	-1.23268
	Ly6a	0.842004	-0.259608	1.2434	-0.839314	-0.98648
	Clptm1	-1.11131	0.244882	-0.713562	1.47835	0.101645
	Tnfrsf14	-1.18247	0.593357	-0.755752	1.29461	0.0502541
	Cdh13	-1.22006	0.553672	-0.634273	1.34197	-0.0413128
	Izumo1r	-0.850866	-0.0041456	-1.02344	1.42104	0.457416
	Il17rb	-0.771276	0.0793311	-1.07282	1.47005	0.294709
	Gfra4	-1.21458	0.930538	-0.78519	1.01977	0.049454
	Arsa	-1.25727	0.862083	-0.778004	1.02397	0.149221
	Ifngr2	-1.34948	0.714122	-0.769527	0.914453	0.490436
	Il27ra	-1.5347	0.698664	-0.38956	0.969008	0.256587
	Tnfrsf8	-1.44857	0.15063	-0.285003	1.31343	0.269518
	Slc11a2	-1.52407	0.264753	-0.199114	1.23119	0.227245
	Gprc5b	-1.41904	0.535563	-0.449359	1.21839	0.114452
	Aamp	-1.29529	0.398807	-0.44381	1.4009	-0.0606075
	F2r	-1.59449	0.0722888	0.1705	1.1807	0.171001
	Tigit	-1.40666	0.402153	0.0259782	1.31997	-0.341439
	Crlf2	-1.49536	0.454601	-0.0166823	1.23507	-0.177623
	Mfge8	-1.59884	0.46479	-0.351726	0.752962	0.732814
	Timp2	-1.66151	0.135016	-0.0074276	0.916332	0.617593
	Klrb1c	-1.34737	-0.510773	-0.0974652	1.00962	0.945986
	Neu3	-1.17865	-0.823057	0.0359737	0.985076	0.980658
	Art2b	-0.936507	-0.563752	-0.568113	1.4485	0.619875
	Ramp3	-0.725413	-0.682626	-0.618496	1.54798	0.478554
	Hpn	-1.03014	-0.64302	-0.256545	1.51149	0.418219
	Icam2	-0.8506	-1.02718	0.00830468	1.42149	0.447987
	Ccl24	-0.131513	-0.54291	-0.54291	1.76024	-0.54291
	Tgfbi	-0.110948	-0.547668	-0.562252	1.75638	-0.535507
	Il1rn	0.014863	-0.638429	-0.536841	1.72709	-0.566688
	Cd63	-0.425528	-0.272169	-0.663553	1.77105	-0.409799
	Cd209e	-0.447214	-0.447214	-0.447214	1.78885	-0.447214
	Gfra2	-0.377256	-0.0892265	-0.61491	1.74213	-0.66074
	Pdcd1lg2	-0.340272	-0.147864	-0.681561	1.74969	-0.579998
	Clec7a	0.527628	-0.710528	-0.897293	1.49619	-0.415993
	Vamp8	0.619433	-0.581217	-1.13124	1.3836	-0.290581
	Lman2	-0.66685	-1.05016	0.456127	1.48177	-0.220881
	Adgre4	-0.4786	-0.957537	0.123616	1.6506	-0.338081
	Cd53	-0.483683	-0.779318	-0.493113	1.70679	0.049328
	Vamp5	-0.239841	-1.06315	-0.243949	1.65556	-0.108616
	Tnfrsf11a	-0.638423	-0.638423	-0.187524	1.75137	-0.287
	Hyal2	-0.518561	-0.708353	-0.27886	1.75735	-0.251576
	Il1r2	0.287598	-1.26304	0.268225	1.35361	-0.646395
	Ccl9	0.18745	-1.09073	-0.225497	1.58597	-0.457195
	Ccl6	0.136347	-0.937335	-0.334483	1.65085	-0.515382
	Ccl1	0.327687	-1.15377	-0.964913	1.01068	0.780316
	Synj2bp	-0.147119	-1.13927	-0.600664	1.46272	0.424331
	Ccl25	0.278319	-0.795011	-1.04622	1.47952	0.0833915
	Trbc2	0.0273192	-0.574714	-1.22169	1.43753	0.331559
	Nrros	-0.232334	-0.202958	-1.05424	1.66239	-0.172854
	Cd82	-0.30822	0.0890642	-1.25855	1.5203	-0.0425939
	Il4	-0.241695	0.00340807	-1.38973	1.39925	0.228771
	Psen2	-0.397027	0.39063	-1.27077	1.4321	-0.154934
	Cd200r3	0.135627	-0.156118	-1.29794	1.49691	-0.178484
	Hcst	0.0126181	0.246481	-1.4228	1.3685	-0.204805
	Cd44	-0.369752	0.642804	-1.55743	0.958174	0.326202
	Il9r	-0.14715	0.494997	-1.66155	0.891002	0.422704
	Sostdc1	-0.524252	0.692961	-0.904056	1.40625	-0.670903
	S1pr2	-0.738056	0.765347	-0.765589	1.37186	-0.63356
	Ctsl	-0.648884	0.911467	-0.976764	1.23433	-0.520145
	Vsir	-0.840224	0.758052	-1.07369	1.24822	-0.0923544
	Cd151	-0.203449	0.725963	-0.152507	1.10726	-1.47726
	Ccl8	-0.123722	0.51491	-0.849358	1.43183	-0.97366
	Cd2	0.0448465	-0.0772315	-0.482353	1.60401	-1.08927
	Ccr6	0.375043	-0.161721	-0.222335	-1.37094	1.37995
	Kit	0.380409	-0.0779216	0.538871	-1.68656	0.845198
	Il23r	-0.456408	-0.818173	0.6837	-0.818173	1.40905
	Ccl20	-0.646004	-0.303806	-0.150711	-0.646004	1.74652
	Il17a	-0.612025	-0.27647	-0.511219	-0.374397	1.77411
	Il17f	-0.579859	-0.0933142	-0.579859	-0.499044	1.75208
	Il22	-0.119817	-0.068377	-0.93355	-0.552748	1.67449
	Il17re	-0.210938	-0.314951	-0.61676	-0.61676	1.75941
	Cxcl3	-0.337217	-0.801985	-0.801985	0.372335	1.56885
	Nid2	-0.427731	-0.474928	-0.763074	-0.0676546	1.73339
	Trgc1	-0.241192	-0.812694	-0.508216	-0.168421	1.73052
	Mmp25	-0.0674726	-0.805358	-0.535006	-0.313336	1.72117
	Ccr1	-1.00513	-1.00727	0.16193	0.581139	1.26933
	Krt18	-0.73082	-0.808957	-0.645871	1.14674	1.0389
	Ccr4	-1.22335	-0.37902	-0.466967	1.01693	1.0524
	Il1r1	-1.45169	0.338279	-0.54582	0.601896	1.05734
Fig. 4d
		LCMV	Influenza (x31)	T. muris	H. polygyrus	C. rodentium
	Gmnn	0.99339	-1.39332	0.724154	-0.659538	0.335316
	Mxd3	1.02196	-1.3527	0.563436	-0.741354	0.508655
	Batf	1.66178	-1.02931	-0.318141	-0.0380531	-0.276276
	Plscr1	1.4871	-0.384635	0.115819	-1.27437	0.0560852
	Jdp2	1.55247	-0.239195	0.157305	-1.19713	-0.273447
	Hmgn3	1.19065	-0.431054	0.895992	-1.16191	-0.493671
	Plagl1	0.982472	0.794759	0.161116	-1.46845	-0.469897
	Creb3l1	1.08635	0.628857	-0.0273267	-1.55075	-0.137133
	Kcnip3	1.34932	0.232431	0.349618	-1.22833	-0.703041
	Zbtb32	1.16289	0.199819	0.375892	-1.56035	-0.178261
	Tdg	0.840628	0.11419	0.650276	-1.68835	0.0832527
	Tbx21	0.626448	0.326825	0.966862	-1.56109	-0.359043
	Enpp2	1.172	0.368192	-0.829059	-1.23609	0.524962
	Nfe2	1.13206	0.223806	-1.59693	0.331633	-0.0905683
	Bcl2	1.31025	0.765338	-0.993056	-0.791681	-0.290848
	Kdm6a	-0.280763	1.61314	0.147349	-1.05801	-0.421723
	Tgif1	0.06489	1.64202	-0.382051	-1.0339	-0.290954
	Pou6f1	0.128736	1.60218	-0.241763	-1.09757	-0.391583
	Smad3	-0.035324	1.45575	-0.558455	-1.20435	0.342381
	Hsf1	-0.613888	1.47651	-0.208491	-1.09701	0.442877
	Ep300	-0.310932	1.41888	-0.0476259	-1.34431	0.28399
	Rara	-0.549445	1.44435	-0.0580238	-1.21167	0.374792
	Tcf7	-0.665883	1.37907	-0.348983	-1.03845	0.674248
	Elf1	-0.837505	1.36908	-0.25359	-0.951786	0.673805
	Tfe3	-1.07539	1.33867	0.0192815	-0.85234	0.569783
	Foxp1	-0.794505	1.38082	0.0900731	-1.12089	0.444505
	Dot1l	-0.947805	1.4553	0.0489888	-0.921099	0.364615
	Tcf4	-1.06004	1.24544	0.472948	-0.994309	0.335955
	Crebbp	-0.647497	1.37388	0.317237	-1.24568	0.202062
	Notch1	-0.881363	1.26086	0.467434	-1.1502	0.303277
	Fosl2	-0.754346	1.72466	-0.128789	-0.627926	-0.213601
	Smad7	0.128705	1.21765	0.0189718	-1.5682	0.20287
	Bach2	-1.10418	1.41929	0.312407	-0.799517	0.171999
	Mnt	-1.11836	1.57839	0.00445576	-0.506157	0.041664
	Foxo1	-1.26187	1.40673	0.0122629	-0.534797	0.37768
	Tgif2	-1.48859	1.28866	-0.162567	0.306364	0.0561308
	Bcl6	-1.55356	1.14899	-0.0222237	0.50897	-0.0821747
	Klf7	-1.15735	1.47632	-0.64948	0.11738	0.213122
	Smad4	-1.08995	1.61571	-0.186674	0.064056	-0.403147
	Rel	0.207858	1.66439	-0.720242	-0.529589	-0.622414
	Zfp703	-1.08	1.41302	-0.625137	-0.303117	0.595232
	Cebpb	-0.821662	1.38042	-1.08756	0.0445075	0.484289
	Nr4a3	-0.696901	1.49385	-1.0684	-0.0927657	0.364226
	Kdm6b	-0.987688	1.5611	-0.141152	-0.703001	0.270739
	Ash1l	-0.749464	1.62064	-0.229098	-0.846974	0.204897
	Zbtb7b	-0.920416	1.59337	-0.731887	-0.166264	0.225199
	Nr4a1	-0.336839	1.66142	-0.592385	-0.869709	0.137514
	Ddx5	-0.232788	1.68011	-0.676632	-0.814436	0.0437498
	Cited2	-0.219059	1.5743	-1.20475	-0.0016099	-0.148887
	Spi1	-0.0092235	1.44247	-1.37001	0.110304	-0.173539
	Mef2c	-0.0014324	1.63561	-0.995128	-0.0642787	-0.574772
	Klf6	0.378536	1.07847	-1.61124	-0.129811	0.28404
	Junb	0.204673	1.34365	-1.32564	-0.54181	0.319132
	Ciita	0.159291	1.54891	-1.06983	-0.656251	0.0178804
	Hes1	-0.0075437	1.12231	-0.96658	-1.02149	0.873299
	Lmo4	-0.603366	0.623885	-1.44295	0.987768	0.434661
	Egr3	-0.542902	1.33446	-1.3332	0.28457	0.257069
	Fosb	-0.418096	1.23891	-1.44154	0.409322	0.211404
	Trib1	-0.963216	1.11588	-1.06414	0.829382	0.0820937
	Irf1	0.172906	1.09371	0.611703	-1.50293	-0.375391
	Sp100	0.19648	1.03101	0.254438	-1.67253	0.190597
	Lats1	0.203479	1.23249	0.0410926	-1.5592	0.0821388
	Pou2f2	0.301951	0.864386	0.292928	-1.73241	0.273145
	Ncor2	-0.375146	1.29203	0.120166	-1.42344	0.386385
	Zfpm1	-0.231295	1.29215	-0.0431125	-1.44618	0.428434
	Zeb1	-0.123439	1.0007	0.276768	-1.63552	0.481497
	Hivep1	-0.0407104	1.08234	0.239031	-1.62767	0.34701
	Zbtb20	-0.181356	1.09903	0.327102	-1.59128	0.346502
	Rora	0.771831	0.903039	-0.844556	-1.29003	0.459718
	Irf5	0.751744	1.22349	-0.858011	-1.09605	-0.0211747
	Fubp1	-0.380983	0.263983	1.21548	-1.4724	0.373924
	Mybbp1a	-0.209069	0.419481	0.949644	-1.63018	0.470124
	Pnn	-0.192595	0.578321	0.905822	-1.63923	0.347677
	Smarca5	-0.0960474	0.472587	0.946828	-1.66051	0.33714
	Ncl	-0.123373	0.462313	0.897152	-1.66738	0.431289
	Prdm1	0.060191	0.387828	0.972206	-1.68281	0.26258
	Pds5b	0.11346	0.340507	0.901709	-1.71205	0.35637
	Nbn	0.416136	0.515226	0.71444	-1.74394	0.0981355
	Taf1	0.13075	0.506186	0.757575	-1.74139	0.346878
	Dnajc2	0.282257	0.493209	0.699511	-1.76218	0.287203
	Tcerg1	0.00679783	0.708172	0.734391	-1.70161	0.252251
	Parp9	0.0751874	-0.012392	1.49661	-1.29859	-0.26081
	Hdac2	-0.126206	-0.334749	1.4381	-1.30296	0.325818
	Atad2	-0.0552113	-0.0795687	1.19542	-1.5301	0.46946
	E2f8	0.439551	-0.284948	0.920125	-1.61008	0.535354
	E2f7	0.532509	-0.390597	0.831311	-1.58188	0.608653
	Rbbp8	0.669312	-0.11195	0.705065	-1.69082	0.428388
	Cenpf	0.451576	-0.0832904	0.85167	-1.68693	0.466975
	Smarce1	0.531678	0.17015	0.75416	-1.7428	0.286811
	Ifi205	0.588549	0.104756	1.20485	-1.39038	-0.507776
	Grhl1	-0.800071	0.597142	0.839934	-1.34196	0.704955
	Hlx	-0.81177	0.356143	1.56652	-0.822982	-0.287914
	Suv39h2	0.456691	-1.15656	1.46613	-0.310077	-0.456189
	Plac8	0.236115	-1.02351	1.53357	-0.0080795	-0.738092
	Cops2	0.251976	-0.495508	1.27076	-1.39354	0.366311
	Zdhhc6	0.147019	-0.469109	1.28847	-1.3863	0.419922
	Wdhd1	0.290535	-0.47949	1.43205	-1.27816	0.0350645
	Nek6	0.460973	-0.946199	1.15328	-1.15226	0.484202
	Ncapg2	0.449112	-0.807262	1.15894	-1.26146	0.460671
	Zfp367	-0.149116	-0.544659	1.51859	-1.13173	0.306911
	Ppid	-0.262638	-0.682262	1.51911	-0.991725	0.41751
	Hat1	0.367372	-1.47874	1.109	-0.472351	0.474725
	Pcna	0.518835	-1.41155	1.14038	-0.575046	0.327388
	Eed	0.592821	-1.0536	1.40128	-0.727757	-0.212743
	Pttg1	-0.299754	-0.0175383	-0.908029	1.69308	-0.46776
	Vhl	-0.342924	-0.15434	-0.827889	1.73383	-0.408677
	Xbp1	-0.877191	-0.0996907	-0.366682	1.71666	-0.373101
	Ncoa4	-0.908065	0.474223	-0.300125	1.50521	-0.771238
	Ascl2	-0.729747	0.524738	-0.872485	1.50062	-0.423125
	Id1	-0.631216	0.508158	-0.965948	1.49774	-0.408733
	Pparg	-0.830321	0.322068	-0.830321	1.56971	-0.231133
	Cdk9	-1.02234	0.617571	-0.661314	1.41843	-0.352342
	Mxd1	-0.388763	0.540407	-1.34078	1.31986	-0.130728
	Hbp1	-0.12325	0.879291	-1.35729	1.07156	-0.470314
	Gata3	-0.842558	0.755968	-1.25137	1.02789	0.310069
	Hes5	-1.05311	0.684196	-1.07863	1.04912	0.398423
	Zscan10	-0.688962	0.763975	-1.38401	0.945577	0.36342
	Nr2f6	-1.01193	0.112667	-0.731309	1.5566	0.0739681
	Prox1	-0.900887	0.194125	-0.900887	1.52731	0.080341
	Egr4	-1.1164	0.388011	-0.849782	1.35284	0.225331
	Zfp963	-1.05076	0.262044	-1.01445	1.19521	0.607957
	Cebpa	-1.18953	0.827159	-0.580622	1.21952	-0.276523
	Nr3c1	-1.21089	0.870888	-0.752441	1.09958	-0.0071379
	Nfkb1	-1.01907	0.839358	-1.02804	1.08904	0.11871
	Cxxc5	-0.951369	0.804816	-0.943176	1.23907	-0.149336
	Commd7	0.596845	-0.43326	-1.46728	1.12795	0.175751
	Id3	0.267786	-0.0580923	-1.59469	1.15226	0.232741
	Trappc2	0.103131	-0.254587	-1.27793	1.51152	-0.0821333
	Bcl10	0.114683	0.0873399	-1.43427	1.37865	-0.146405
	Epas1	-0.220969	-0.509556	-1.03157	1.61416	0.147933
	Stox1	-0.23487	-0.478803	-1.22303	1.38331	0.553395
	Fam220a	-0.700494	-0.0892145	-1.12315	1.4094	0.503453
	Brf2	-0.523771	-0.0282094	-1.17533	1.51621	0.211101
	Creg1	-0.459195	-0.192587	-1.20607	1.46355	0.394302
	Sting1	-1.33882	-0.0600546	0.00319831	1.48206	-0.0863859
	Zfp324	-1.40272	-0.152877	-0.161855	1.3627	0.354762
	Zfp764	-1.06237	-0.241625	-0.485858	1.59319	0.196664
	Thap11	-1.22542	-0.180536	-0.505792	1.39322	0.518523
	Heyl	-1.2821	0.106891	-0.594657	1.34589	0.423977
	Vdr	-1.3643	0.54179	-0.654686	1.142	0.335198
	Meis3	-1.59974	0.59079	-0.210542	0.999556	0.219933
	Repin1	-1.12805	0.24919	0.625669	1.18534	-0.932157
	Pou2af1	-1.69374	0.687445	0.410922	0.693011	-0.097635
	Padi4	-1.49099	0.438495	-0.0080693	1.2452	-0.18463
	Chchd2	0.659695	-1.32928	-0.441979	1.25746	-0.145896
	Rbx1	0.617203	-1.53015	-0.258639	1.0979	0.0736816
	Nif3l1	0.332275	-1.61214	-0.193688	1.02608	0.44748
	Tpt1	0.400359	-1.16135	-0.57316	1.46472	-0.130572
	Churc1	0.437846	-0.912539	-0.778582	1.51659	-0.263313
	Nr1h3	0.11924	-1.0149	-0.122621	1.60966	-0.591382
	Rpl23	-0.157251	-1.15913	-0.15376	1.60897	-0.13883
	Taf10	0.0279265	-1.19411	-0.335723	1.56727	-0.0653701
	Zfp524	-0.295452	-1.1447	-0.432736	1.51145	0.361437
	Sri	-0.103431	-1.25377	-0.424946	1.46061	0.321535
	Hesx1	0.190003	-1.45346	0.503617	1.18895	-0.429109
	Ncoa7	-0.122573	-1.31356	0.655563	1.26354	-0.482969
	Notch4	-0.482104	-0.786383	-0.138138	1.73791	-0.331288
	Pcbp2	-0.977213	-0.70309	0.191325	1.58282	-0.093839
	Fos	0.157252	0.521742	-1.70149	0.133589	0.888904
	Jun	0.164809	0.655397	-1.58025	-0.23532	0.99536
	Vax2	1.01128	0.0652083	-1.23056	-0.773524	0.927599
	Rorc	-0.369401	-0.276746	-0.144779	-0.918541	1.70947
	Hic1	-1.27064	-0.838038	0.843076	0.339952	0.925648
Fig. 4e
		LCMV	Influenza (x31)	T. muris	H. polygyrus	C. rodentium
	Ifng	0.934202	0.229802	0.742907	-1.54692	-0.359996
	Ccl4	1.64827	0.0304267	-0.343836	-1.03697	-0.297896
	Tnf	0.620641	1.00281	-1.51717	-0.441542	0.335259
	Tgfb1	-1.39458	0.99635	0.00571992	-0.505666	0.898173
	Ccl5	0.953622	0.494424	0.42849	-1.60978	-0.266757
	Ifng	0.934202	0.229802	0.742907	-1.54692	-0.359996
	Il4	-0.241695	0.00340807	-1.38973	1.39925	0.228771
	Ccl6	0.136347	-0.937335	-0.334483	1.65085	-0.515382
	Il17a	-0.612025	-0.27647	-0.511219	-0.374397	1.77411
	Ccl20	-0.646004	-0.303806	-0.150711	-0.646004	1.74652
Fig. 4f
		LCMV	Influenza (x31)	T. muris	H. polygyrus	C. rodentium
	Tbx21	0.626448	0.326825	0.966862	-1.56109	-0.359043
	Gata3	-0.842558	0.755968	-1.25137	1.02789	0.310069
	Rorc	-0.369401	-0.276746	-0.144779	-0.918541	1.70947
Fig. 4h
	CXCR3				CCR5				LAG3				CCR4
	LCMV	T. muris	C. rodentium		LCMV	T. muris	C. rodentium		LCMV	T. muris	C. rodentium		LCMV	T. muris	C. rodentium
	4714	3945	1016		1195	4453	1392		1028	2013	710		2764	62.1	4596
	4970	4025	936		1071	3580	1421		1111	1645	869		3092	566	4350
	6899	3896	1297		947	3093	1060		1019	1636	697		3218	814	4854
	6137	3865	878		799	3179	1198		931	1512	841		3803	713	4310
	6207	4635	801		795	3025	677		1060	1640	825		3493	747	4487
	5183		1074		558		585		961		756		3624		4683
	5276		894		390		473		1081		750		3725		4850

## Sheet: Fig. 5
Fig. 5a
	LckCre											Tgfbr2-Lck
	Tfh1	46.6	41.4	39.3	37.2	47.2	49.9	44.7	39.6	52.4		Tfh1	50.9	61	58.7	59	53.6	54.6	51.5	53.8	52.9	66
	Tfh2	48.4	50.9	56.6	58.3	44.4	43.6	48.3	52	41.8		Tfh2	44.9	35	36.3	36.4	34	38.9	38.3	40.6	42.2	28.7
	Tfh17	3.81	5.57	2.73	2.98	5.06	3.96	3.99	5.05	3.03		Tfh17	2.08	1.46	2.04	1.74	5.12	3.04	4.58	2.5	2.26	2
	Tfh17.1	1.17	2.08	1.34	1.6	3.38	2.59	3.02	3.3	2.81		Tfh17.1	2.2	2.58	3.02	2.9	7.27	3.51	5.62	3.05	2.65	3.29
	Tfh1			Tfh2			Tfh17
	LckCre	Tgfbr2-Lck		LckCre	Tgfbr2-Lck		LckCre	Tgfbr2-Lck
	46.6	50.9		48.4	44.9		3.81	2.08
	41.4	61		50.9	35		5.57	1.46
	39.3	58.7		56.6	36.3		2.73	2.04
	37.2	59		58.3	36.4		2.98	1.74
	47.2	53.6		44.4	34		5.06	5.12
	49.9	54.6		43.6	38.9		3.96	3.04
	44.7	51.5		48.3	38.3		3.99	4.58
	39.6	53.8		52	40.6		5.05	2.5
	52.4	52.9		41.8	42.2		3.03	2.26
		66			28.7			2
Fig. 5b
	LckCre												Tgfbr2-Lck
	Tfh1	44.2	50.9	45.3	44.7	47.3	41	36.2	49.8	44	42.7		Tfh1	68.7	67.1	66.4	68.6	68.9	66.8	57.2	70.9	70.5	65.7
	Tfh2	41.9	37	47.8	45.8	44.3	51.7	57.2	37.1	45.6	47.5		Tfh2	26.9	30.4	30.7	26.4	27.9	28.4	40.2	24.5	26.8	30.6
	Tfh17	6.51	7.69	2.9	4.35	3.04	3.78	3.15	5.29	4.44	4.52		Tfh17	1.12	1.24	1.65	2.17	1.37	2.17	0.79	1.5	0.92	1.61
	Tfh17.1	7.39	4.4	3.99	5.14	5.33	3.58	3.46	7.83	5.96	5.28		Tfh17.1	3.31	1.24	1.32	2.87	1.88	2.68	1.83	3.17	1.83	2.12
	Tfh1			Tfh2			Tfh17			Tfh17.1			IFNg
	LckCre	Tgfbr2-Lck		LckCre	Tgfbr2-Lck		LckCre	Tgfbr2-Lck		LckCre	Tgfbr2-Lck		LckCre	Tgfbr2-Lck
	44.2	68.7		41.9	26.9		6.51	1.12		7.39	3.31		26.1	35.8
	50.9	67.1		37	30.4		7.69	1.24		4.4	1.24		14.6	37.1
	45.3	66.4		47.8	30.7		2.9	1.65		3.99	1.32		21.4	29.7
	44.7	68.6		45.8	26.4		4.35	2.17		5.14	2.87		17.4	41.2
	47.3	68.9		44.3	27.9		3.04	1.37		5.33	1.88		28.3	47.1
	41	66.8		51.7	28.4		3.78	2.17		3.58	2.68		15.9	39.6
	36.2	57.2		57.2	40.2		3.15	0.79		3.46	1.83		20.6	27.7
	49.8	70.9		37.1	24.5		5.29	1.5		7.83	3.17		16.3	33.3
	44	70.5		45.6	26.8		4.44	0.92		5.96	1.83		23.3	47.7
	42.7	65.7		47.5	30.6		4.52	1.61		5.28	2.12		25	40.5
Fig. 5c
	IgG1+			IgG2c+			DZ			LZ
	LckCre	Tgfbr2-Lck		LckCre	Tgfbr2-Lck		LckCre	Tgfbr2-Lck		LckCre	Tgfbr2-Lck
	4.88	7.93		55.9	62.5		48.4	56.1		41.8	37.9
	6.24	3.98		54.5	67.4		52.5	54		38.9	36.2
	10.9	3.93		53.4	75.3		54.2	64		40.9	24.4
	16.9	5.22		43.2	68.9		49.2	60.5		45.5	33.8
	7.95	5.66		52.6	64.3		49.8	54.7		41.7	30.1
	10.9	8.16		56.6	60.3		57.9	58.2		37.3	34.4
	17	11		43	55.8		51.4	58		43.7	34
		7.86			64.6			55.2			38.4
		9.2			60.1			53.4			40.2
		3.16			72.5			56.7			36
Fig. 5d
	IgG1			IgG2c
	LckCre	Tgfbr2-Lck		LckCre	Tgfbr2-Lck
	46.8636	36.6846		132.597	120.987
	46.4634	56.1678		222.129	124.929
	77.5584	56.877		227.313	298.701
	65.6202	70.2534		133.056	141.453
	77.8404	73.362		195.831	297.54
	81.9288	73.2012		119.421	121.419
	74.8338	57.6978		51.732	279.612
	51.7209	59.8902		15.3428	303.939
		62.0732			119.691
		18.9112			102.197
		63.0324			170.692
Fig. 5e
	Ifnar+/+									Ifnar-/-
	Tfh1	60.3	64.8	59.6	70.4	66.4	67.2	66.9		Tfh1	53.7	49.6	61.5	59.3	49.3	46.5	43.7
	Tfh2	24.9	29.4	32.5	21.7	26.1	26.9	27.7		Tfh2	38.6	44.2	33.5	36.1	45.1	48.6	52.5
	Tfh17	6.18	3.15	4.21	2.96	3.27	2.87	3.34		Tfh17	2.63	2.39	1.8	1.65	2.13	1.81	1.76
	Tfh17.1	8.66	2.6	3.65	4.9	4.24	2.99	2.04		Tfh17.1	5.07	3.74	3.22	2.95	3.45	3.16	2.07
	Tfh1			Tfh2			Tfh17
	Ifnar+/+	Ifnar-/-		Ifnar+/+	Ifnar-/-		Ifnar+/+	Ifnar-/-
	60.3	53.7		24.9	38.6		6.18	2.63
	64.8	49.6		29.4	44.2		3.15	2.39
	59.6	61.5		32.5	33.5		4.21	1.8
	70.4	59.3		21.7	36.1		2.96	1.65
	66.4	49.3		26.1	45.1		3.27	2.13
	67.2	46.5		26.9	48.6		2.87	1.81
	66.9	43.7		27.7	52.5		3.34	1.76
Fig. 5f
	Ifnar+/+										Ifnar-/-
	Tfh1	34.3	56.6	62.1	68	65.1	47.1	66.5	67.6		Tfh1	31.6	33.3	31.6	55.9	36.1	43.8	60.7	38.7
	Tfh2	34.3	20.8	13.8	6.51	17.1	19.6	14.8	9.64		Tfh2	28.9	33.3	47.4	15.4	41.7	37.5	28.6	38.2
	Tfh17	2.86	3.77	0	1.92	2.05	0	1.1	2.83		Tfh17	15.8	8.33	5.26	4.2	2.78	12.5	7.14	9.91
	Tfh17.1	28.6	18.9	24.1	23.6	15.8	33.3	17.6	19.9		Tfh17.1	23.7	25	15.8	24.5	19.4	6.25	3.57	13.2
	Tfh1			Tfh2			Tfh17			Tfh17.1			IFNg
	Ifnar+/+	Ifnar-/-		Ifnar+/+	Ifnar-/-		Ifnar+/+	Ifnar-/-		Ifnar+/+	Ifnar-/-		Ifnar+/+	Ifnar-/-
	34.3	31.6		34.3	28.9		2.86	15.8		28.6	23.7		50	14.3
	56.6	33.3		20.8	33.3		3.77	8.33		18.9	25		25.8	27.8
	62.1	31.6		13.8	47.4		0	5.26		24.1	15.8		37.5	10
	68	55.9		6.51	15.4		1.92	4.2		23.6	24.5		43.8	23.6
	65.1	36.1		17.1	41.7		2.05	2.78		15.8	19.4		27.1	18
	47.1	43.8		19.6	37.5		0	12.5		33.3	6.25		48.3	10.3
	66.5	60.7		14.8	28.6		1.1	7.14		17.6	3.57		56.3	22.4
	67.6	38.7		9.64	38.2		2.83	9.91		19.9	13.2		42.9	35.3
Fig. 5g
	IgG1+			IgG2c+			DZ			LZ
	Ifnar+/+	Ifnar-/-		Ifnar+/+	Ifnar-/-		Ifnar+/+	Ifnar-/-		Ifnar+/+	Ifnar-/-
	7.87	11.2		43.7	41.9		50.8	31.2		34.8	37.6
	6.05	8		49.5	47.9		48.7	63.6		36.9	21.7
	5.93	15.5		47.3	45		44.3	55.7		36.8	26.5
	4.87	12.8		52.2	46.6		50.4	48.8		34.2	27.6
	3.2	12.7		49.4	51.8		42.8	50.2		36.2	27.3
	4.68	4.77		40.8	43.7		47.8	26		37.8	33.9
	2.22	14.6		44.4	50.9		46.7	46.7		38.1	29.4
Fig. 5h
	IgG1			IgG2c
	Ifnar+/+	Ifnar-/-		Ifnar+/+	Ifnar-/-
	138.125	677.999		235.435	305.599
	49.1093	348.417		206.729	298.433
	199.119	686.056		369.315	322.53
	66.6389	357.249		94.8813	664.193
	93.3482	196.507		63.37	293.756
	104.608	269.341		240.162	281.54
	133.206	376.417		391	367.951
	127.585	173.238		665.611	188.199
	72.9705	277.645		228.769	240.045
	122.653	359.491		244.737	554.295
	124.626			424.663
	92.6046			250.268

## Sheet: Fig. 7
Fig. 7g
	PD-1				ICOS				CD134
	Tonsil	MNC	PBMC		Tonsil	MNC	PBMC		Tonsil	MNC	PBMC
	68.9	72.4	1.69		90.8	94	19.5		22.5	30.3	2.08
	81.3	80.3	0.77		96.2	97.1	12.6		23.7	30.7	1.49
	60.8	63.4	0.85		88.2	92.9	15.2		24.6	35.9	11.2
	86.1	70.4	1.81		97	89.1	17.9		29.4	25.3	3.99
	92.6	84.6	4.65		98.4	96.5	18.7		25.1	22.9	2.59
	CD57				CD151				CD99
	Tonsil	MNC	PBMC		Tonsil	MNC	PBMC		Tonsil	MNC	PBMC
	66.1	75	2.93		25.1	28.5	6.77		52.1	35.2	63.5
	77.8	75.9	6.42		64.7	63.9	16.1		32	6.66	87.5
	64.5	70	15.3		41.8	57.2	21		39.8	14.2	90.6
	87.8	72.2	14.3		44.9	42.2	14.2		29.7	38.9	86.6
	89.2	82.3	16		65.1	63.6	18.4		39.3	48.4	88.6
	CD69				CD71				CD43				CD127
	Tonsil	MNC	PBMC		Tonsil	MNC	PBMC		Tonsil	MNC	PBMC		Tonsil	MNC	PBMC
	94.8	96.9	1.24		66.3	59.3	9.05		9.08	20.6	88.3		10.4	13.3	48.9
	98	97.3	0.67		70.1	76.1	8.47		15.7	35.9	84		7.93	5.65	47.2
	97.4	96.7	1.7		72.6	76.1	23.7		8.33	16.6	85.9		9.31	12.3	36.3
	98.1	97.8	1.14		70.3	63.1	9.77		19	16.7	97		5.57	9.61	46.8
	99.3	99.1	1.3		85.5	82	19.6		21.9	24.5	93.2		5.56	9.71	48
Fig. 7h
	Spike Tfh+			CXCR3			CCR6
	Infected	Convalescent		Infected	Convalescent		Infected	Convalescent
	0.01	0.00372		705	786		384	344
	0.000542	0.000688		650	790		247	117
	0.00477	0.00287		748	882		373	325
	0.0027	NA		430	NA		124	NA
	0.00262	0.00109		696	1390		228	536
	0.00164	0.000688		548	609		236	453
	0.0081	0.00285		794	766		264	293
	0.016	0.00465		1015	761		224	236
	0.00423	0.00171		850	1094		287	376
	0.0041	0.00146		817	812		288	294
	0.00899	0.00291		698	527		302	281
	Q1			Q2			Q3			Q4
	Infected	Convalescent		Infected	Convalescent		Infected	Convalescent		Infected	Convalescent
	7.58	23.6		7.58	4.17		31.8	19.4		53	52.8
	5.26	45		21.1	30		42.1	25		31.6	0
	39.2	43.5		20.6	21.7		5.88	10.9		34.3	23.9
	31.5	NA		13.7	NA		16.4	NA		38.4	NA
	22.2	50		13.9	20		16.7	5		47.2	25
	40	46.9		16	25		4	6.25		40	21.9
	12.9	44		19.4	26		22.6	10		45.2	20
	40.2	41.9		15.7	13.5		10	11.5		34.1	33.1
	27.6	60		13.2	8.7		25	5.22		34.2	26.1
	27.1	27.3		17.8	20.9		19.4	15.5		35.7	36.4
	42	50.5		13.3	14.4		7.73	5.41		37	29.7
Fig. 7i
	Spike Tfh+			CXCR3			CCR6
	d7	3mo		d7	3mo		d7	3mo
	0.00676	0.00233		456	997		343	378
	0.00569	0.00464		628	758		185	178
	0.00977	0.000554		508	826		200	222
	0.042	0.00219		374	2086		131	290
	0.00529	0.00463		747	618		320	334
	0.00707	0.0035		394	581		290	111
	0.00926	0.00285		302	331		193	69.8
	0.021	0.00962		93.7	481		206	49.6
	0.00579	0.00388		473	396		417	152
	Q1			Q2			Q3			Q4
	d7	3mo		d7	3mo		d7	3mo		d7	3mo
	13.8	14.3		10.3	5.71		31	34.3		44.8	45.7
	35.7	45.8		17.3	9.64		7.14	7.23		39.8	37.3
	32.8	7.55		20.8	7.55		16	26.4		30.4	58.5
	47.4	3.64		39.7	0		2.59	21.8		10.3	74.5
	17.5	33.3		31.6	29.8		8.77	13.1		42.1	23.8
	35.1	32		16.2	0		5.41	8		43.2	60
	47.5	68.8		29.5	15.6		3.28	6.25		19.7	9.38
	27.6	40.8		34.5	5.1		15.5	10.7		22.4	43.4
	11.6	49.4		39.5	12.9		23.3	2.35		25.6	35.3

## Sheet: Ext Fig. 1
Extended Fig. 1b Timecourse
	LCMV
	Days		Tfh (% of CD4)										GC B (% of B220)
	0		0.032	0.042	0.03	0.037	0.028	0.026	0.055	0.039	0.064		0.88	0.48	0.45	0.4	0.56	0.85	0.89	0.87	1.65
	8		1.31	1.35	2.54								2.54	2.3	3.46	2.59
	10		1.8	1.83	1.79	1.53							16	16.6	8.12	9.95
	12		1.96	0.55	1.32								8.45	5.26	7.1	8.89
	Influenza
	Days		Tfh (% of CD4)										GC B (% of B220)
	0		0.089	0.22	0.062	0.17	0.077	0.19	0.11	0.12	0.084	0.13	0.61	0.77	0.47	0.63	0.6	1.89	1.05	1.01	0.93	1.11
	8		1.15	1.47	1.11	1.32							7.31	3.6	3.93	6.59
	10		2.26	1.95	1.45	1.23							7.93	5.62	6.31	5.99
	12		1.54	1.64	1.15	1.42							12.7	3.84	6.44	4.91
	H. polygyrus
	Days		Tfh (% of CD4)										GC B (% of B220)
	0		0.2	0.2	0.21	0.33	0.29	0.26	0.27	0.055	0.26	0.05	2.47	3.38	3.32	3.16	2.85	3.56	3.39	0.56	2.41	0.73
	8		3.53	3.44	1.81	3.51							22.8	36.2	31	16.1	29.2
	10		1.72	2.37	2.56	1.42	1.52						51.4	41.3	31.2	30.9	38.1
	12		3.37	3.94	3.34	4.88	3.2						44.6	43.4	26.4	45.9	39.9
	14		2.38	1.4	1.77	1.09	1.04						14.5	12.7	16.1	22.8
	17		3.3	2.09	2.42	2.56	1.55						17.1	17.7	8.87	15.1	14.7
	21		1.82	2.5	2.28	1.05							12.5	18.4	13.8	18.4	17.8
	C. rodentium
	Days		Tfh (% of CD4)										GC B (% of B220)
	0		0.2	0.2	0.21	0.33	0.29	0.26	0.27	0.055	0.26	0.05	2.47	3.38	3.32	3.16	2.85	3.56	3.39	0.56	2.41	0.73
	8		1.73	2.68									8.93	2.61	4.43
	10		1.65	4.96	3.73								2.69	9.88	4
	12		2.99	4.03									23.9	2.03	9.1
	14		2.8	5.68	3.08								8.45	16.1	4.56
	18												0.81	1.36	2.71
	21		3.2	2.23	2.41								5.41	5.95	4.26
	T. muris
	Days		Tfh (% of CD4)										GC B (% of B220)
	0		0.081	0.079	0.091	0.12	0.11	0.099	0.094	0.021	0.099	0.019	0.58	0.96	0.77	0.92	0.76	1	1.14	0.14	0.72	0.18
	14		0.2										1.2
	17		0.25										1
	21		0.5										2.2
	LCMV
	Days		Tfh (% of CD4)										GC B (% of B220)
	0		2002	1404	530	1599	718	1201	2460	1768	3307		18590	8798.4	4154.8	8741.2	4784	18564	22360	17680	60632
	8		38814.6	65096.6	25216.9	78043							130672	240974	123683	218993
	10		45467.1	49108.3	53522.4	36143.8							592511	958597	619609	482902
	12		45340.8	23309.9	33732.4	27668.2							433104	108304	187579	303542
	Influenza
	Days		Tfh (% of CD4)										GC B (% of B220)
	0		2434	9615	2366	3575	780	1438	4563	2166	3271	1123	8112	21242	8099	13000	3380	5824	18252	7956	11492	6786
	8		43578.7	48364.5	57910.8	95522							418686	188339	215830	557435
	10		61972.8	62789	56840.2	78637.2							511978	409799	465238	564902
	12		66331.2	16616.1	25984.3								588754	100000	279705	203398
	H. polygyrus
	Days		Tfh (% of CD4)										GC B (% of B220)
	0		1053	2465	2839	5616	6864	3604	4888	1201	7722	1136	7540	29952	24024	43056	47424	36400	59280	8008	56160	10764
	8		58567.7	51228	28493.8	72167.4							111163	467498	448712	186893	429394
	10		28738.5	31415.1	16215.1	24788.6	24611.1						346072	216675	440774	606941
	12		100754	142842	81594	166777	202843						1554557	1680700	461458	1905621	1270029
	14		41028.9	63067.7	59502.9	22582.6	33874.9						313897	570832	662162	945499
	17		71692.1	55597.1	65969.6	79762	20896.1						371943	774797	281484	374577	335700
	21		34724.2	66679	51704.3	25908.3							190375	421782	455986	510007	488285
	C. rodentium
	Days		Tfh (% of CD4)										GC B (% of B220)
	0		1053	2465	2839	5616	6864	3604	4888	1201	7722	1136	7540	29952	24024	43056	47424	36400	59280	8008	56160	10764
	8		23485	67640									9620	32725	177110
	10		45000	71240	80840								117000	224640	196460
	12		61200	62400									354600	58035	216600
	14		42275	47520	48440								124800	201880	86330
	21		78030	44280	57380								183600	145755	147225
	T. muris
	Days		Tfh (% of CD4)										GC B (% of B220)
	0		1053	2465	2839	5616	6864	3604	4888	1201	7722	1136	7540	29952	24024	43056	47424	36400	59280	8008	56160	10764
	8
	10
	12
	14		0.2										80000
	17		0.25										165000
	21		0.5										215000
Extended Fig. 1c Steady state Tfh
	CD44 counts				Tfh
	pLN	med/cerv LN	mesLN		pLN	med/cerv LN	mesLN
	278850	159536	30680		0.71	1.54	3.43
	168480	339872	85176		0.86	2.82	2.89
	89284	285740	80184		0.6	0.84	3.53
	191880	174850	109512		0.83	2.03	5.34
	116012	81380	124800		0.6	0.96	5.34
	221676	58968	72800		0.53	2.44	4.97
	197886	300144	94120		1.24	1.53	5.19
	234000	130832	118976		0.74	1.67	0.99
	134082	258128	155220		6.16	1.25	4.95
	157092	60606	108238		2.11	1.85	1.03
	IFNg				IL-4				IL-17
	pLN	med/cerv LN	mesLN		pLN	med/cerv LN	mesLN		pLN	med/cerv LN	mesLN
	0	7.77	20.4		0	1.26	0		0	0.42	6.12
	7.32	3.95	17.6		0	0.39	0.8		0	0.079	3.2
	8.86	5.31	11.1		0.19	0.2	0		0.19	0.2	0
	5.67	2.76	14.7		0	2.76	0.98		0	0	0
	5.34	4.4	12.9		0.36	1.47	0.71		0	0	4.29
	11	4.94	25		0	0.48	0		0	0	10.5
	8.78	5.8	23		0	0.62	0		0	0	6.08
	16.9	1.95	9.29		0	1.74	1.09		0	0.22	0
	23.1	8.71	13		0	0.56	0		3.12	0	10.9
	17.5	2.62	6.45		0.83	1.37	0		2.5	0	0
Extended Fig. 1d CD44 population
	Lymphocytes						CD4 CD44						CD4 CD44
	LCMV-Armstrong	Influenza (x31)	T. muris	H .polygyrus	C. rodentium		LCMV-Armstrong	Influenza (x31)	T. muris	H .polygyrus	C. rodentium		LCMV-Armstrong	Influenza (x31)	T. muris	H .polygyrus	C. rodentium
	34800000	12000000	12000000	20400000	4800000		1117080	393600	931200	1150560	201600		3.21	3.28	7.76	5.64	4.2
	35200000	19600000	17600000	10800000	5200000		1186240	509600	1381600	590760	200200		3.37	2.6	7.85	5.47	3.85
	26400000	28000000	20000000	14400000	7200000		984720	896000	1384000	688320	316800		3.73	3.2	6.92	4.78	4.4
	39200000	6400000	22400000	16000000	6400000		1297520	199040	1252160	892800	279680		3.31	3.11	5.59	5.58	4.37
	41200000	26000000	18800000	15600000	4400000		1474960	657800	846000	739440	162360		3.58	2.53	4.5	4.74	3.69
	27600000	5600000	16800000	17600000	2800000		1106760	94080	841680	978560	69160		4.01	1.68	5.01	5.56	2.47
	36400000	16000000		18400000	2000000		1583400	542400		997280	80600		4.35	3.39		5.42	4.03
	29200000	12800000		16000000	6400000		1276040	153600		809600	319360		4.37	1.2		5.06	4.99
				16800000	8000000					992880	231200					5.91	2.89
					8800000						149600						1.7
					5600000						220080						3.93
Extended Fig. 1e Teff Tbet
	Teff Tbet+						Teff Tbet gMFI
	LCMV-Armstrong	Influenza (x31)	T. muris	H .polygyrus	C. rodentium		LCMV-Armstrong	Influenza (x31)	T. muris	H .polygyrus	C. rodentium
	67.3	36.9	28.3	24.1	32.8		1623	608	470	493	588
	61.9	31.7	47.6	13.8	11.8		1523	474	906	250	196
	60.4	27.1	39.6	18.4	30.8		1300	476	705	343	554
	74.3	35.4	36.9	19.3	15.2		2257	593	653	346	245
	75	33.9	50.7	17.4	15.3		2200	576	1269	326	221
	68.9	21	36.1	16.2	17.7		1763	301	811	294	262
	72.9	35.3		21.3	23.6		2015	588		425	377
	70.5	25.1		15.9			1898	345		294
				15.4						279
				26.7						591

## Sheet: Ext Fig. 3
Extended Fig. 3b Teff cytokine expression
	IFNg						IL-4						IL-17
	LCMV-Armstrong	Influenza (x31)	T. muris	H. polygyrus	C. rodentium		LCMV-Armstrong	Influenza (x31)	T. muris	H. polygyrus	C. rodentium		LCMV-Armstrong	Influenza (x31)	T. muris	H. polygyrus	C. rodentium
	72.4	55.3	22.9	40.8	27.1		0.81	0.94	7.77	9.55	6.01		0.098	0.088	0.38	1.27	8.82
	87.2	55.4	34.4	47.3	17.9		0.95	1.14	6.19	19.9	1.72		0.18	0.16	0.09	0	4.16
	57	53.6	30.3	17.7	25.6		0.44	1.56	5.26	7.26	2.55		0.16	0.11	0.23	0	3.27
	60	55.8	12	41.8	31.8		0.7	0.52	10.8	26.2	3.25		0.29	0.1	0.12	0.82	5.84
	70.6	58.1	26.1	20.2	22		0.78	0.94	7.9	11.6	1.52		0.17	0.12	0.05	0.78	1.52
	50.4	56.2	37.2	43.4	21.6		0.59	0.73	5.67	15.7	4.31		0.13	0.076	0.46	0	14.7
	67.9	52.9	44.1	39	24.7		0.73	0.68	6.32	3.07	2.6		0.31	0.18	0.12	0.44	9.09
	65.8	56.2		44.5	34.1		0.58	0.88		21.3	2.02		0.22	0.17		0	3.15
	72.7	54.1		43.3	6.71		0.55	0.89		12	1.44		0.24	0.18		0.88	1.92
	68.5	51		42.8			0.47	0.35		18.8			0.27	0		0.34
Extended Fig. 3c IFNgx4C13R
	IFNg	18.8	19.1	11.4	20.1	17	12.1	9.9
	IL-4	7.29	6.38	9.35	9.76	6.02	12.5	11.1
	IL-13	4.17	3.19	1.63	6.22	4.71	3.93	4.33
	IFNg/IL4 DP	1.04	1.06	0.41	0.42	0.52	0.33	0.62
	IFNg/IL-13 DP	0.69	2.13	0.41	0.71	0.52	0	0.21
	IL-4/IL-13 DP	0.69	0	0.81	1.84	0.52	1.97	1.65
Extended Fig. 3d Cytokines in serum
		TNF											IFNg											IL-2											IL-17A											IL-6
	LCMV	17.75	20.03	17.3	25.37	123.69	14.39	19.8	30.59	18.2	39.57		6.05	4.3	6.15	36.84	17.76	4.09	11.56	38.08	7.39	18.41		3.73	0.47	0.09	114.62	4.07	0	3.9	128.1	0	0		18.66	4.74	12.86	28.94	54.1	2.42	12.74	44.47	0	4.63		5.8	2.03	2.3	14.37
	Influenza (x31)	11.31	11.52	13.5	8.5	11.31	13.72	7.43	7.43	34.2	8.72		0	0	0	0	0	0.29	0	0	3.36	0		0	0	0	0	0	0	0	0	19.21	0		0	0.19	0	0	0.19	0	0	0	127.65	0.79		2.3	2.21	1.75	0.39
	C. rodentium	289.79	18.89	127.93	258.76	84.28	47.74	17.52	18.2	86.1	18.2		152.84	9.57	45.8	21.35	32.45	9.57	4.2	4.09	33.68	21.68		36.5	0	3.9	17.7	0.55	3.06	6.55	0	0	0		127.06	5.19	37.43	106.63	7.33	25.68	5.3	0.36	2.42	2.42		194.01	6.89	74.4	38.43
	T. muris	13.5	26.08	14.83	6.37	14.61	12.62	11.52	19.57	8.07	11.96		6.15	11.98	29.43	0	3.78	1.07	7.7	7.59	0	1.07		0	0	0	0	0	0	0.47	0.86	0	0		3.97	1.28	1.28	0.65	2.97	1.86	5.75	6.65	0.79	1.28		2.85	2.03	1.15	0
	H. polygyrus	15.28	13.06	13.72	12.62	12.84	15.05	12.62	17.07	8.93	8.5		0	0.29	1.07	0	0.75	1.34	0.92	1.34	0	0		0	0	0	0	0	0	0	0.86	0	0		0	0.36	0.65	0	1.04	10.71	1.04	57.99	0	0		2.4	1.05	2.94	2.85
	LCMV
	TNFa	20.68	50.13	34.12	9.61	29.43	68.85	22.42	10.74	69.25	55.37
	IFNg	7.05	10.76	12.13	13.96	4.23	19.57	13.09	13.36	28.12	25.76
	IL-2	4.34	1.18	0.18	43.42	0.97	0	4.42	44.96	0	0
	IL-17A	21.74	11.86	25.36	10.96	12.87	11.58	14.42	15.61	0	6.48
	IL-6	6.76	5.08	4.54	5.44	8.31	0	12.83	3.24	2.63	6.1
	IL-4	9.8	7.06	17.29	8.02	14.66	0	17	3.5	0	3.2
	IL-10	29.64	13.94	6.39	8.58	29.54	0	15.83	8.6	0	3.08
	Influenza (x31)
	TNFa	83.1	82.76	88.52	95.61	78.82	89.85	100	100	15	77.44
	IFNg	0	0	0	0	0	1.9	0	0	1.47	0
	IL-2	0	0	0	0	0	0	0	0	8.43	0
	IL-17A	0	1.36	0	0	1.32	0	0	0	56	7.02
	IL-6	16.9	15.88	11.48	4.39	19.86	8.25	0	0	13.02	15.54
	IL-4	0	0	0	0	0	0	0	0	6.08	0
	IL-10	0.01	0	0	0	0	0	0	0	0	0
	C. rodentium
	TNFa	28.87	41.83	37.09	43.94	51.46	33.87	37.67	73.21	47.97	38.49
	IFNg	15.22	21.19	13.28	3.63	19.81	6.79	9.03	16.45	18.77	45.84
	IL-2	3.64	0	1.13	3.01	0.34	2.17	14.08	0	0	0
	IL-17A	12.66	11.49	10.85	18.11	4.48	18.22	11.4	1.45	1.35	5.12
	IL-6	19.33	15.26	21.57	6.53	17.99	24.85	24.36	8.89	31.91	10.55
	IL-4	7.37	5.36	4.92	14.65	1.97	6.39	0	0	0	0
	IL-10	12.92	4.87	11.16	10.14	3.95	7.71	3.46	0	0	0
	T. muris
	TNFa	35.81	53.57	31.76	90.74	47.37	66.39	21.49	29.52	74.72	62.32
	IFNg	16.31	24.61	63.03	0	12.26	5.63	14.36	11.45	0	5.58
	IL-2	0	0	0	0	0	0	0.88	1.3	0	0
	IL-17A	10.53	2.63	2.74	9.26	9.63	9.78	10.73	10.03	7.31	6.67
	IL-6	7.56	4.17	2.46	0	12.42	6.63	12.35	13.64	17.96	5.99
	IL-4	6.79	2.65	0	0	3.21	0	9.08	9.58	0	5.16
	IL-10	23	12.37	0	0	15.11	11.57	31.11	24.48	0	14.28
	H. polygyrus
	TNFa	78.84	88.48	74.65	81.58	72.75	35.4	80.23	12.14	64.99	100
	IFNg	0	1.96	5.82	0	4.25	3.15	5.85	0.95	0	0
	IL-2	0	0	0	0	0	0	0	0.61	0	0
	IL-17A	0	2.44	3.54	0	5.89	25.19	6.61	41.24	0	0
	IL-6	12.38	7.11	16	18.42	11.5	10.04	7.31	5.16	35.01	0
	IL-4	4.28	0	0	0	5.61	3.74	0	1.43	0	0
	IL-10	4.49	0	0	0	0	22.47	0	38.46	0	0
[truncated: 26 more columns]

## Sheet: Ext Fig. 4
Extended Fig. 4b B cell correlations
		Teff/Tfh ratio	GC B freq
	LCMV-Armstrong	2.9927	4.82
	LCMV-Armstrong	5.40541	3.37
	LCMV-Armstrong	1.58503	8.48
	LCMV-Armstrong	2.69527	5.19
	LCMV-Armstrong	2.00847	5.99
	LCMV-Armstrong	1.67857	7.63
	LCMV-Armstrong	4.16315	4.85
	LCMV-Armstrong	1.78226	8.16
	Influenza (x31)	0.245635	8.54
	Influenza (x31)	0.622951	4.71
	Influenza (x31)	0.565	7.42
	Influenza (x31)	0.348684	9.54
	Influenza (x31)	0.677249	6.39
	Influenza (x31)	0.469712	12.8
	Influenza (x31)	0.695431	4.48
	Influenza (x31)	0.344484	7.68
	C. rodentium	0.511888	4
	C. rodentium	0.353804	3.17
	C. rodentium	0.589933	3.6
	C. rodentium	0.399401	3.66
	C. rodentium	0.284862	4.46
	C. rodentium	0.369231	3.7
	C. rodentium	0.295378	4.37
	C. rodentium	0.281754	3.61
	T. muris	1.10891	15.3
	T. muris	1.45511	12.8
	T. muris	0.561714	19.9
	T. muris	0.907563	11.8
	T. muris	0.611875	6.08
	T. muris	0.393956	8.12
	H. polygyrus	0.479452	19.9
	H. polygyrus	0.417838	13
	H. polygyrus	0.269048	14.5
	H. polygyrus	0.411413	25
	H. polygyrus	0.476503	20.3
	H. polygyrus	0.323116	24.9
	H. polygyrus	0.347179	22.6
	H. polygyrus	0.51	22.2
	H. polygyrus	0.380423	19.2
		GC B freq	Tfh Tbet gMFI
	LCMV-Armstrong	4.82	491
	LCMV-Armstrong	3.37	534
	LCMV-Armstrong	8.48	554
	LCMV-Armstrong	5.19	499
	LCMV-Armstrong	5.99	439
	LCMV-Armstrong	7.63	542
	LCMV-Armstrong	4.85	559
	LCMV-Armstrong	8.16	607
	Influenza (x31)	8.54	226
	Influenza (x31)	4.71	424
	Influenza (x31)	7.42	302
	Influenza (x31)	9.54	301
	Influenza (x31)	6.39	259
	Influenza (x31)	12.8	202
	Influenza (x31)	4.48	224
	Influenza (x31)	7.68	265
	C. rodentium	4	74.3
	C. rodentium	3.17	67
	C. rodentium	3.6	54.8
	C. rodentium	3.66	85.3
	C. rodentium	4.46	89.2
	C. rodentium	3.7	39
	C. rodentium	4.37	48
	C. rodentium	3.61	51.4
	T. muris	15.3	100
	T. muris	12.8	192
	T. muris	19.9	189
	T. muris	11.8	184
	T. muris	6.08	289
	T. muris	8.12	67
	H. polygyrus	19.9	119
	H. polygyrus	13	162
	H. polygyrus	14.5	129
	H. polygyrus	25	158
	H. polygyrus	20.3	134
	H. polygyrus	24.9	142
	H. polygyrus	22.6	73.6
	H. polygyrus	22.2	89.1
	H. polygyrus	19.2	119

## Sheet: Ext Fig. 5
Extended Fig. 5c Core Tfh signature markers
	CD200
	LCMV Tfh	T. muris Tfh	C. rodentium Tfh	LCMV Teff	T. muris Teff	C. rodentium Teff
	10581	8624	11927	6291	4001	6766
	11289	10515	10439	6832	5069	6309
	11172	9598	11556	6947	4748	6742
	11784	10055	10240	7157	4501	7740
	12128	8970	9525	6962	4436	7367
	11223		10612	7109		7743
	12647		10641	6870		7935
	BTLA
	LCMV Tfh	T. muris Tfh	C. rodentium Tfh	LCMV Teff	T. muris Teff	C. rodentium Teff
	10800	13219	12540	5180	7041	6722
	12093	13785	11702	6395	6954	6820
	11462	13161	13193	6001	6404	7252
	13305	12853	13281	6372	6399	7996
	12631	12897	11957	6082	6331	6921
	12251		12434	5791		6817
	12814		13034	6083		7507
	CCR7
	LCMV Tfh	T. muris Tfh	C. rodentium Tfh	LCMV Teff	T. muris Teff	C. rodentium Teff
	159	145	144	338	117	878
	164	203	173	443	558	721
	191	234	152	442	540	815
	165	324	208	449	487	864
	166	195	139	503	503	897
	187		193	503		834
	197		196	524		920

[truncated: 4 more sheets: Ext Fig. 6, Ext Fig. 7, Ext Fig. 9, Ext Fig. 10]
